# Supplementary material for: Beneficial islet inflammation in health depends on pericytic TLR/MyD88 signaling
Source: J Clin Invest. 2024 Jun 17;134(14):e179335. doi: 10.1172/JCI179335 (PMC11245159; doi:10.1172/JCI179335)
Supplement: Supplemental table 1 [file jci-134-179335-s012.xlsx]

## Sheet: DESeq2_non-tg vs. DMyD88Peri  
Sym	baseMean	log2FoldChange	lfcSE	stat	pvalue	padj	Verdict
Gnai3	1184.84	0.0221839	0.215008	0.103177	0.917822	0.995787	NS
H19	144.63	0.231903	0.411897	0.563012	0.573427	0.984645	NS
Narf	273.248	-0.279277	0.192962	-1.44732	0.147807	0.860634	NS
Cav2	258.271	-0.173969	0.301471	-0.577067	0.563894	0.984645	NS
Klf6	3135.9	-0.309593	0.208597	-1.48417	0.137764	0.839908	NS
Scmh1	524.423	0.000717449	0.192687	0.0037234	0.997029	0.999533	NS
Cox5a	143.85	-0.154012	0.257102	-0.599032	0.549152	0.984645	NS
Tbx2	539.816	0.431111	0.202002	2.13419	0.0328269	0.60465	NS
Wnt9a	94.3605	0.388579	0.286469	1.35644	0.174959	0.880995	NS
Fer	1203.26	0.0409695	0.187342	0.218689	0.826893	0.995787	NS
Xpo6	919.983	-0.0697332	0.206045	-0.338436	0.735034	0.995787	NS
Tfe3	477.995	0.0162422	0.129788	0.125144	0.90041	0.995787	NS
Axin2	440.314	-0.0151832	0.203222	-0.0747124	0.940444	0.997391	NS
Brat1	209.394	0.349691	0.196284	1.78156	0.074821	0.749231	NS
Gna12	754.024	-0.0117325	0.226711	-0.0517507	0.958727	0.998986	NS
Dlat	350.181	0.0103773	0.13302	0.0780133	0.937818	0.997324	NS
Sdhd	168.982	-0.0780941	0.229736	-0.33993	0.733909	0.995787	NS
Ccnd2	1837.69	-0.365088	0.120759	-3.02327	0.00250061	0.166511	NS
Gpr107	1060.7	0.152597	0.0971215	1.57119	0.116138	0.822409	NS
Nalcn	184.69	-0.350546	0.326167	-1.07475	0.282488	0.941693	NS
Drp2	131.826	-0.113517	0.257438	-0.440949	0.65925	0.992379	NS
Mid2	466.952	-0.124925	0.138512	-0.901913	0.367103	0.957892	NS
Trim25	1169.03	0.137905	0.155749	0.88543	0.375925	0.961661	NS
Dgke	225.627	-0.0853407	0.271371	-0.31448	0.753157	0.995787	NS
Scpep1	890.409	0.0675503	0.336574	0.2007	0.840933	0.995787	NS
Mnt	338.423	0.353344	0.164671	2.14576	0.0318918	0.600502	NS
Itgb2	110.175	-1.71389	0.593282	-2.88883	0.00386684	0.20813	NS
Hddc2	102.747	-0.0867498	0.279505	-0.310369	0.756281	0.995787	NS
Cdh1	179.431	-1.31599	0.619467	-2.12438	0.033638	0.605123	NS
Bcl6b	99.7325	-1.09298	0.507808	-2.15236	0.0313692	0.596772	NS
Alox12	85.5426	-0.0756994	0.40267	-0.187994	0.850882	0.995787	NS
Comt	509.25	-0.0795148	0.145123	-0.547912	0.583752	0.984645	NS
Rtca	151.53	-0.303427	0.164833	-1.84082	0.0656486	0.717905	NS
Dbt	333.547	-0.289871	0.302929	-0.956896	0.33862	0.957892	NS
Dazap2	317.466	0.145826	0.28557	0.510651	0.609595	0.986673	NS
Mcts1	170.883	-0.0574261	0.220028	-0.260994	0.794097	0.995787	NS
Rem1	830.903	0.530148	0.231112	2.29391	0.0217959	0.508545	NS
Trappc10	661.365	-0.0365967	0.15818	-0.231361	0.817035	0.995787	NS
Ccm2	338.753	0.319852	0.153914	2.07813	0.0376975	0.633163	NS
Tbrg4	166.635	-0.225036	0.281501	-0.799414	0.42405	0.970035	NS
Fap	1852.6	0.0202363	0.248677	0.0813757	0.935143	0.997233	NS
Ndufa9	271.194	-0.0806767	0.177596	-0.454271	0.649633	0.991448	NS
Cttnbp2	127.988	-0.335413	0.502836	-0.667041	0.504746	0.980054	NS
Galnt1	1098.63	-0.0688338	0.150698	-0.456767	0.647839	0.991448	NS
Mkrn2	270.305	0.0412728	0.163463	0.25249	0.800662	0.995787	NS
Pparg	155.746	0.0607049	0.27268	0.222623	0.823829	0.995787	NS
Raf1	949.737	0.0514562	0.128622	0.400059	0.689113	0.995636	NS
Pdgfb	275.282	0.278871	0.318772	0.874831	0.381666	0.961661	NS
Acvrl1	2318.72	0.199267	0.239198	0.833062	0.40481	0.967515	NS
Tamalin	377.002	0.287223	0.193593	1.48364	0.137903	0.840213	NS
Acvr1b	324.035	0.16512	0.158799	1.0398	0.298431	0.947693	NS
Tom1l2	960.074	0.228469	0.131327	1.73969	0.0819133	0.777155	NS
Zfp385a	635.28	-0.0873769	0.284095	-0.307562	0.758415	0.995787	NS
Itga5	1267.54	-0.135531	0.17344	-0.78143	0.43455	0.970035	NS
Wdr77	148.433	-0.253236	0.236207	-1.0721	0.283676	0.941693	NS
Atp5pb	370.094	0.0739997	0.201037	0.36809	0.712806	0.995787	NS
Sox9	379.626	0.10334	0.28667	0.360485	0.718485	0.995787	NS
Hnrnpd	1046.25	-0.00795259	0.133407	-0.0596115	0.952465	0.998269	NS
C1d	208.121	0.289795	0.204062	1.42013	0.155568	0.865736	NS
Gm2a	624.296	-0.0616557	0.273257	-0.225633	0.821487	0.995787	NS
Krit1	991.141	-0.108273	0.163762	-0.661163	0.508508	0.982749	NS
Hk2	164.8	-1.4432	0.313419	-4.60468	4.13106e-06	0.0029043	Down
Myo18a	2121.86	0.134247	0.228948	0.586367	0.557629	0.984645	NS
Hoxb6	213.39	0.24417	0.208276	1.17234	0.241061	0.923827	NS
Loxl3	678.951	0.0807573	0.218934	0.368866	0.712228	0.995787	NS
Kat2b	846.964	0.117812	0.155661	0.756849	0.44914	0.971365	NS
Rab5b	375.896	-0.101154	0.173959	-0.581481	0.560917	0.984645	NS
Icosl	555.664	0.373833	0.239545	1.5606	0.118619	0.826403	NS
Spg7	793.053	0.161492	0.116187	1.38993	0.164549	0.871844	NS
Sult5a1	384.762	0.253251	0.21624	1.17116	0.241535	0.923827	NS
Rpl13	800.584	-0.132603	0.23555	-0.562949	0.57347	0.984645	NS
Chmp1a	236.091	0.112416	0.211934	0.53043	0.595814	0.986378	NS
Rpa1	289.511	-0.122736	0.153214	-0.801076	0.423088	0.970035	NS
Serpinf1	2509.16	-0.176431	0.281935	-0.625787	0.531455	0.984645	NS
Tubgcp3	643.349	0.0393694	0.203598	0.193368	0.846671	0.995787	NS
Polr3d	846.516	-0.0804262	0.134743	-0.596885	0.550584	0.984645	NS
Ddx3x	4954.87	-0.245948	0.175389	-1.4023	0.160825	0.871664	NS
Kcnn3	3422.71	0.310548	0.138021	2.25	0.0244487	0.533394	NS
Usp32	526.152	-0.182137	0.12752	-1.42829	0.153207	0.864764	NS
Car4	528.878	0.257928	0.415258	0.621129	0.534515	0.984645	NS
Txnrd3	124.573	-0.252021	0.227756	-1.10654	0.268493	0.937496	NS
Zfp512b	782.921	0.297068	0.185048	1.60536	0.108415	0.812717	NS
Dnajc5	740.652	0.106974	0.141162	0.757813	0.448563	0.971241	NS
Tpd52l2	657.35	-0.0607284	0.172641	-0.351761	0.725018	0.995787	NS
Fmr1	1564.18	0.0130276	0.120509	0.108105	0.913912	0.995787	NS
Pxmp4	116.183	-0.0484054	0.20584	-0.23516	0.814084	0.995787	NS
Dlg3	483.779	0.0633755	0.132492	0.478334	0.632413	0.99125	NS
Mmp11	164.985	0.513356	0.343879	1.49284	0.135479	0.837636	NS
Smarcb1	755.039	0.0504203	0.108714	0.463789	0.642799	0.991448	NS
Hip1r	514.381	-0.0747848	0.278697	-0.268337	0.78844	0.995787	NS
Nsun5	167.877	0.244281	0.179137	1.36365	0.172676	0.880287	NS
Top1mt	125.611	0.051498	0.247642	0.207953	0.835265	0.995787	NS
Mmp14	4718.95	0.267706	0.278434	0.961469	0.336316	0.957504	NS
Slc7a7	92.4466	-0.321413	0.302471	-1.06262	0.287953	0.94425	NS
Oxa1l	270.916	0.0217541	0.180831	0.1203	0.904245	0.995787	NS
Heatr6	419.364	0.056323	0.165442	0.34044	0.733526	0.995787	NS
Ccl3	41.5476	-2.97718	1.44741	-2.05691	0.0396952	0.642956	NS
Ilf2	406.598	0.0410753	0.134073	0.306366	0.759326	0.995787	NS
Chtop	483.702	-0.169712	0.162877	-1.04196	0.297428	0.947683	NS
Snapin	269.243	0.26669	0.231358	1.15272	0.249027	0.927672	NS
S100a6	2134	-0.288309	0.298074	-0.967242	0.333423	0.956825	NS
Icam2	157.123	-0.0362711	0.410194	-0.0884242	0.92954	0.996323	NS
Mapk7	276.283	-0.0221476	0.209215	-0.10586	0.915693	0.995787	NS
Epn2	739.626	-0.00502737	0.131951	-0.0381002	0.969608	0.999533	NS
Sec24b	1138.74	0.08965	0.134119	0.668435	0.503856	0.979985	NS
N4bp3	91.0184	-0.114729	0.29144	-0.393661	0.693832	0.995787	NS
Rmnd5b	173.204	0.0911153	0.245927	0.370497	0.711012	0.995787	NS
Nhp2	120.328	-0.367195	0.252668	-1.45327	0.146149	0.858404	NS
Vps9d1	304.383	-0.0665507	0.193758	-0.343473	0.731243	0.995787	NS
Zfp276	405.211	0.255309	0.193412	1.32003	0.186825	0.890345	NS
Mfsd10	161.495	0.0537319	0.216863	0.247769	0.804313	0.995787	NS
Luzp1	1535.9	0.0880474	0.167691	0.525057	0.599544	0.986673	NS
Kctd10	936.927	-0.28571	0.181722	-1.57224	0.115895	0.822409	NS
Poldip2	394.186	0.318297	0.15109	2.10667	0.0351463	0.620474	NS
Ift20	522.073	0.13425	0.227339	0.590528	0.554837	0.984645	NS
Col6a1	23311.8	0.202106	0.218851	0.923489	0.355752	0.957892	NS
Pcbp3	198.512	0.0380419	0.231141	0.164583	0.869272	0.995787	NS
Lgals9	960.69	0.0889848	0.192187	0.463012	0.643356	0.991448	NS
Araf	905.637	0.121947	0.182473	0.668301	0.503942	0.979985	NS
Cfp	68.8771	0.153358	0.3331	0.460397	0.645231	0.991448	NS
Cnnm3	349.987	0.428798	0.254085	1.68762	0.0914851	0.793085	NS
Lman2l	232.236	-0.116986	0.197428	-0.592549	0.553483	0.984645	NS
Mcm3ap	1052.09	0.0928844	0.11073	0.83884	0.401559	0.967515	NS
Pcnt	1793.17	0.384002	0.170082	2.25774	0.0239616	0.527729	NS
Mxd1	311.728	-0.182154	0.212731	-0.856266	0.391851	0.963537	NS
Gmcl1	191.241	-0.3383	0.225924	-1.49741	0.134287	0.837636	NS
Snrnp27	481.913	0.139683	0.226051	0.617928	0.536623	0.984645	NS
Ocrl	580.566	-0.00224204	0.121417	-0.0184656	0.985267	0.999533	NS
Calm1	3474.72	-0.155997	0.212803	-0.733059	0.463522	0.97342	NS
Agpat3	937.686	0.0359364	0.122187	0.294109	0.768675	0.995787	NS
Sema6b	242.331	-0.121556	0.206369	-0.589023	0.555846	0.984645	NS
Dpp9	891.689	-0.116369	0.127613	-0.911894	0.361824	0.957892	NS
Ramp2	1454.81	0.274796	0.255513	1.07547	0.282167	0.941693	NS
Gramd1a	978.583	0.137398	0.23197	0.592311	0.553642	0.984645	NS
Hpn	81.4658	-1.271	0.553569	-2.29601	0.0216753	0.508545	NS
Ckb	231.692	-0.320319	0.288046	-1.11204	0.266121	0.936048	NS
Sp1	2012.71	0.0220142	0.159705	0.137843	0.890365	0.995787	NS
Myg1	165.905	0.369855	0.164408	2.24962	0.0244731	0.533394	NS
Rarg	689.381	0.267458	0.270245	0.989689	0.322326	0.952651	NS
Pfdn5	709.996	-0.0426985	0.294559	-0.144958	0.884744	0.995787	NS
Efnb2	641.747	0.00364345	0.317356	0.0114806	0.99084	0.999533	NS
Rrp15	288.692	-0.202684	0.197735	-1.02503	0.30535	0.947693	NS
Srr	234.581	0.0805014	0.177805	0.45275	0.650729	0.991448	NS
Sync	84.376	-0.931745	0.362984	-2.5669	0.0102612	0.368485	NS
Fbxo9	424.666	0.0644675	0.160765	0.401005	0.688417	0.995565	NS
Vps50	387.911	-0.137226	0.151138	-0.907954	0.363903	0.957892	NS
Hars	440.351	0.0967792	0.21472	0.450722	0.65219	0.991448	NS
Zmat2	737.448	0.125174	0.173079	0.723221	0.469544	0.97342	NS
Smg5	627.202	0.0492689	0.157847	0.312132	0.75494	0.995787	NS
Cct3	729.034	0.00915715	0.184821	0.0495462	0.960484	0.999153	NS
Glmp	383.512	-0.0330477	0.193279	-0.170985	0.864236	0.995787	NS
Mef2d	933.573	0.240838	0.116129	2.07389	0.0380895	0.633255	NS
Snd1	1842.92	0.0186067	0.224465	0.0828936	0.933936	0.996922	NS
Col18a1	2757.51	0.0839001	0.214205	0.391681	0.695294	0.995787	NS
Slc19a1	108.625	0.207294	0.242987	0.853106	0.393601	0.963537	NS
Kpnb1	1764.38	-0.114754	0.141542	-0.810744	0.417513	0.970035	NS
Npepps	632.423	-0.0814683	0.148536	-0.548475	0.583366	0.984645	NS
Mrpl10	191.012	0.0564202	0.204397	0.276032	0.782523	0.995787	NS
Cyp51	203.409	-0.814578	0.305674	-2.66485	0.00770217	0.312447	NS
Tcf25	3148.3	0.155483	0.1833	0.848246	0.396301	0.9647	NS
Tubb6	1161.47	-0.0734626	0.17098	-0.429656	0.667446	0.992826	NS
Def8	421.678	-0.0387151	0.145715	-0.265692	0.790477	0.995787	NS
Meox1	343.409	-0.00799874	0.268662	-0.0297725	0.976248	0.999533	NS
Col1a1	28547.5	0.0124193	0.256938	0.0483359	0.961449	0.999211	NS
Itga3	106.361	-0.673181	0.286463	-2.34998	0.0187747	0.483389	NS
Itfg2	236.001	0.265342	0.234595	1.13107	0.258026	0.929783	NS
Tulp3	619.265	0.0559765	0.159423	0.351119	0.725499	0.995787	NS
Gtf2h4	110.932	-0.196202	0.274286	-0.715319	0.474412	0.97342	NS
Tubb5	2541.44	-0.138756	0.19263	-0.720323	0.471326	0.97342	NS
Ell2	268.289	-0.659325	0.417586	-1.5789	0.114359	0.818665	NS
Jup	1975	0.220929	0.270593	0.816464	0.414235	0.970035	NS
Fkbp10	886.979	0.177726	0.21958	0.80939	0.418291	0.970035	NS
Nom1	628.508	-0.00840191	0.125573	-0.0669086	0.946655	0.998093	NS
Ergic1	1380.41	-0.0189135	0.141446	-0.133715	0.893628	0.995787	NS
Tcea3	282.882	-0.208129	0.312005	-0.667069	0.504728	0.980054	NS
Ifrd1	2371.11	-1.67658	0.376305	-4.45537	8.37473e-06	0.00513371	Down
Stk38l	151.502	-0.182786	0.196796	-0.928806	0.35299	0.957892	NS
Brpf1	699.391	0.212661	0.123738	1.71864	0.0856807	0.788081	NS
Akr1b3	175.644	-0.0195997	0.182728	-0.107262	0.914581	0.995787	NS
Gstt1	416.129	0.473454	0.235981	2.00632	0.0448218	0.6516	NS
Gstt3	107.246	0.219592	0.270986	0.810346	0.417741	0.970035	NS
Ddx18	192.516	0.0217355	0.18697	0.116251	0.907454	0.995787	NS
Ubl3	1596.76	0.0860588	0.176476	0.487653	0.625796	0.990797	NS
Gramd3	279.454	-0.0779927	0.187262	-0.416489	0.677052	0.993719	NS
Akt1	1269.68	0.0276502	0.205068	0.134834	0.892743	0.995787	NS
Cldn15	250.231	0.188359	0.327682	0.574823	0.565411	0.984645	NS
Il16	180.848	-0.511955	0.393744	-1.30022	0.193524	0.898492	NS
Tcirg1	623.567	0.106545	0.175725	0.606314	0.544306	0.984645	NS
Naglu	149.512	0.121974	0.320782	0.380241	0.703767	0.995787	NS
Coasy	166.654	0.0327532	0.193524	0.169246	0.865603	0.995787	NS
Smo	704.151	0.0873456	0.192702	0.453267	0.650357	0.991448	NS
Crnkl1	600.289	0.0405934	0.159584	0.25437	0.79921	0.995787	NS
Rin2	1580.22	0.266339	0.190002	1.40177	0.160984	0.871664	NS
Chordc1	695.82	-0.0137176	0.276998	-0.0495224	0.960503	0.999153	NS
Rtcb	736.179	-0.0211055	0.165224	-0.127739	0.898355	0.995787	NS
Pwp1	277.379	-0.202367	0.145484	-1.39099	0.164229	0.871844	NS
Fbxo7	323.995	-0.207826	0.153563	-1.35337	0.175939	0.882145	NS
Capns1	822.951	-0.00542767	0.20263	-0.0267862	0.97863	0.999533	NS
Lrp3	321.815	0.288697	0.214431	1.34634	0.178193	0.885909	NS
Clpb	358.194	-0.146398	0.13287	-1.10182	0.270541	0.938273	NS
Septin7	5714.84	0.0879548	0.196782	0.446966	0.6549	0.991912	NS
Zdhhc4	179.423	0.0404529	0.208628	0.1939	0.846254	0.995787	NS
Rac1	1859.08	0.00468197	0.253571	0.0184642	0.985269	0.999533	NS
Nup214	738.664	0.124718	0.177255	0.703607	0.481678	0.975226	NS
Aif1l	160.065	-0.39102	0.398322	-0.981668	0.326264	0.952651	NS
Ltbp1	5927.7	0.357033	0.280439	1.27312	0.202975	0.900086	NS
Ugp2	492.828	-0.167282	0.173694	-0.963084	0.335505	0.957504	NS
Trmt1	324.087	0.226911	0.209456	1.08334	0.278659	0.939005	NS
Nacc1	469.199	0.0082502	0.165422	0.0498735	0.960223	0.999153	NS
Nfix	3295.39	0.00215997	0.206623	0.0104537	0.991659	0.999533	NS
Slc1a5	2367.55	0.286669	0.19449	1.47395	0.140494	0.847114	NS
Uba1	1516.73	-0.0580504	0.183174	-0.316914	0.751309	0.995787	NS
Vwf	179.476	-0.189775	0.451513	-0.420309	0.674259	0.993719	NS
Siae	255.742	0.13089	0.230883	0.566912	0.570774	0.984645	NS
Vsig2	178.035	-0.161643	0.3698	-0.437109	0.662033	0.992379	NS
Esam	1000.92	-0.103657	0.284364	-0.364522	0.715468	0.995787	NS
Fam50a	393.509	0.160721	0.176538	0.910404	0.362609	0.957892	NS
Emd	502.89	-0.593912	0.320934	-1.85057	0.0642308	0.715722	NS
Gria3	1599.38	0.0494122	0.149648	0.33019	0.741256	0.995787	NS
Sipa1l2	524.421	-0.176235	0.28192	-0.625124	0.53189	0.984645	NS
Ap4e1	512.747	0.0133276	0.149049	0.0894177	0.92875	0.99611	NS
Blvra	117.737	0.0639959	0.210764	0.303637	0.761404	0.995787	NS
Pdzd4	214.462	0.284462	0.208617	1.36356	0.172705	0.880287	NS
Idh3g	387.297	0.112103	0.175121	0.640147	0.522077	0.984381	NS
Ssr4	694.995	-0.129496	0.33313	-0.388725	0.69748	0.995787	NS
Bcap31	462.183	-0.0124372	0.16498	-0.0753859	0.939908	0.997324	NS
Fam98a	266.456	-0.0611001	0.158004	-0.386699	0.698979	0.995787	NS
Kmt2a	4267.37	0.193743	0.172129	1.12557	0.260346	0.931472	NS
Ift46	404.181	0.114449	0.152034	0.752785	0.451579	0.971664	NS
Supt6	2720.83	0.146801	0.101789	1.4422	0.149246	0.860866	NS
Rab34	319.159	0.306357	0.216127	1.41749	0.156341	0.866506	NS
Sdf2	211.461	0.101005	0.229972	0.439204	0.660514	0.992379	NS
Psmc3	1148.89	0.111305	0.192061	0.57953	0.562231	0.984645	NS
Acp2	617.532	0.268666	0.233947	1.14841	0.250801	0.928799	NS
Slc39a13	649.716	0.280542	0.148985	1.88302	0.0596981	0.701199	NS
Celf2	3932.57	0.0695415	0.204819	0.339526	0.734213	0.995787	NS
Nr1h3	707.403	0.563096	0.186538	3.01867	0.00253887	0.166749	NS
Ddb2	147.559	0.118368	0.224712	0.526755	0.598364	0.986673	NS
Spi1	41.1221	-1.71041	0.733192	-2.33283	0.019657	0.488504	NS
Sf3a1	905.664	0.0402475	0.134017	0.300317	0.763935	0.995787	NS
Stat6	1449.71	0.167105	0.178001	0.938786	0.347841	0.957892	NS
Vrk3	201.024	-0.0601904	0.213123	-0.282421	0.777621	0.995787	NS
Smg9	263.897	0.180723	0.26558	0.680484	0.496198	0.978594	NS
Paxip1	470.393	0.148166	0.165754	0.893888	0.371382	0.960089	NS
Rmnd5a	910.601	-0.060362	0.176332	-0.34232	0.73211	0.995787	NS
Mov10	249.743	-0.318992	0.229148	-1.39208	0.163898	0.871844	NS
Rhoc	525.91	-0.195559	0.196538	-0.995018	0.319727	0.952192	NS
Tead3	291.804	0.0112125	0.216981	0.0516749	0.958788	0.998986	NS
Ppard	415.986	-0.0185757	0.18293	-0.101546	0.919117	0.995787	NS
Def6	238.325	0.0359813	0.211028	0.170505	0.864613	0.995787	NS
Peg3	2066.58	0.236558	0.203491	1.1625	0.245033	0.923827	NS
Zim1	352.776	0.272161	0.233521	1.16547	0.243831	0.923827	NS
Lmf1	279.477	-0.087581	0.286976	-0.305186	0.760225	0.995787	NS
Ciao3	175.503	0.131314	0.184954	0.709983	0.477715	0.974506	NS
Angptl4	541.013	0.681128	0.419014	1.62555	0.104046	0.80961	NS
Daxx	308.091	0.0222878	0.171388	0.130043	0.896532	0.995787	NS
Ipo4	246.945	-0.0975422	0.210951	-0.462393	0.6438	0.991448	NS
Tm9sf1	833.061	0.248542	0.193704	1.2831	0.199456	0.89879	NS
Irf9	653.194	0.0198873	0.1458	0.136401	0.891504	0.995787	NS
Gmpr2	184.473	-0.102197	0.190277	-0.537096	0.591201	0.985485	NS
Mdp1	220.1	-0.0582157	0.226151	-0.257419	0.796855	0.995787	NS
Dhrs1	217.786	-0.196488	0.218569	-0.898976	0.368665	0.958743	NS
Tmem161a	185.511	-0.0363923	0.175854	-0.206946	0.836052	0.995787	NS
Armc6	110.432	-0.111985	0.264173	-0.423908	0.671633	0.993719	NS
Borcs8	196.46	0.149745	0.189863	0.788697	0.430289	0.970035	NS
Slc25a42	151.194	-0.0058327	0.269658	-0.02163	0.982743	0.999533	NS
Snx9	1470.58	-0.00910433	0.220706	-0.041251	0.967096	0.999533	NS
Ranbp3	486.71	0.00575687	0.11732	0.0490697	0.960864	0.999153	NS
Ndufa11	174.348	0.0209705	0.245582	0.0853913	0.93195	0.996922	NS
Nr2f6	271.664	-0.0248196	0.209856	-0.11827	0.905854	0.995787	NS
Use1	563.253	0.0358918	0.157845	0.227387	0.820123	0.995787	NS
Ocel1	252.28	0.0733633	0.247221	0.296751	0.766656	0.995787	NS
Dyrk1b	262.044	0.448349	0.208852	2.14673	0.0318147	0.600075	NS
Braf	881.527	0.00694343	0.154895	0.0448266	0.964246	0.999533	NS
Ndufb2	160.671	-0.604904	0.311081	-1.94452	0.0518324	0.684114	NS
Hltf	761.655	0.0274918	0.10748	0.255785	0.798117	0.995787	NS
Prpf6	1232.39	0.232638	0.138975	1.67396	0.0941388	0.799804	NS
Rgs19	148.727	-0.237727	0.208994	-1.13748	0.255336	0.929783	NS
Snrpd1	268.984	0.123881	0.328484	0.377129	0.706078	0.995787	NS
Tchp	546.221	0.240848	0.229361	1.05008	0.29368	0.945398	NS
Tiam1	873.247	-0.0317277	0.2039	-0.155605	0.876345	0.995787	NS
Tsc2	1268.09	0.0930419	0.124524	0.74718	0.454955	0.97342	NS
Slc9a3r2	1731.81	0.360076	0.259468	1.38775	0.165214	0.871844	NS
Puf60	1127.14	0.121352	0.146034	0.830986	0.405981	0.968248	NS
Golga2	2727.68	0.222464	0.112609	1.97554	0.0482069	0.66782	NS
Uck1	221.158	0.0591055	0.247269	0.239033	0.81108	0.995787	NS
Ikzf4	147.804	-0.063199	0.264901	-0.238576	0.811434	0.995787	NS
Mien1	67.8666	0.269206	0.333284	0.807738	0.419241	0.970035	NS
Axl	7404.18	-0.0943874	0.244479	-0.386075	0.699441	0.995787	NS
Tgfb1	344.005	-0.26585	0.265218	-1.00238	0.316158	0.949245	NS
Ccdc97	398.241	0.221951	0.146684	1.51312	0.130249	0.836241	NS
Zfp40	250.345	-0.0248631	0.207668	-0.119725	0.904701	0.995787	NS
Akap8l	1587.98	0.439868	0.155716	2.8248	0.00473101	0.236208	NS
Pdcd2l	104.798	-0.00306368	0.20882	-0.0146714	0.988294	0.999533	NS
Gtf2f1	658.251	-0.0199282	0.141147	-0.141188	0.887722	0.995787	NS
Clpp	156.541	0.266982	0.23059	1.15782	0.246937	0.926354	NS
Med6	144.162	0.151649	0.231779	0.654285	0.512929	0.982749	NS
Prkd1	322.85	0.283948	0.185835	1.52796	0.126524	0.833739	NS
Cse1l	445.614	-0.271356	0.145597	-1.86374	0.062358	0.712606	NS
Naa20	194.587	0.205342	0.205188	1.00075	0.316947	0.949291	NS
Prkra	168.953	-0.12575	0.184504	-0.681556	0.49552	0.977898	NS
Fkbp7	637.476	0.296426	0.236119	1.25541	0.209331	0.903945	NS
Plekha3	227.243	-0.104825	0.201117	-0.521212	0.602219	0.986673	NS
Ykt6	384.854	-0.178978	0.144435	-1.23916	0.215285	0.907008	NS
Baz1b	4193.69	0.0394842	0.132256	0.298544	0.765288	0.995787	NS
Pex6	371.775	0.148636	0.180071	0.825429	0.409128	0.970035	NS
Mrpl2	121.865	-0.136664	0.267044	-0.511765	0.608815	0.986673	NS
Mea1	282.536	-0.111132	0.240548	-0.461994	0.644086	0.991448	NS
Gnmt	79.7093	-0.914602	0.693333	-1.31914	0.187123	0.890345	NS
Grin2d	102.747	-0.042754	0.359814	-0.118823	0.905416	0.995787	NS
Kdelr1	391.912	0.0390863	0.170938	0.228658	0.819135	0.995787	NS
Tmem143	89.9707	-0.0967355	0.330842	-0.292392	0.769987	0.995787	NS
Jag2	328.473	-0.199667	0.31969	-0.624565	0.532257	0.984645	NS
Btbd6	73.9087	0.243799	0.257125	0.948171	0.343042	0.957892	NS
Epdr1	124.675	-0.544073	0.334031	-1.62881	0.103353	0.80961	NS
Flii	1618.84	0.00886262	0.164343	0.0539274	0.956993	0.998924	NS
Top3a	224.111	-0.0311502	0.207467	-0.150145	0.88065	0.995787	NS
Atg4d	258.555	0.0285482	0.219222	0.130225	0.896388	0.995787	NS
Qtrt1	127.297	0.266558	0.277087	0.962003	0.336048	0.957504	NS
Hdgfl2	1109.86	0.0185824	0.157122	0.118267	0.905856	0.995787	NS
Chaf1a	145.424	-0.510682	0.463648	-1.10144	0.270704	0.938273	NS
Adprh	600.102	0.0782529	0.257774	0.303572	0.761454	0.995787	NS
Tmem39a	426.757	0.025549	0.138966	0.183851	0.85413	0.995787	NS
Timmdc1	256.514	-0.197701	0.171551	-1.15243	0.249143	0.92779	NS
Pla1a	2445.19	-0.0920108	0.335495	-0.274254	0.783889	0.995787	NS
Mcm2	137.81	-0.425415	0.297725	-1.42889	0.153037	0.864764	NS
Tpra1	238.741	0.295448	0.167901	1.75966	0.0784661	0.762947	NS
Nab1	1280.08	-0.197578	0.12217	-1.61723	0.105828	0.80961	NS
Adgre5	1397.92	0.241774	0.214932	1.12489	0.260637	0.931909	NS
Il17ra	366.004	-0.212704	0.237039	-0.897339	0.369538	0.959452	NS
Lamb1	27140.6	0.336448	0.270848	1.24221	0.214161	0.906989	NS
Kcnn1	147.26	0.128015	0.284998	0.449178	0.653303	0.991448	NS
Arrdc2	236.844	0.356624	0.228253	1.56241	0.118192	0.825636	NS
Cd36	1540.63	-0.0149494	0.389933	-0.0383385	0.969418	0.999533	NS
Map2k7	161.022	0.291509	0.177988	1.6378	0.101464	0.80961	NS
Timm44	683.045	0.154308	0.141174	1.09304	0.274378	0.938273	NS
Ap2a2	1559.45	-0.109503	0.160467	-0.682402	0.494985	0.977898	NS
Pnkp	219.997	-0.148351	0.181297	-0.818273	0.413201	0.970035	NS
Med25	764.734	-0.0488316	0.142163	-0.34349	0.73123	0.995787	NS
Bcam	458.972	-0.0119208	0.384091	-0.0310364	0.975241	0.999533	NS
Clptm1	708.941	-0.0116784	0.189231	-0.0617149	0.95079	0.998093	NS
Relb	213.408	-0.427238	0.202492	-2.1099	0.0348669	0.618524	NS
Tomm40	290.949	-0.187525	0.224417	-0.835609	0.403375	0.967515	NS
Apoe	9376.01	0.431313	0.312257	1.38128	0.167194	0.873322	NS
Hbp1	811.494	0.326489	0.229007	1.42567	0.153962	0.864764	NS
Prkar2b	269.049	0.256164	0.240999	1.06292	0.287816	0.94425	NS
Cdkn1b	1099.07	0.275602	0.116557	2.36453	0.0180529	0.475202	NS
Klf4	9692.65	-0.404852	0.280776	-1.44191	0.149329	0.860866	NS
Ap1m1	829.074	0.0483248	0.121051	0.399211	0.689738	0.995787	NS
Rab8a	590.186	0.0476076	0.140985	0.337679	0.735605	0.995787	NS
Hmgn2	297.96	0.238883	0.204489	1.16819	0.242729	0.923827	NS
Fam32a	672.456	0.244353	0.201198	1.21449	0.22456	0.914406	NS
Stard3nl	312.805	0.0467889	0.180044	0.259874	0.794961	0.995787	NS
Stk11	751.577	0.0518658	0.144169	0.359756	0.719029	0.995787	NS
Atp5d	374.386	-0.0570878	0.234438	-0.24351	0.807611	0.995787	NS
Ppp5c	507.593	0.0169662	0.172867	0.0981457	0.921817	0.995787	NS
Cdk12	1435.24	0.0692638	0.153158	0.452237	0.651098	0.991448	NS
Lipe	510.136	0.346693	0.20938	1.65581	0.0977613	0.808368	NS
Pafah1b2	1103.92	-0.0547438	0.151425	-0.361524	0.717708	0.995787	NS
Tbc1d8	323.345	-0.276244	0.213092	-1.29636	0.194852	0.89879	NS
Cnot11	244.167	0.233879	0.187079	1.25016	0.211242	0.905236	NS
Slc2a3	190.748	0.0395673	0.203897	0.194055	0.846132	0.995787	NS
Foxj2	689.227	0.162038	0.134063	1.20867	0.226788	0.914778	NS
Sri	619.093	-0.108116	0.167731	-0.644581	0.519199	0.983651	NS
Dgcr2	341.368	0.014704	0.202277	0.0726925	0.942051	0.99764	NS
Irf3	641.948	0.398088	0.146524	2.71688	0.00659004	0.282936	NS
Bcl2l12	88.4238	0.254246	0.262314	0.969246	0.332422	0.956017	NS
Zfp959	81.1606	0.108876	0.29481	0.36931	0.711897	0.995787	NS
Mpnd	290.968	-0.075053	0.229648	-0.326818	0.743806	0.995787	NS
Sh3gl1	697.839	0.177697	0.174695	1.01718	0.309066	0.947693	NS
Yju2	227.049	0.177214	0.180156	0.983667	0.325279	0.952651	NS
Ranbp2	3709.49	0.0229826	0.134371	0.171038	0.864194	0.995787	NS
Grk5	1088.16	0.0339562	0.12419	0.273422	0.784529	0.995787	NS
Dvl3	646.395	0.0463252	0.173727	0.266655	0.789735	0.995787	NS
Abcf3	543.579	0.205163	0.207839	0.987121	0.323583	0.952651	NS
Eif2b5	467.056	-0.0122401	0.147206	-0.0831496	0.933733	0.996922	NS
Cyth2	563.056	0.209546	0.130072	1.611	0.10718	0.80961	NS
Plag1	97.9768	-0.0338097	0.300728	-0.112426	0.910485	0.995787	NS
Mrpl4	202.673	0.217027	0.169553	1.27999	0.200547	0.899528	NS
Keap1	378.844	0.039235	0.141165	0.277936	0.781061	0.995787	NS
Glg1	4624.82	0.2671	0.249274	1.07151	0.28394	0.941693	NS
Btbd2	232.141	0.0870197	0.203945	0.426683	0.66961	0.993719	NS
Csnk1g2	964.111	0.140136	0.153484	0.913028	0.361228	0.957892	NS
Abhd17a	255.454	-0.0658391	0.20594	-0.319701	0.749195	0.995787	NS
Mob3a	279.863	0.020478	0.209523	0.0977363	0.922142	0.995787	NS
Cacnb3	202.921	-0.136358	0.265195	-0.514181	0.607126	0.986673	NS
Fkbp11	394.872	-0.586529	0.699661	-0.838305	0.40186	0.967515	NS
Ddx23	1665.69	0.0664504	0.132556	0.5013	0.61616	0.989752	NS
Pld3	477.122	0.13795	0.250567	0.550551	0.581941	0.984645	NS
Grik5	236.36	0.220862	0.260483	0.847895	0.396497	0.9647	NS
Rabac1	381.515	-0.147008	0.225158	-0.652912	0.513813	0.982749	NS
Etv3	552.059	-0.0620557	0.127722	-0.485866	0.627062	0.990797	NS
Prkcsh	845.743	0.15607	0.16577	0.941487	0.346455	0.957892	NS
St8sia6	74.0188	-0.911525	0.475297	-1.9178	0.0551365	0.691821	NS
Fcgrt	1859.51	0.363985	0.280688	1.29676	0.194713	0.89879	NS
Nosip	376.81	0.181577	0.196454	0.924273	0.355344	0.957892	NS
Pih1d1	139.558	0.19803	0.254876	0.776966	0.437179	0.970035	NS
Rps11	788.935	-0.0855292	0.269736	-0.317084	0.75118	0.995787	NS
Supt5	2259	0.274579	0.144913	1.89478	0.0581214	0.696943	NS
Paf1	975.79	0.148409	0.132908	1.11663	0.264154	0.933292	NS
Timm50	115.993	0.0622127	0.208885	0.297832	0.765831	0.995787	NS
Bicd1	331.601	-0.390669	0.286865	-1.36185	0.173244	0.880504	NS
Ncstn	888.704	0.22921	0.229029	1.00079	0.316929	0.949291	NS
Pex19	418.538	0.126773	0.161502	0.784966	0.432474	0.970035	NS
Inmt	1079.41	1.00349	0.601821	1.66743	0.0954288	0.801803	NS
Impdh1	397.9	-0.0727235	0.181074	-0.401622	0.687962	0.995538	NS
Dusp3	1113.69	-0.056101	0.217366	-0.258094	0.796334	0.995787	NS
Prodh	165.243	-0.44019	0.522859	-0.841891	0.399849	0.967515	NS
Ess2	226.821	-0.0396474	0.196519	-0.201748	0.840113	0.995787	NS
Dgcr6	97.481	-0.141352	0.259133	-0.545478	0.585425	0.984645	NS
Ddr1	320.879	0.00168692	0.214091	0.00787946	0.993713	0.999533	NS
Ier3	58.2188	-0.579856	0.456483	-1.27027	0.203989	0.900086	NS
Fosb	26147.6	-0.359058	0.331587	-1.08285	0.278876	0.939005	NS
Klc4	182.816	-0.0201059	0.1848	-0.108798	0.913363	0.995787	NS
Ercc1	184.151	0.16488	0.184119	0.895512	0.370513	0.960089	NS
As3mt	129.647	-0.0906334	0.27831	-0.325657	0.744684	0.995787	NS
Homer3	228.452	0.0370594	0.190396	0.194644	0.845672	0.995787	NS
Crtc1	351.234	-0.152436	0.266172	-0.572698	0.566849	0.984645	NS
Rnf215	405.826	0.0239918	0.124708	0.192384	0.847442	0.995787	NS
Aven	136.649	-0.0746597	0.253395	-0.294637	0.768271	0.995787	NS
Cp	8046.33	0.281217	0.221924	1.26718	0.205092	0.900086	NS
Crot	410.021	0.0438318	0.14374	0.304938	0.760414	0.995787	NS
Rps6ka1	101.274	-1.3824	0.428466	-3.22639	0.00125362	0.11527	NS
Snrnp200	2434.63	0.106286	0.14233	0.746756	0.455211	0.97342	NS
Ciao1	320.625	0.122516	0.17676	0.693121	0.488234	0.977234	NS
Has1	505.869	-1.66036	0.659539	-2.51745	0.0118207	0.389563	NS
Taf6l	80.812	0.102088	0.366711	0.278387	0.780715	0.995787	NS
Insig2	182.061	-0.274415	0.236116	-1.1622	0.245153	0.923827	NS
Kpna6	553.526	0.00163376	0.138947	0.0117581	0.990619	0.999533	NS
Man1a	3334.96	0.130421	0.236617	0.551189	0.581504	0.984645	NS
Itpkc	251.047	-0.577546	0.192383	-3.00206	0.00268155	0.17138	NS
Coq8b	266.856	-0.423564	0.280412	-1.5105	0.130915	0.836241	NS
Brd8	1837.01	0.153683	0.136063	1.12949	0.25869	0.930003	NS
Farsa	387.638	0.187122	0.199457	0.938157	0.348164	0.957892	NS
Gcdh	229.656	-0.21434	0.25851	-0.829136	0.407028	0.96959	NS
Mast2	862.279	-0.0754572	0.121872	-0.619151	0.535817	0.984645	NS
Dnase2a	196.213	0.0519337	0.239863	0.216514	0.828587	0.995787	NS
Rad23a	565.81	0.131238	0.151586	0.865764	0.386619	0.961661	NS
Calr	13003.3	0.298201	0.214107	1.39277	0.163691	0.871844	NS
Nfat5	4518.73	0.000666276	0.168421	0.00395601	0.996844	0.999533	NS
Nob1	166.473	0.192622	0.234138	0.822684	0.410688	0.970035	NS
Gys1	151.505	-0.207938	0.25117	-0.827879	0.407739	0.970035	NS
Ruvbl2	277.294	-0.118618	0.154968	-0.765438	0.444011	0.970035	NS
Tfam	296.318	-0.0173609	0.155144	-0.111902	0.910901	0.995787	NS
Zfp81	277.082	-0.3153	0.195396	-1.61364	0.106605	0.80961	NS
Mmd	68.4228	0.403028	0.439224	0.917591	0.358833	0.957892	NS
Hlf	408.794	0.52694	0.316697	1.66386	0.0961401	0.801803	NS
Fam162a	443.396	0.341126	0.226539	1.50581	0.132115	0.836241	NS
Rpl8	3075.89	-0.122828	0.210151	-0.584476	0.5589	0.984645	NS
Ssbp2	475.38	0.341426	0.144862	2.35691	0.0184279	0.480694	NS
Gstm5	135.203	-0.20024	0.237741	-0.842259	0.399643	0.967515	NS
Stat3	2205.41	0.215402	0.179107	1.20264	0.229114	0.914778	NS
Stat5a	194.975	-0.0687663	0.197726	-0.347785	0.728001	0.995787	NS
Cavin1	5560.52	-0.135133	0.235011	-0.575009	0.565286	0.984645	NS
Map3k11	293.681	0.2031	0.2071	0.980683	0.326749	0.952651	NS
Akt2	632.023	0.0724895	0.11205	0.64694	0.517671	0.983651	NS
Dnaja3	559.995	0.0366543	0.133086	0.275418	0.782995	0.995787	NS
Hmox2	341.67	0.1698	0.186267	0.91159	0.361985	0.957892	NS
Cdip1	584.686	0.129164	0.155701	0.829564	0.406785	0.969431	NS
Map3k20	1357.93	-0.214027	0.172224	-1.24273	0.213969	0.906989	NS
Cwc15	784.07	0.0265193	0.164552	0.161161	0.871967	0.995787	NS
Col5a3	16411.7	0.346816	0.269645	1.2862	0.198375	0.89879	NS
Dnmt1	927.888	0.0546873	0.142703	0.383223	0.701554	0.995787	NS
Ppan	252.685	0.0369337	0.215502	0.171384	0.863922	0.995787	NS
Angptl2	6902.19	0.312524	0.269919	1.15784	0.246929	0.926354	NS
Cacna1e	120.364	-1.61942	1.39428	-1.16148	0.245448	0.924325	NS
Trmt10a	96.9673	-0.206337	0.385721	-0.534938	0.592693	0.985485	NS
Etv1	250.243	0.281228	0.288518	0.974732	0.329693	0.955839	NS
Kifc2	146.158	0.520991	0.280244	1.85906	0.0630184	0.713701	NS
Psap	7137.53	0.202042	0.314205	0.643026	0.520207	0.983651	NS
Ikbkg	363.009	0.131218	0.139131	0.943125	0.345617	0.957892	NS
Wars2	146.578	-0.28998	0.276045	-1.05048	0.293498	0.945398	NS
Phb2	334.342	0.00698846	0.190058	0.0367702	0.970668	0.999533	NS
Ptpn6	142.817	-2.37372	0.665095	-3.56899	0.000358357	0.057306	NS
Eno2	193.109	0.191638	0.284681	0.673169	0.50084	0.979434	NS
Emg1	261.628	-0.0478096	0.155316	-0.30782	0.758219	0.995787	NS
Lpcat3	177.621	0.113266	0.204015	0.555182	0.57877	0.984645	NS
Atp6v1f	294.425	-0.00704576	0.229272	-0.030731	0.975484	0.999533	NS
Clcn5	691.372	-0.128154	0.205539	-0.6235	0.532956	0.984645	NS
Clcn3	540.71	-0.339847	0.272717	-1.24615	0.212709	0.906989	NS
Hif3a	164.362	0.063941	0.420548	0.152042	0.879154	0.995787	NS
Pde1c	98.5956	-1.54057	1.20178	-1.28192	0.199872	0.89879	NS
Utp20	896.124	-0.0382528	0.145997	-0.262011	0.793313	0.995787	NS
9330159F19Rik	583.456	0.281415	0.310648	0.905897	0.36499	0.957892	NS
Cul3	1332.82	-0.0756753	0.130663	-0.579164	0.562479	0.984645	NS
Large1	676.008	0.0453815	0.20567	0.220652	0.825363	0.995787	NS
Ddx56	181.884	0.0514257	0.171932	0.299106	0.764859	0.995787	NS
Tmed4	419.16	0.119911	0.191773	0.625275	0.531791	0.984645	NS
Ralb	555.728	0.037817	0.173223	0.218314	0.827184	0.995787	NS
Ppp1cc	450.216	0.172516	0.182628	0.94463	0.344848	0.957892	NS
Dnajb11	1216.66	-0.0614179	0.220894	-0.278042	0.78098	0.995787	NS
Tbccd1	178.284	-0.209998	0.235142	-0.893072	0.371819	0.960089	NS
Clec11a	431.058	0.116986	0.228033	0.513023	0.607935	0.986673	NS
Zfp324	285.824	0.143069	0.179748	0.795943	0.426065	0.970035	NS
Gab2	936.399	0.113575	0.11148	1.0188	0.308298	0.947693	NS
Coro1c	1434.93	0.0318564	0.163361	0.195006	0.845388	0.995787	NS
Tax1bp1	2607.56	0.0596368	0.149442	0.399062	0.689847	0.995787	NS
Ndrg2	613.416	0.596439	0.238095	2.50505	0.0122434	0.397335	NS
Mettl17	159.258	0.14957	0.346538	0.431611	0.666024	0.992826	NS
Arhgef40	2543.07	0.241474	0.169546	1.42424	0.154378	0.864764	NS
Pnpla6	658.89	0.136115	0.196638	0.692212	0.488804	0.977234	NS
Mcoln1	481.057	0.350531	0.156129	2.24514	0.0247593	0.537618	NS
Arhgef18	1028.91	0.0505816	0.128051	0.395011	0.692835	0.995787	NS
Pkn2	1395.13	-0.0423402	0.113249	-0.373867	0.708503	0.995787	NS
Cd33	64.072	-2.1171	0.787506	-2.68836	0.00718041	0.297852	NS
Stxbp2	77.0777	-1.15763	0.531904	-2.17639	0.0295261	0.576635	NS
Sgce	977.346	0.142633	0.189583	0.75235	0.451841	0.971664	NS
Wwox	326.003	-0.148292	0.334623	-0.443161	0.657649	0.992256	NS
Slbp	511.842	0.072163	0.182394	0.395644	0.692368	0.995787	NS
Aqp1	939.329	-0.0328655	0.377788	-0.0869944	0.930676	0.996611	NS
Arid3b	137.039	-0.442838	0.498283	-0.888728	0.374149	0.960897	NS
Cnn2	399.182	-0.0741686	0.260773	-0.284418	0.77609	0.995787	NS
Polr2e	249.098	0.0594676	0.241709	0.24603	0.805659	0.995787	NS
Myo9b	1997.22	0.171719	0.183374	0.93644	0.349046	0.957892	NS
Hdac9	97.4224	-1.11607	0.584784	-1.90852	0.0563235	0.693356	NS
Adgre1	157.438	-2.53477	0.736082	-3.4436	0.000574017	0.0804602	NS
Rab23	530.229	-0.178353	0.135899	-1.3124	0.189386	0.893976	NS
Rab11a	441.623	-0.0288978	0.166894	-0.173151	0.862533	0.995787	NS
Eif2b2	144.723	0.122829	0.236	0.52046	0.602743	0.986673	NS
Dlst	1038.31	-0.0647846	0.0975222	-0.664306	0.506495	0.981349	NS
Pgf	302.209	0.231172	0.299435	0.772028	0.440098	0.970035	NS
Ulk2	813.336	-0.0677304	0.185528	-0.365069	0.71506	0.995787	NS
Dgkq	354.676	0.207299	0.204692	1.01274	0.311186	0.948054	NS
Tmed11	95.7017	-1.32117	1.50786	-0.876188	0.380928	0.961661	NS
Grap	108.521	-0.289631	0.253438	-1.14281	0.253118	0.929581	NS
Chmp2b	473.517	-0.068472	0.235716	-0.290485	0.771445	0.995787	NS
Plod3	694.555	0.131225	0.200239	0.655343	0.512247	0.982749	NS
Ap1s1	168.141	-0.132316	0.210225	-0.629404	0.529084	0.984645	NS
Srpk1	928.184	-0.0196978	0.19225	-0.102459	0.918392	0.995787	NS
Lbr	505.911	-0.0749867	0.160526	-0.467131	0.640406	0.991448	NS
Nes	1017.17	-0.280092	0.315562	-0.887597	0.374758	0.960897	NS
Prcc	323.262	0.247126	0.186129	1.32771	0.184274	0.890345	NS
Rrnad1	307.113	0.26034	0.226054	1.15167	0.249456	0.928331	NS
Hdgf	890.453	-0.0858959	0.16673	-0.515179	0.606428	0.986673	NS
Thop1	216.437	-0.284715	0.206303	-1.38008	0.167561	0.873322	NS
Apba3	224.936	0.189947	0.193616	0.981053	0.326567	0.952651	NS
Pias4	282.885	0.106496	0.141779	0.751142	0.452567	0.971997	NS
Map2k1	412.932	0.0243944	0.243645	0.100123	0.920247	0.995787	NS
Sgta	606.533	0.336629	0.19849	1.69595	0.0898947	0.793035	NS
Tmem242	116.303	0.257878	0.309527	0.833137	0.404767	0.967515	NS
Dtx2	210.484	-0.173672	0.231233	-0.751068	0.452612	0.971997	NS
Hspb1	270.17	-0.162452	0.263186	-0.617252	0.537069	0.984645	NS
Rasa4	391.53	0.123455	0.169368	0.728916	0.466053	0.97342	NS
Hnrnpa2b1	11550.5	-0.456204	0.223988	-2.03673	0.0416771	0.646772	NS
Ccdc130	149.233	0.329472	0.173876	1.89486	0.0581104	0.696943	NS
Mri1	137.466	0.256028	0.243992	1.04933	0.294026	0.945398	NS
Prkacb	1220.32	-0.0211037	0.177405	-0.118958	0.905308	0.995787	NS
Sgsh	220.799	0.0286064	0.22981	0.124478	0.900936	0.995787	NS
Cstb	152.053	-0.032306	0.27768	-0.116343	0.907381	0.995787	NS
Pex5	422.308	0.129511	0.191419	0.676583	0.498671	0.978934	NS
Jkamp	144.474	-0.0241148	0.175825	-0.137152	0.89091	0.995787	NS
Cd44	539.328	-0.232724	0.207426	-1.12196	0.261878	0.93198	NS
Eif2ak4	575.11	-0.0223478	0.16804	-0.132991	0.8942	0.995787	NS
Wdr1	1563.71	-0.171089	0.184069	-0.929487	0.352637	0.957892	NS
Ndrg1	1442.34	-0.200222	0.152715	-1.31108	0.18983	0.893976	NS
Man2b1	828.906	0.0258586	0.229106	0.112868	0.910136	0.995787	NS
Wdr83	98.2746	0.135051	0.270617	0.499049	0.617745	0.990374	NS
Prdx2	395.804	-0.11335	0.181674	-0.62392	0.53268	0.984645	NS
Polr2a	1797.92	-0.00324942	0.1611	-0.0201702	0.983908	0.999533	NS
Senp3	615.22	0.145094	0.141757	1.02354	0.306052	0.947693	NS
Plekha8	252.732	-0.183741	0.223924	-0.820552	0.411902	0.970035	NS
Dnah2	90.1115	-1.57622	1.18045	-1.33528	0.181785	0.890345	NS
Ufd1	495.862	0.0935896	0.1754	0.533577	0.593634	0.985485	NS
Zfp287	329.38	0.451862	0.191882	2.35489	0.018528	0.481752	NS
Prlr	93.3578	-0.61797	0.541717	-1.14076	0.253969	0.929783	NS
Letm1	719.73	-0.140794	0.113662	-1.23871	0.215453	0.907008	NS
Ubqln1	983.981	-0.0895956	0.162972	-0.549761	0.582483	0.984645	NS
Cadm3	665.227	-0.493919	0.279096	-1.76971	0.0767758	0.758346	NS
Slc1a3	234.344	0.232999	0.283896	0.82072	0.411806	0.970035	NS
Crbn	338.304	0.474981	0.159983	2.96895	0.00298823	0.176322	NS
Msh6	370.185	-0.0250983	0.125686	-0.19969	0.841723	0.995787	NS
Fbxo11	1420.92	-0.000644536	0.15701	-0.00410507	0.996725	0.999533	NS
Tbl2	413.564	0.109638	0.142262	0.770679	0.440897	0.970035	NS
Bud23	179.648	-0.111323	0.225384	-0.493925	0.621359	0.990797	NS
Nid1	28168.2	0.0326271	0.301579	0.108188	0.913847	0.995787	NS
Mcm5	91.1798	-0.429709	0.356258	-1.20617	0.227751	0.914778	NS
Hmox1	109.64	0.0877936	0.374208	0.234612	0.81451	0.995787	NS
Mprip	5227.85	0.131726	0.124575	1.0574	0.290328	0.944791	NS
Cic	1519.64	0.222499	0.163816	1.35823	0.17439	0.880995	NS
Il27ra	102.603	-0.289697	0.364558	-0.794652	0.426816	0.970035	NS
Prkaca	704.487	0.0166228	0.186483	0.0891386	0.928972	0.99611	NS
Ddx39a	227.169	-0.214564	0.208627	-1.02846	0.303734	0.947693	NS
Dnajb1	1490.27	-0.588139	0.29036	-2.02555	0.0428108	0.650398	NS
Usp40	777.157	0.110276	0.162612	0.678152	0.497675	0.978864	NS
Kbtbd4	120.977	0.152396	0.270449	0.563492	0.5731	0.984645	NS
Celf1	1026.84	-0.10224	0.170119	-0.600994	0.547844	0.984645	NS
Ndufs3	186.733	0.233131	0.22417	1.03997	0.298352	0.947693	NS
Por	1197.9	0.438064	0.246024	1.78058	0.0749817	0.750088	NS
Igf1r	2681.83	0.167399	0.143822	1.16393	0.244454	0.923827	NS
Insr	1606.14	0.205893	0.165323	1.2454	0.212985	0.906989	NS
Trim28	947.306	0.103326	0.201644	0.512419	0.608358	0.986673	NS
Ube2m	332.826	0.110195	0.173655	0.634562	0.525714	0.984645	NS
Adcy9	735.346	0.310732	0.19658	1.58069	0.113949	0.818665	NS
Mef2c	1043.01	0.027974	0.281176	0.0994893	0.92075	0.995787	NS
Ctr9	804.389	-0.0350692	0.114809	-0.305455	0.760019	0.995787	NS
Eif4g2	4790.14	-0.176028	0.144963	-1.21429	0.224635	0.914406	NS
Irag1	1400.15	0.285651	0.201853	1.41514	0.157027	0.866752	NS
Pcyt1a	955.486	0.0365858	0.14319	0.255506	0.798332	0.995787	NS
Zfp592	2951.33	0.136447	0.226693	0.601903	0.547239	0.984645	NS
Psmd4	1147.61	0.069305	0.155993	0.444283	0.656838	0.991912	NS
Snx6	845.432	0.0513296	0.151959	0.337786	0.735525	0.995787	NS
Mthfd2	210.78	-0.830747	0.483417	-1.71849	0.0857076	0.788081	NS
Kit	77.1823	-0.439856	0.647021	-0.679817	0.49662	0.978594	NS
Tomm40l	170.882	-0.378072	0.299406	-1.26274	0.206682	0.901289	NS
Pan2	584.666	0.285452	0.151596	1.88299	0.0597023	0.701199	NS
Cs	681.394	0.0734426	0.133374	0.550653	0.581871	0.984645	NS
Ampd3	350.565	-0.252968	0.242336	-1.04387	0.296544	0.946833	NS
Bcas2	367.65	-0.142661	0.161646	-0.882557	0.377475	0.961661	NS
Ctcf	972.573	0.041188	0.15491	0.265884	0.790329	0.995787	NS
Tfap4	122	0.307628	0.295435	1.04127	0.297749	0.947693	NS
Ranbp1	252.571	-0.207307	0.174539	-1.18774	0.234935	0.920077	NS
Rfx5	238.681	-0.198307	0.212489	-0.933257	0.350687	0.957892	NS
Psmb4	297.62	0.007745	0.206232	0.0375549	0.970043	0.999533	NS
Slc30a4	315.818	-0.314938	0.242774	-1.29725	0.194545	0.89879	NS
Sqor	853.102	0.396198	0.176716	2.242	0.0249611	0.538983	NS
Bloc1s6	211.008	-0.263586	0.228134	-1.1554	0.247925	0.926668	NS
Metap1	328.35	0.0314074	0.188095	0.166976	0.867389	0.995787	NS
Gpr108	432.054	0.133309	0.136944	0.973454	0.330328	0.955978	NS
Gata6	191.959	-0.143784	0.262689	-0.547353	0.584136	0.984645	NS
Rsl1d1	495.582	0.148088	0.178173	0.831148	0.40589	0.968248	NS
Apc	2100.15	-0.0889704	0.151904	-0.585703	0.558075	0.984645	NS
Reep5	955	-0.173324	0.234708	-0.738465	0.460232	0.97342	NS
Ergic3	666.02	0.0330647	0.211425	0.15639	0.875726	0.995787	NS
Uqcc1	254.212	-0.100244	0.13859	-0.72331	0.469489	0.97342	NS
Ncoa2	1596.3	0.0805005	0.126736	0.635182	0.52531	0.984645	NS
Nr2c2	1030.58	0.0487447	0.123278	0.395405	0.692544	0.995787	NS
Nr2c1	238.012	0.32309	0.191282	1.68907	0.0912055	0.793035	NS
Smpd4	333.022	-0.0207692	0.200562	-0.103555	0.917523	0.995787	NS
Pex1	227.263	0.0360586	0.177702	0.202916	0.8392	0.995787	NS
Kctd20	753.273	0.114588	0.103518	1.10694	0.268319	0.937496	NS
Ctns	188.789	0.00956084	0.243961	0.03919	0.968739	0.999533	NS
Ephb3	296.267	0.0623609	0.236487	0.263697	0.792014	0.995787	NS
Tuft1	72.4752	-0.137973	0.419197	-0.329136	0.742053	0.995787	NS
Rcn1	1580.19	0.270175	0.142703	1.89327	0.0583222	0.696943	NS
Trap1	683.272	-0.0861518	0.142883	-0.602955	0.546539	0.984645	NS
Naa60	317.918	-0.0624142	0.188076	-0.331855	0.739999	0.995787	NS
Tpr	4029.4	-0.0496611	0.131885	-0.376548	0.70651	0.995787	NS
Odr4	587.617	-0.105262	0.143564	-0.733202	0.463435	0.97342	NS
Dhx34	259.774	-0.117577	0.264799	-0.444022	0.657027	0.991912	NS
Kptn	84.6177	-0.0612786	0.301631	-0.203157	0.839012	0.995787	NS
Napa	754.21	0.0187943	0.158308	0.11872	0.905497	0.995787	NS
Sra1	375.98	-0.0219507	0.178741	-0.122807	0.90226	0.995787	NS
Snf8	179.37	0.172564	0.175553	0.982977	0.325619	0.952651	NS
Tbcb	187.581	-0.272217	0.231411	-1.17634	0.23946	0.923827	NS
Inpp5k	420.272	0.26662	0.141686	1.88177	0.0598676	0.701199	NS
Crkl	436.029	0.118034	0.212281	0.556027	0.578192	0.984645	NS
Eps8l1	314.979	1.24225	0.542436	2.29013	0.0220137	0.508545	NS
Clint1	2067.19	0.111547	0.121648	0.916968	0.359159	0.957892	NS
Cdkal1	602.003	-0.0369666	0.232356	-0.159094	0.873595	0.995787	NS
Cdcp3	230.625	-1.49617	0.805175	-1.8582	0.0631409	0.713701	NS
Htra1	3729.68	0.29021	0.308535	0.940606	0.346907	0.957892	NS
Zbtb17	271.023	0.00744699	0.152277	0.0489043	0.960996	0.999153	NS
Fblim1	382.961	0.00947997	0.228528	0.0414827	0.966911	0.999533	NS
Mob1b	457.318	-0.540137	0.266671	-2.02548	0.0428183	0.650398	NS
Atp6v1b2	552.391	-0.0415816	0.16085	-0.258511	0.796012	0.995787	NS
Eps15l1	1137.83	0.166025	0.171383	0.968738	0.332676	0.956017	NS
Tep1	925.931	0.0769194	0.201393	0.381937	0.702508	0.995787	NS
Ttc5	496.22	0.280749	0.203996	1.37624	0.168746	0.874975	NS
Osgep	263.66	-0.0879807	0.170337	-0.516508	0.605499	0.986673	NS
Aamp	1819.4	0.260941	0.189688	1.37563	0.168936	0.875006	NS
Tmbim1	755.655	0.137525	0.137638	0.999177	0.317709	0.949691	NS
Arpc2	1075.06	-0.135258	0.184265	-0.734038	0.462925	0.97342	NS
Kmt2b	1342.77	0.264809	0.144766	1.82922	0.0673664	0.723723	NS
Tmem147	115.965	-0.243988	0.269502	-0.905328	0.365291	0.957892	NS
Rps9	2336.82	-0.0281282	0.21474	-0.130988	0.895785	0.995787	NS
Tfpt	159.288	0.17491	0.198885	0.879452	0.379156	0.961661	NS
Susd2	374.115	-0.343411	0.346759	-0.990344	0.322006	0.952651	NS
Ggt5	1905.4	0.404228	0.263939	1.53152	0.125641	0.833129	NS
Ggt1	328.225	-1.34163	0.961974	-1.39467	0.163116	0.871844	NS
Crip2	1162.55	0.222507	0.243944	0.912123	0.361704	0.957892	NS
Crip1	730.439	-0.295204	0.226487	-1.30341	0.192437	0.89702	NS
Cbfa2t3	944.79	0.270199	0.175603	1.53869	0.12388	0.830128	NS
Fbln1	3072.61	-0.021958	0.239092	-0.0918389	0.926826	0.995787	NS
Pgrmc1	775.5	0.0412282	0.246319	0.167377	0.867073	0.995787	NS
Tek	2321.74	0.0432131	0.268546	0.160915	0.87216	0.995787	NS
Elovl1	303.778	0.0209969	0.186495	0.112587	0.910358	0.995787	NS
Med8	334.763	0.0582442	0.19077	0.305311	0.760129	0.995787	NS
Hyi	315.936	0.0680181	0.268589	0.253242	0.800081	0.995787	NS
Adamts4	878.925	-1.01311	0.255865	-3.95955	7.50897e-05	0.023015	Down
Pfdn2	146.34	-0.189459	0.279949	-0.676764	0.498556	0.978934	NS
Rnf114	326.436	-0.208773	0.169931	-1.22858	0.21923	0.911775	NS
Steep1	343.616	0.096564	0.172555	0.559612	0.575744	0.984645	NS
Srm	272.81	-0.103762	0.164647	-0.630208	0.528559	0.984645	NS
Epha2	196.528	-0.0746745	0.337151	-0.221486	0.824714	0.995787	NS
Rbm14	289.751	0.21233	0.242521	0.875512	0.381295	0.961661	NS
A530013C23Rik	81.121	-0.574623	0.679875	-0.84519	0.398005	0.966149	NS
Zdhhc24	92.3802	-0.322284	0.286895	-1.12335	0.261289	0.93198	NS
Bbs1	204.913	-0.21808	0.274324	-0.794971	0.42663	0.970035	NS
Ndor1	81.1733	0.120313	0.278673	0.431734	0.665935	0.992826	NS
Nsmf	842.976	0.126603	0.156225	0.810392	0.417715	0.970035	NS
Pdk1	210.572	-0.29193	0.362615	-0.805069	0.42078	0.970035	NS
Ptbp1	1701.39	0.11298	0.133604	0.845631	0.397759	0.966073	NS
Cyba	303.646	0.0881321	0.299273	0.294487	0.768386	0.995787	NS
Stimate	230.435	0.00294708	0.210324	0.0140121	0.98882	0.999533	NS
Sfmbt1	325.254	-0.239043	0.172258	-1.3877	0.165227	0.871844	NS
Slc4a3	510.355	0.131216	0.199167	0.658822	0.51001	0.982749	NS
Runx1t1	970.281	0.0489835	0.172338	0.284228	0.776235	0.995787	NS
Aprt	194.503	0.174758	0.202811	0.861679	0.388864	0.96177	NS
Gtf2h1	430.344	0.0387483	0.183806	0.210811	0.833035	0.995787	NS
Hfe	228.185	0.400268	0.25597	1.56373	0.117881	0.825484	NS
Nphs1	118.382	-2.2608	0.617899	-3.65884	0.000253355	0.0455163	Down
Aplp1	89.7518	-0.733758	0.397541	-1.84574	0.06493	0.715722	NS
Qrich1	1220.37	-0.0638344	0.0939126	-0.679721	0.496681	0.978594	NS
P4htm	169.285	0.136184	0.179789	0.757464	0.448772	0.971365	NS
Usp19	1767.49	0.288047	0.146788	1.96233	0.0497242	0.673199	NS
Pola1	464.577	-0.0308182	0.212414	-0.145086	0.884643	0.995787	NS
Cdc42	1613.92	0.0428334	0.212857	0.201231	0.840518	0.995787	NS
Pknox1	599.205	0.086263	0.15948	0.540902	0.588575	0.984687	NS
Acot13	88.2041	0.350425	0.330761	1.05945	0.289394	0.944791	NS
Cdk4	371.144	-0.113662	0.189791	-0.598883	0.549251	0.984645	NS
B4galnt1	100.318	-0.690946	0.428698	-1.61173	0.107021	0.80961	NS
Mettl1	349.588	0.157407	0.213655	0.736734	0.461284	0.97342	NS
Tspan31	543.755	0.100671	0.180744	0.556981	0.57754	0.984645	NS
Kif5b	2411.37	-0.169848	0.14884	-1.14114	0.25381	0.929783	NS
Saal1	265.446	-0.214956	0.270719	-0.79402	0.427184	0.970035	NS
Cnp	206.454	-0.115273	0.24872	-0.463466	0.643031	0.991448	NS
Sulf2	1717.65	-0.268089	0.237497	-1.12881	0.258978	0.930003	NS
Sod2	338.412	-0.313449	0.153016	-2.04848	0.0405133	0.642956	NS
Tmco6	147.267	0.173952	0.230439	0.75487	0.450327	0.971365	NS
Stambp	313.574	0.0514747	0.138731	0.371041	0.710607	0.995787	NS
Ezh1	1455.09	0.301074	0.143088	2.10412	0.035368	0.620636	NS
Hap1	73.8448	-1.09176	0.585151	-1.86578	0.0620723	0.71196	NS
P3h4	251.906	0.279529	0.216071	1.29369	0.195773	0.89879	NS
Ctnnb1	2750.52	-0.192381	0.178032	-1.0806	0.279875	0.939787	NS
Eif1b	229.487	-0.119461	0.169274	-0.705721	0.480361	0.975226	NS
Chrd	349.739	0.159161	0.31733	0.501564	0.615975	0.989752	NS
Psmd2	945.9	-0.108436	0.149625	-0.724717	0.468626	0.97342	NS
Vars	608.04	-0.0965073	0.171259	-0.563515	0.573084	0.984645	NS
Abhd16a	651.295	0.137452	0.107243	1.28169	0.199952	0.89879	NS
Neu1	284.648	0.0981268	0.191166	0.513308	0.607736	0.986673	NS
Ddah2	431.865	-0.0541889	0.242266	-0.223675	0.82301	0.995787	NS
Clic1	398.361	-0.0862321	0.198381	-0.434679	0.663796	0.992826	NS
Lsm2	91.7369	-0.14597	0.241407	-0.604663	0.545403	0.984645	NS
Atp1a2	3495.22	0.672013	0.234687	2.86344	0.00419064	0.221484	NS
Stx1a	198.756	-0.0661538	0.283019	-0.233744	0.815184	0.995787	NS
Mrpl49	139.306	-0.113341	0.222806	-0.5087	0.610963	0.987133	NS
Mark3	1102.92	0.0119864	0.133391	0.0898591	0.928399	0.996009	NS
Gatad1	530.184	0.0230302	0.145637	0.158134	0.874351	0.995787	NS
M6pr	643.515	-0.0106094	0.187119	-0.0566987	0.954785	0.998588	NS
Lrrc8a	332.456	-0.136271	0.202188	-0.673979	0.500324	0.979173	NS
Ppp2r1a	900.886	0.0925832	0.211073	0.43863	0.660929	0.992379	NS
Fance	109.618	0.141363	0.247992	0.57003	0.568657	0.984645	NS
Tinf2	255.565	0.0858772	0.218892	0.392326	0.694817	0.995787	NS
Dus3l	305.511	0.170806	0.186713	0.914808	0.360293	0.957892	NS
Gtpbp3	262.967	0.102325	0.165252	0.619203	0.535783	0.984645	NS
Tgfbr1	852.173	0.117852	0.210164	0.560764	0.574959	0.984645	NS
Homer1	312.633	-0.568753	0.251536	-2.26112	0.0237517	0.525204	NS
Cav1	669.19	-0.203274	0.318611	-0.638001	0.523473	0.984645	NS
Arpp19	523.419	0.111335	0.198667	0.560411	0.575199	0.984645	NS
Bcl2l1	1073.45	0.14957	0.165965	0.901212	0.367476	0.957892	NS
Khsrp	1538.66	0.127466	0.172189	0.740265	0.459139	0.97342	NS
Ccdc124	469.166	0.00338143	0.213429	0.0158433	0.987359	0.999533	NS
Cct4	690.313	-0.110177	0.15238	-0.72304	0.469655	0.97342	NS
Cpt1c	376.416	0.21864	0.214943	1.0172	0.309058	0.947693	NS
Twist2	94.946	-0.14737	0.354597	-0.415599	0.677703	0.993719	NS
Zfp655	677.128	0.0629532	0.127076	0.495397	0.62032	0.990797	NS
Rhoa	3070.28	-0.161224	0.155091	-1.03955	0.298551	0.947693	NS
Zmiz1	2083.16	-0.148928	0.178888	-0.832524	0.405113	0.967515	NS
Ankrd26	551.9	0.0295139	0.176284	0.167422	0.867038	0.995787	NS
Aldh16a1	147.9	-0.0838003	0.238445	-0.351445	0.725254	0.995787	NS
Hnrnpa0	766.969	-0.0321705	0.219517	-0.146551	0.883486	0.995787	NS
Prrg2	89.9332	-0.147115	0.311435	-0.47238	0.636656	0.99125	NS
Hnrnph1	6016.21	-0.0323822	0.177162	-0.182783	0.854968	0.995787	NS
Ift43	195.18	0.273773	0.234203	1.16895	0.242423	0.923827	NS
Id3	349.912	-0.337307	0.310429	-1.08658	0.27722	0.938585	NS
Arid1a	2776.14	0.0721244	0.169115	0.42648	0.669758	0.993719	NS
Ctsd	769.643	0.0276021	0.226446	0.121893	0.902984	0.995787	NS
Rplp1	5160.14	-0.108059	0.262293	-0.41198	0.680354	0.993719	NS
Abhd8	147.037	-0.00371933	0.242235	-0.0153542	0.98775	0.999533	NS
Ift22	111.63	0.252461	0.24296	1.0391	0.298756	0.947693	NS
Fzd3	143.336	-0.444471	0.35449	-1.25383	0.209903	0.904653	NS
Mid1ip1	343.604	0.27897	0.28794	0.96885	0.33262	0.956017	NS
Ap2s1	184.503	-0.254138	0.227016	-1.11948	0.262937	0.93198	NS
Fgfrl1	169.326	0.162647	0.210296	0.77342	0.439274	0.970035	NS
Fhl2	307.902	-0.0304822	0.295195	-0.103261	0.917756	0.995787	NS
Emc10	411.265	0.0871992	0.235846	0.36973	0.711584	0.995787	NS
Fbxw9	88.699	-0.233221	0.338436	-0.689114	0.490751	0.977234	NS
Fnbp4	1627.22	0.299814	0.199212	1.505	0.132325	0.836241	NS
Cers4	864.875	0.125115	0.268156	0.466577	0.640803	0.991448	NS
Scrn3	137.533	-0.0946095	0.257378	-0.367589	0.71318	0.995787	NS
Phax	286.533	0.0664856	0.189147	0.351502	0.725212	0.995787	NS
Tle1	1006.18	0.103729	0.177821	0.583334	0.559668	0.984645	NS
1700109H08Rik	118.734	-0.117619	0.290035	-0.405533	0.685085	0.994562	NS
Snrpb2	226.949	0.0770317	0.238976	0.32234	0.747195	0.995787	NS
Ubc	4228.78	0.0641678	0.148717	0.431476	0.666122	0.992826	NS
Prpf31	424.22	-0.0250431	0.142644	-0.175564	0.860637	0.995787	NS
Sertad1	151.714	-0.361991	0.323805	-1.11793	0.263597	0.932221	NS
Carhsp1	548.894	-0.0687995	0.19452	-0.353689	0.723572	0.995787	NS
Elk3	775.277	0.000221854	0.208508	0.00106401	0.999151	0.999739	NS
Herpud2	673.611	0.251775	0.179917	1.3994	0.161694	0.871664	NS
Rdh13	140.158	0.0366159	0.193217	0.189507	0.849695	0.995787	NS
Arpc5	511.578	-0.00850297	0.195317	-0.0435342	0.965276	0.999533	NS
Mgst1	585.742	0.356444	0.296702	1.20135	0.229614	0.914778	NS
Nfib	9065.35	-0.0733634	0.163446	-0.448854	0.653537	0.991448	NS
Ubqln4	362.341	-0.0754676	0.143389	-0.526313	0.59867	0.986673	NS
Rps18	605.468	-0.20319	0.284947	-0.713077	0.475798	0.97342	NS
Rpl10	2086	-0.0590934	0.243005	-0.243177	0.807868	0.995787	NS
Rps15a	605.144	-0.0302268	0.261348	-0.115657	0.907924	0.995787	NS
Ncaph2	567.697	0.0495754	0.144232	0.34372	0.731057	0.995787	NS
Hipk1	4153.9	-0.0900048	0.181458	-0.496008	0.619889	0.990797	NS
Gprc5b	415.239	0.0620764	0.246313	0.252022	0.801024	0.995787	NS
Man1a2	1326.86	-0.0571896	0.170798	-0.334837	0.737748	0.995787	NS
Cd163	251.453	-1.82841	0.769683	-2.37554	0.0175234	0.471162	NS
Hdac5	764.514	0.468744	0.150114	3.1226	0.00179264	0.141285	NS
Rala	512.17	-0.238685	0.184849	-1.29124	0.196621	0.89879	NS
Vdac3	211.322	0.0506258	0.184681	0.274126	0.783988	0.995787	NS
Vps72	588.417	0.336932	0.174983	1.92551	0.054165	0.689208	NS
Gabpa	1097.56	-0.023498	0.182288	-0.128906	0.897432	0.995787	NS
Bmp7	106.357	-0.710278	0.350469	-2.02665	0.0426982	0.650398	NS
Dynll1	1417.39	-0.0894872	0.250296	-0.357526	0.720698	0.995787	NS
Tmem184b	1027.37	0.0268101	0.159982	0.167582	0.866912	0.995787	NS
Nf2	872.223	0.0498502	0.132132	0.377274	0.70597	0.995787	NS
Ewsr1	1863.87	0.0294969	0.172536	0.170961	0.864255	0.995787	NS
Ap1b1	632.781	0.0750536	0.158093	0.474742	0.634971	0.99125	NS
Derl3	105.639	-0.580442	0.628666	-0.923292	0.355855	0.957892	NS
Bcl2l13	366.001	-0.144042	0.133018	-1.08288	0.278861	0.939005	NS
Lnpk	416.298	-0.0517062	0.186264	-0.277596	0.781322	0.995787	NS
Rarres2	2389.86	0.16171	0.186837	0.865517	0.386755	0.961661	NS
Pttg1ip	2568.65	0.141552	0.226328	0.625429	0.53169	0.984645	NS
Ube2g2	285.78	0.0989311	0.202457	0.488653	0.625088	0.990797	NS
Met	78.9414	-1.69584	0.52066	-3.2571	0.00112557	0.10988	NS
Syn2	79.9274	-0.518196	0.478498	-1.08297	0.278824	0.939005	NS
Elk1	256.336	0.293738	0.154332	1.90328	0.0570034	0.694409	NS
Nav1	6837.95	0.318418	0.170264	1.87014	0.0614637	0.709155	NS
Tnpo1	2040.45	-0.0872037	0.155538	-0.560657	0.575031	0.984645	NS
Rnmt	454.491	-0.115251	0.205688	-0.560318	0.575262	0.984645	NS
Kcnq1	141.844	-0.468881	0.4128	-1.13586	0.256017	0.929783	NS
Srp14	828.881	0.0155059	0.239038	0.064868	0.948279	0.998093	NS
Cdk9	286.925	-0.0187584	0.144584	-0.12974	0.896772	0.995787	NS
Tor2a	169.779	0.282861	0.198508	1.42493	0.154177	0.864764	NS
Fpgs	273.533	0.11093	0.195928	0.566177	0.571274	0.984645	NS
Mrtfb	1143.36	0.0328638	0.187586	0.175193	0.860928	0.995787	NS
Cbx5	2213.08	-0.0725936	0.142732	-0.508602	0.611031	0.987133	NS
Apobec3	402.918	-0.344076	0.26331	-1.30673	0.191303	0.895183	NS
Sardh	445.147	-0.208484	0.216173	-0.96443	0.334831	0.957504	NS
Vav2	693.973	-0.0224476	0.239064	-0.093898	0.92519	0.995787	NS
Ppp2cb	453.046	0.203832	0.224855	0.906504	0.364669	0.957892	NS
G0s2	1857.65	0.468657	0.228478	2.05122	0.040246	0.642956	NS
Dmap1	159.984	0.113891	0.1981	0.574915	0.565349	0.984645	NS
Mcu	421.124	-0.225704	0.154905	-1.45704	0.145104	0.85758	NS
Bcr	895.517	-0.201334	0.126059	-1.59715	0.110233	0.813734	NS
Fxyd5	368.793	0.0862893	0.200669	0.430008	0.667189	0.992826	NS
Kcnd1	119.565	0.134365	0.223029	0.602456	0.546871	0.984645	NS
Tfcp2	245.813	0.0524514	0.148712	0.352704	0.72431	0.995787	NS
Ubp1	965.813	-0.0746605	0.162334	-0.45992	0.645574	0.991448	NS
Nuak2	159.543	-0.493535	0.265243	-1.86069	0.0627875	0.713701	NS
Cilk1	657.196	0.289637	0.12014	2.41082	0.0159165	0.451258	NS
Sdhb	382.264	-0.0265058	0.182328	-0.145374	0.884415	0.995787	NS
Cox4i2	74.5359	0.102968	0.489804	0.210224	0.833493	0.995787	NS
Snap47	235.933	0.102924	0.15844	0.64961	0.515944	0.982749	NS
Kdsr	465.846	-0.157943	0.123984	-1.2739	0.202699	0.900086	NS
Vps4b	876.497	-0.0543605	0.160791	-0.338081	0.735302	0.995787	NS
Rps25	263.413	-0.0862905	0.330215	-0.261316	0.793849	0.995787	NS
Tafazzin	433.801	0.0479627	0.166253	0.288493	0.772969	0.995787	NS
Kif19a	99.2679	-0.285483	0.388435	-0.734957	0.462366	0.97342	NS
Aldh3a2	570.095	0.0166463	0.173313	0.0960476	0.923483	0.995787	NS
Tmem115	253.026	0.04403	0.20955	0.210117	0.833576	0.995787	NS
Hyal2	107.497	-0.129651	0.296367	-0.437467	0.661773	0.992379	NS
Ifrd2	131.147	-0.214019	0.242679	-0.881902	0.37783	0.961661	NS
Hyal1	85.2437	0.175433	0.293808	0.597102	0.550439	0.984645	NS
Tusc2	154.079	0.0866835	0.22632	0.383013	0.70171	0.995787	NS
Nprl2	106.518	-0.0511596	0.289645	-0.176629	0.8598	0.995787	NS
Slc38a3	134.231	-1.17951	0.716052	-1.64724	0.0995086	0.80961	NS
Rassf1	607.826	-0.226797	0.21063	-1.07676	0.281589	0.941693	NS
Slc3a2	1218.29	-0.179948	0.231511	-0.777276	0.436996	0.970035	NS
Nxf1	1665.51	0.162741	0.186052	0.874707	0.381733	0.961661	NS
Stx5a	1231.6	0.135717	0.208788	0.650024	0.515676	0.982749	NS
2610507B11Rik	2203.8	-0.00891442	0.142519	-0.062549	0.950126	0.998093	NS
AI597479	250.723	-0.154597	0.183137	-0.844163	0.398578	0.966149	NS
Ifi35	385.271	0.101205	0.260452	0.388576	0.69759	0.995787	NS
Rdm1	90.7111	0.352659	0.302837	1.16452	0.244215	0.923827	NS
Nedd8	397.075	0.115866	0.180179	0.643058	0.520186	0.983651	NS
Gosr1	536.426	0.109484	0.159463	0.68658	0.492348	0.977661	NS
Mrpl52	316.392	-0.4113	0.225763	-1.82182	0.0684817	0.728666	NS
Kansl3	1159	0.15478	0.0832882	1.85836	0.0631174	0.713701	NS
Eya4	143.115	-0.728734	0.350989	-2.07623	0.0378727	0.633163	NS
Ebf3	1007.47	0.104402	0.173486	0.601787	0.547316	0.984645	NS
Faf1	573.146	-0.0567573	0.182578	-0.310866	0.755903	0.995787	NS
Mettl16	512.647	-0.170295	0.178597	-0.953518	0.340328	0.957892	NS
Rbm25	4427.62	0.167489	0.179122	0.935055	0.34976	0.957892	NS
Psen2	307.332	0.109054	0.166415	0.655316	0.512264	0.982749	NS
Plcd1	293.429	0.158991	0.179229	0.887082	0.375035	0.960897	NS
Fads1	953.365	-0.108134	0.198705	-0.544195	0.586308	0.984645	NS
Lmbr1	301.781	0.164952	0.15962	1.03341	0.301414	0.947693	NS
Cars	922.759	0.146636	0.23189	0.632349	0.527159	0.984645	NS
Kdelr3	397.605	0.171911	0.228094	0.753687	0.451037	0.971664	NS
Pdhx	201.455	-0.188423	0.204793	-0.920066	0.357538	0.957892	NS
Vac14	321.706	-0.0998786	0.262903	-0.379907	0.704014	0.995787	NS
Akt1s1	241.51	0.307273	0.258101	1.19051	0.233845	0.919874	NS
Tbrg1	801.108	0.227386	0.148522	1.53099	0.125772	0.833494	NS
Brf1	980.901	0.114136	0.155311	0.734888	0.462408	0.97342	NS
Vipr2	233.17	0.577993	0.305157	1.89408	0.0582137	0.696943	NS
Odc1	868.144	-0.749208	0.293365	-2.55384	0.0106542	0.371858	NS
Adam19	2007.26	0.239339	0.218212	1.09682	0.272721	0.938273	NS
Pabpc4	692.018	-0.00889014	0.275686	-0.0322473	0.974275	0.999533	NS
Exoc3l2	561.809	0.263786	0.403734	0.653366	0.513521	0.982749	NS
Sugp1	540.21	-0.10025	0.271894	-0.368709	0.712344	0.995787	NS
Dhdh	310.134	-0.0669778	0.219132	-0.30565	0.759871	0.995787	NS
Zfp790	385.812	0.157906	0.142407	1.10883	0.267503	0.936918	NS
Cpb1	48013.5	-1.29839	1.3638	-0.952035	0.341079	0.957892	NS
Fuz	208.053	0.248956	0.269805	0.922723	0.356152	0.957892	NS
Evi5	948.206	0.0920864	0.141502	0.650777	0.515191	0.982749	NS
Evi5l	573.988	0.00682587	0.146263	0.0466685	0.962777	0.999533	NS
Snapc2	62.3124	0.21165	0.264436	0.800382	0.42349	0.970035	NS
Git1	957.959	0.0092826	0.146416	0.0633988	0.949449	0.998093	NS
Gltp	184.197	-0.0404227	0.304349	-0.132817	0.894338	0.995787	NS
Bnip2	1097.8	-0.212258	0.165664	-1.28125	0.200105	0.89879	NS
Ccnt1	855.343	-0.12243	0.159032	-0.769842	0.441394	0.970035	NS
Scarf2	1437.2	0.454581	0.244507	1.85917	0.0630024	0.713701	NS
Brms1l	346.001	0.0981099	0.166435	0.58948	0.55554	0.984645	NS
Med15	996.848	-0.133326	0.166929	-0.798699	0.424465	0.970035	NS
Dhdds	388.514	-0.0346521	0.130267	-0.266009	0.790233	0.995787	NS
Tjap1	397.668	-0.0105178	0.136042	-0.0773124	0.938375	0.997324	NS
Rpl15	257.647	-0.152876	0.22148	-0.690249	0.490037	0.977234	NS
Tmem167	482.727	-0.272814	0.186541	-1.46249	0.143608	0.853431	NS
Steap4	5793.79	0.123606	0.295623	0.41812	0.675859	0.993719	NS
Mplkip	217.792	0.00941004	0.206477	0.0455744	0.963649	0.999533	NS
Mlkl	325.927	0.0419228	0.19224	0.218075	0.827371	0.995787	NS
Tnpo3	784.493	-0.0643716	0.11502	-0.559654	0.575716	0.984645	NS
Ttll5	410.973	-0.0968295	0.290588	-0.333219	0.738969	0.995787	NS
Zfp715	492.963	0.316371	0.249391	1.26857	0.204593	0.900086	NS
Rps5	1090.1	-0.0711343	0.219876	-0.323519	0.746302	0.995787	NS
Adgrl1	909.786	0.294965	0.2239	1.31739	0.187707	0.890618	NS
Amotl1	4999.47	0.0368148	0.140029	0.262908	0.792621	0.995787	NS
Etv5	385.704	0.37608	0.177667	2.11677	0.0342792	0.612033	NS
Atp6v0d1	505.981	0.00987811	0.184663	0.0534928	0.957339	0.998924	NS
Ptprs	1644.61	-0.0452108	0.171497	-0.263624	0.79207	0.995787	NS
Slc41a1	523.092	-0.571669	0.314491	-1.81776	0.0691007	0.730322	NS
Iglon5	100.477	-0.025263	0.287009	-0.0880217	0.929859	0.996323	NS
Zfp651	311.461	-0.122936	0.195057	-0.630254	0.528529	0.984645	NS
Nelfb	443.935	0.14895	0.225616	0.660193	0.50913	0.982749	NS
Tmem175	175.678	0.0340553	0.228689	0.148915	0.88162	0.995787	NS
Tango2	304.348	-0.163031	0.280403	-0.581417	0.56096	0.984645	NS
Aldh1a2	1833.27	-0.437208	0.269342	-1.62325	0.104536	0.80961	NS
Ndufs2	1012.17	-0.0170668	0.106333	-0.160503	0.872485	0.995787	NS
Atraid	258.009	0.362198	0.252078	1.43685	0.150761	0.862598	NS
Cad	915.653	-0.047458	0.18462	-0.257058	0.797134	0.995787	NS
Sh3bp5l	286.761	0.0749583	0.1814	0.41322	0.679445	0.993719	NS
Atad1	588.91	-0.00855945	0.146897	-0.0582683	0.953535	0.998321	NS
Pten	4134.82	0.0545081	0.193855	0.28118	0.778573	0.995787	NS
Pea15a	2926.38	0.308991	0.212262	1.45571	0.145473	0.858248	NS
Trnt1	337.818	-0.00372905	0.143309	-0.026021	0.979241	0.999533	NS
Ehmt2	951.54	0.0288971	0.166008	0.174071	0.86181	0.995787	NS
Elof1	92.7177	0.101974	0.294779	0.345934	0.729392	0.995787	NS
Med16	290.999	0.0790641	0.208773	0.378708	0.704904	0.995787	NS
St3gal1	1490.77	0.0100956	0.208073	0.0485194	0.961302	0.999153	NS
Tmem259	597.057	0.260436	0.18186	1.43207	0.152124	0.864764	NS
Rnf170	110.062	-0.117907	0.228087	-0.516937	0.6052	0.986673	NS
Clip3	570.06	0.320458	0.244999	1.308	0.190875	0.894316	NS
Dedd	223.225	0.225372	0.17859	1.26195	0.206967	0.901289	NS
Nit1	156.123	-0.0427865	0.23905	-0.178986	0.857949	0.995787	NS
Prdm15	415.506	0.0638874	0.199589	0.320096	0.748896	0.995787	NS
Rnf168	396.24	-0.00945788	0.127473	-0.0741952	0.940855	0.997564	NS
Chp1	486.754	-0.0741963	0.183124	-0.40517	0.685353	0.994562	NS
Trpv4	107.812	-0.520991	0.40994	-1.2709	0.203766	0.900086	NS
Klhl3	120.692	-0.147717	0.391598	-0.377217	0.706012	0.995787	NS
Dnajc7	1452.45	0.250078	0.13408	1.86514	0.0621621	0.71225	NS
Cacybp	467.501	-0.225996	0.283786	-0.796362	0.425822	0.970035	NS
Cluap1	306.944	0.0558967	0.148095	0.377438	0.705848	0.995787	NS
Ndufa2	219.557	-0.168936	0.260348	-0.648886	0.516412	0.982749	NS
Pam16	94.617	0.00416201	0.264152	0.0157561	0.987429	0.999533	NS
Glis2	582.451	0.206475	0.181586	1.13706	0.255512	0.929783	NS
Cox6c	437.331	0.167989	0.167777	1.00126	0.316701	0.949291	NS
Bicc1	5646.85	0.141809	0.222586	0.637097	0.524061	0.984645	NS
Ube2z	571.348	-0.0166548	0.168301	-0.098958	0.921172	0.995787	NS
Tmem87b	757.882	0.128648	0.139313	0.923448	0.355774	0.957892	NS
Anapc1	2019.64	0.101985	0.113388	0.899437	0.36842	0.958743	NS
Mertk	527.927	0.531907	0.144016	3.69339	0.000221287	0.0428365	Up
Tsg101	291.721	-0.0827622	0.180362	-0.458867	0.64633	0.991448	NS
Hps5	692.899	-0.00569617	0.106053	-0.0537105	0.957166	0.998924	NS
Map3k4	809.981	0.0694834	0.14727	0.471809	0.637063	0.99125	NS
Piezo1	1399.66	0.0870699	0.191854	0.453834	0.649949	0.991448	NS
Rnf166	281.197	0.0132073	0.144212	0.0915822	0.92703	0.995787	NS
Ankrd28	751.728	0.0895199	0.130188	0.687621	0.491692	0.977661	NS
Ankrd52	695.811	-0.0173787	0.168396	-0.103201	0.917803	0.995787	NS
Srp19	384.603	-0.0320994	0.212957	-0.150732	0.880187	0.995787	NS
Wdfy2	723.399	-0.183541	0.15498	-1.18429	0.236299	0.920341	NS
Rbsn	670.439	0.121632	0.126875	0.958676	0.337722	0.957892	NS
Mrps25	447.447	0.103626	0.15979	0.648509	0.516656	0.982749	NS
Dguok	223.089	0.300539	0.191283	1.57118	0.116141	0.822409	NS
Camta1	134.153	-0.108068	0.366473	-0.294886	0.768081	0.995787	NS
Csf1	2058.99	-0.147869	0.22606	-0.654112	0.51304	0.982749	NS
Strip1	345.333	0.0751296	0.130305	0.576566	0.564233	0.984645	NS
Kif1a	83.9584	-0.911051	0.4725	-1.92815	0.0538365	0.689208	NS
Slc25a11	191.329	-0.0835279	0.191617	-0.43591	0.662902	0.992601	NS
Chfr	330.142	0.0504412	0.189366	0.266369	0.789955	0.995787	NS
Tex261	581.189	0.218867	0.196467	1.11401	0.265273	0.935152	NS
Fam120b	1044.36	0.122567	0.146907	0.834317	0.404103	0.967515	NS
Tbp	380.401	-0.0857766	0.19286	-0.44476	0.656493	0.991912	NS
Psmb1	504.397	-0.00819849	0.198973	-0.0412042	0.967133	0.999533	NS
Pdcd2	105.901	0.081958	0.242817	0.33753	0.735717	0.995787	NS
Dll1	94.5886	-0.604388	0.390128	-1.5492	0.121333	0.830128	NS
Fhod1	359.492	0.297363	0.232824	1.2772	0.201533	0.899977	NS
Stc1	236.32	-0.420488	0.395729	-1.06257	0.287979	0.94425	NS
Tppp3	1775.8	-0.353562	0.341963	-1.03392	0.301174	0.947693	NS
Msh3	478.027	0.281112	0.242907	1.15728	0.247157	0.926403	NS
Tmem208	115.964	0.107815	0.289673	0.372198	0.709746	0.995787	NS
E2f4	739.753	0.0345952	0.131377	0.263328	0.792297	0.995787	NS
Surf4	1540.87	0.0635989	0.207418	0.306621	0.759132	0.995787	NS
Surf2	284.116	-0.185596	0.206054	-0.900717	0.367739	0.957892	NS
Dnajb9	1036.34	-0.0629901	0.294827	-0.213651	0.830819	0.995787	NS
Naf1	200.626	-0.259167	0.237741	-1.09012	0.275659	0.938585	NS
Yes1	553.136	-0.0861525	0.143891	-0.598736	0.549349	0.984645	NS
Ppp1cb	1951.7	-0.14516	0.181783	-0.798536	0.424559	0.970035	NS
Gorasp2	887.964	0.0441376	0.164601	0.268149	0.788585	0.995787	NS
Tsen15	175.77	0.0808921	0.239682	0.337498	0.735741	0.995787	NS
Efr3a	1206.56	-0.0036044	0.153298	-0.0235124	0.981242	0.999533	NS
Trappc2l	81.4387	-0.194941	0.311792	-0.625228	0.531822	0.984645	NS
Acsf3	106.468	-0.246805	0.333615	-0.73979	0.459428	0.97342	NS
Ddx19a	455.738	0.19505	0.162131	1.20304	0.228963	0.914778	NS
Galns	108.855	0.0168505	0.260385	0.0647136	0.948402	0.998093	NS
Gata2	275.424	-0.106236	0.318909	-0.333123	0.739042	0.995787	NS
Entpd2	1027.73	0.125818	0.326216	0.38569	0.699727	0.995787	NS
Rabl6	1427.23	0.0903338	0.157409	0.57388	0.566049	0.984645	NS
Edf1	783.569	0.0860081	0.222063	0.387313	0.698524	0.995787	NS
Npdc1	782.122	0.198344	0.144975	1.36812	0.171273	0.879749	NS
Fbxw5	350.425	0.123329	0.180701	0.682505	0.49492	0.977898	NS
Ube2i	692.677	-0.0141685	0.156835	-0.0903397	0.928017	0.995793	NS
Tsr3	102.255	0.0593944	0.288597	0.205804	0.836944	0.995787	NS
Unkl	275.885	0.189668	0.21587	0.878622	0.379606	0.961661	NS
Lrrk1	2124.2	0.183792	0.153536	1.19706	0.231283	0.916659	NS
Aldh1a3	153.17	-0.680766	0.32897	-2.06939	0.0385097	0.637146	NS
Actn1	973.658	-0.409261	0.12844	-3.18641	0.00144051	0.123214	NS
Sirt2	558.395	0.00597851	0.139668	0.0428052	0.965857	0.999533	NS
Hnrnpl	1944.11	0.179325	0.156121	1.14862	0.250711	0.928799	NS
Nolc1	822.291	-0.27743	0.13481	-2.05794	0.0395961	0.642956	NS
Casd1	391.827	0.082143	0.163696	0.501802	0.615806	0.989752	NS
Cnksr3	195.226	-0.0383461	0.203033	-0.188867	0.850197	0.995787	NS
Mtmr1	360.284	0.135416	0.203979	0.663872	0.506773	0.981349	NS
Map2	212.984	-0.725806	0.354231	-2.04896	0.0404657	0.642956	NS
Cyp2j9	216.827	0.170927	0.225211	0.758963	0.447874	0.970512	NS
Abca1	3334.46	0.338056	0.252735	1.33759	0.18103	0.890345	NS
Nipsnap3b	80.2951	-0.445621	0.296384	-1.50352	0.132704	0.836241	NS
Ubl4a	170.908	0.432327	0.233782	1.84928	0.0644181	0.715722	NS
Gdi1	1123.09	0.0933222	0.135331	0.689584	0.490456	0.977234	NS
Sash1	6671.61	0.153435	0.159924	0.959425	0.337345	0.957618	NS
Endog	90.0645	-0.386627	0.316311	-1.2223	0.221594	0.912406	NS
Cybb	194.963	-2.68162	1.09607	-2.44657	0.0144222	0.429036	NS
Golga7	259.499	-0.127653	0.184541	-0.691729	0.489108	0.977234	NS
Pcolce2	902.732	-0.492034	0.309302	-1.59079	0.111657	0.813734	NS
Clpx	258.687	-0.113986	0.232946	-0.489322	0.624614	0.990797	NS
Trabd	528.663	-0.248503	0.267156	-0.930178	0.352279	0.957892	NS
Cd83	158.438	-3.1192	1.05894	-2.94558	0.0032235	0.183341	NS
Ace2	640.655	0.324541	0.598382	0.542365	0.587567	0.984645	NS
Atf6b	344.292	-0.170556	0.164606	-1.03614	0.300136	0.947693	NS
Notch4	906.18	0.153888	0.190143	0.809326	0.418328	0.970035	NS
Prrt1	99.9413	0.386367	0.313466	1.23256	0.217739	0.909705	NS
Cacfd1	342.342	0.0869088	0.147387	0.589662	0.555417	0.984645	NS
Hivep2	2211.78	-0.0364136	0.181072	-0.201101	0.84062	0.995787	NS
Arnt	1647.81	0.034774	0.117325	0.296391	0.766931	0.995787	NS
Itga2	79.0898	-0.540837	0.478845	-1.12946	0.258703	0.930003	NS
Mocs2	327.435	0.0532267	0.174338	0.305308	0.760131	0.995787	NS
Nat9	108.599	0.106571	0.257304	0.414182	0.678741	0.993719	NS
Lpl	15748.2	0.287003	0.248647	1.15426	0.248394	0.92686	NS
Atp6v0e	369.922	0.0296754	0.132547	0.223886	0.822846	0.995787	NS
Zfp318	857.017	-0.0470025	0.195475	-0.240453	0.809979	0.995787	NS
Srf	665.623	-0.264096	0.165777	-1.59308	0.111142	0.813734	NS
Lama5	598.908	-0.227032	0.311609	-0.728581	0.466258	0.97342	NS
Steap2	254.869	0.14215	0.251655	0.564863	0.572167	0.984645	NS
Hspa8	11530.3	-0.293333	0.237576	-1.23469	0.216945	0.909325	NS
Serac1	167.643	0.2912	0.24182	1.2042	0.228511	0.914778	NS
Pdzd11	103.959	0.106362	0.235479	0.451683	0.651497	0.991448	NS
Psma2	322.833	-0.0966126	0.2139	-0.451673	0.651505	0.991448	NS
Mrpl32	125.344	0.331999	0.235046	1.41249	0.157806	0.86809	NS
Setdb1	562.818	0.0669555	0.19669	0.340412	0.733546	0.995787	NS
Anxa9	230.698	0.201139	0.309527	0.649828	0.515804	0.982749	NS
Prune1	126.185	-0.0504134	0.294121	-0.171404	0.863906	0.995787	NS
Cers2	683.178	0.0867966	0.109659	0.791514	0.428644	0.970035	NS
Capza2	1006.27	-0.115719	0.162831	-0.710668	0.47729	0.974506	NS
Plekho1	240.307	-0.227416	0.383584	-0.592873	0.553266	0.984645	NS
Vps45	88.0985	-0.070885	0.320746	-0.221	0.825092	0.995787	NS
Prpf3	538.022	0.137298	0.143695	0.955485	0.339332	0.957892	NS
Anp32e	481.807	-0.4279	0.16971	-2.52135	0.0116905	0.388532	NS
Aph1a	128.765	0.12679	0.247094	0.513125	0.607864	0.986673	NS
Tab2	825.063	-3.22243e-05	0.140085	-0.000230034	0.999816	0.999952	NS
Ppil4	824.613	0.110116	0.125635	0.87647	0.380774	0.961661	NS
Cnih1	264.846	-0.113557	0.186285	-0.609587	0.542135	0.984645	NS
Eps8	2908.14	0.215293	0.166564	1.29256	0.196164	0.89879	NS
Med22	165.201	-0.0445189	0.215024	-0.207042	0.835977	0.995787	NS
Surf1	243.899	0.197289	0.161969	1.21807	0.223199	0.912406	NS
Med28	496.148	0.0159366	0.218244	0.0730218	0.941789	0.99764	NS
Qdpr	265.316	-0.184182	0.261212	-0.705106	0.480744	0.975226	NS
Sqstm1	2190.59	0.195396	0.268059	0.728927	0.466046	0.97342	NS
Nfe2l2	1462.63	0.21966	0.233969	0.938846	0.34781	0.957892	NS
Rxra	973.364	0.106883	0.174163	0.613697	0.539415	0.984645	NS
Adamtsl4	355.092	-0.410361	0.202851	-2.02297	0.0430761	0.650398	NS
Fcrls	62.0448	-1.78466	0.799907	-2.23109	0.0256752	0.549031	NS
Prpsap1	866.021	0.0742296	0.15682	0.473342	0.63597	0.99125	NS
Lcorl	301.026	-0.315152	0.279572	-1.12726	0.259631	0.931329	NS
Lta4h	751.049	0.143759	0.148966	0.965046	0.334522	0.957504	NS
Dstn	1536.36	-0.0766172	0.169005	-0.453343	0.650302	0.991448	NS
Macroh2a1	787.119	-0.0731508	0.158433	-0.461714	0.644287	0.991448	NS
Gtf2ird2	196.096	0.284612	0.249069	1.1427	0.253162	0.929581	NS
Castor2	393.726	0.230458	0.200936	1.14692	0.251413	0.928921	NS
Ncf1	63.513	-1.73849	0.757252	-2.29579	0.0216879	0.508545	NS
Wnt11	117.9	-0.487484	0.24778	-1.96741	0.0491363	0.672677	NS
Adss	550.876	-0.0387491	0.141774	-0.273316	0.78461	0.995787	NS
Cacna1d	202.534	-0.362571	0.389497	-0.930868	0.351922	0.957892	NS
Chdh	67.9027	-1.4426	0.633484	-2.27725	0.0227715	0.517959	NS
Actr8	429.048	0.231489	0.165583	1.39803	0.162104	0.871664	NS
Stk32c	90.8592	-0.0976843	0.290787	-0.33593	0.736923	0.995787	NS
Fnta	377.02	0.162997	0.172852	0.942985	0.345689	0.957892	NS
Mtrex	968.25	0.110006	0.13832	0.7953	0.426439	0.970035	NS
Lbp	564.669	-0.0585974	0.263566	-0.222326	0.82406	0.995787	NS
Celsr1	242.112	-1.77568	0.596061	-2.97902	0.00289174	0.17434	NS
Fli1	489.551	-0.182138	0.250346	-0.727545	0.466892	0.97342	NS
Stard13	2505.38	0.351367	0.154507	2.27412	0.0229586	0.520174	NS
Utp25	303.487	0.24514	0.277353	0.883853	0.376775	0.961661	NS
Hsd11b1	4532.86	0.546324	0.290226	1.88241	0.0597809	0.701199	NS
H2-M3	264.435	0.229417	0.192901	1.1893	0.234322	0.920077	NS
Lonrf3	133.094	0.231889	0.302503	0.766566	0.44334	0.970035	NS
Atp5e	107.165	-0.316836	0.42571	-0.744254	0.456723	0.97342	NS
Nelfcd	221.547	-0.0767036	0.173667	-0.441671	0.658728	0.992379	NS
Ctsz	1190.23	0.0834757	0.238824	0.349528	0.726693	0.995787	NS
Prelid3b	150.282	-0.0488864	0.225682	-0.216617	0.828507	0.995787	NS
Sertad4	494.227	0.155428	0.204127	0.761425	0.446403	0.970035	NS
Ube2a	147.846	-0.146348	0.255742	-0.572248	0.567154	0.984645	NS
Slc25a5	385.658	-0.470921	0.304051	-1.54882	0.121424	0.830128	NS
Col20a1	229.498	0.454976	0.34978	1.30075	0.193344	0.898492	NS
Pls3	1411.89	-0.0229302	0.233366	-0.0982586	0.921727	0.995787	NS
Nkap	364.61	0.260469	0.164513	1.58327	0.113359	0.818665	NS
Ndufa1	102.363	-0.109435	0.379071	-0.288691	0.772818	0.995787	NS
Wt1	396.986	-0.987329	0.298456	-3.30813	0.000939221	0.103411	NS
E2f3	97.5568	-0.0948069	0.256395	-0.369769	0.711555	0.995787	NS
Cr1l	851.84	-0.0373161	0.133452	-0.279622	0.779767	0.995787	NS
Ppfibp1	3812.8	0.0843424	0.173498	0.486128	0.626876	0.990797	NS
Cd46	120.214	0.024132	0.248909	0.0969511	0.922765	0.995787	NS
Cd34	4397.58	0.00731006	0.207489	0.0352311	0.971895	0.999533	NS
Plgrkt	383.348	0.0303003	0.227681	0.133082	0.894128	0.995787	NS
Cd274	159.099	0.389653	0.285758	1.36358	0.172701	0.880287	NS
Gtf3a	172.547	-0.138355	0.206636	-0.66956	0.503139	0.979945	NS
Mtif3	209.325	0.22637	0.183337	1.23472	0.216934	0.909325	NS
Lnx2	625.093	-0.0712142	0.157509	-0.452129	0.651176	0.991448	NS
Mapkapk2	774.627	0.0442995	0.188587	0.234902	0.814285	0.995787	NS
Lamp2	3797.49	0.155831	0.253803	0.613984	0.539226	0.984645	NS
Atxn10	759.963	-0.0540023	0.16883	-0.319863	0.749072	0.995787	NS
Foxred2	63.9976	-0.727415	0.453692	-1.60332	0.108863	0.812717	NS
Eif3d	1057.18	0.0501076	0.148895	0.336529	0.736472	0.995787	NS
H3f3b	3189.2	-0.0803239	0.185065	-0.43403	0.664267	0.992826	NS
Nup50	551.615	0.228001	0.164627	1.38496	0.166065	0.87297	NS
Phf21b	87.7201	-0.063389	0.320331	-0.197886	0.843134	0.995787	NS
Ift27	252.645	0.36366	0.18844	1.92985	0.053626	0.689208	NS
Pacsin2	1170.24	-0.161034	0.116426	-1.38314	0.166621	0.873322	NS
Cmah	355.139	-1.17788	0.254859	-4.6217	3.80612e-06	0.0029043	Down
Ttll12	164.351	-0.156759	0.18791	-0.834222	0.404156	0.967515	NS
Scube1	138.683	-0.103765	0.394818	-0.262816	0.792692	0.995787	NS
Tox4	467.545	0.145904	0.160347	0.909923	0.362863	0.957892	NS
Sulf1	3132.45	-0.0356361	0.25027	-0.142391	0.886771	0.995787	NS
Srsf6	2333.39	0.128252	0.233603	0.549018	0.582993	0.984645	NS
Plcg1	2770.36	0.136613	0.147431	0.926623	0.354122	0.957892	NS
Kctd2	284.856	0.0439226	0.152984	0.287105	0.774032	0.995787	NS
Kctd5	236.421	0.100849	0.238448	0.422938	0.672341	0.993719	NS
Etaa1	288.163	0.300709	0.164075	1.83275	0.0668395	0.723723	NS
Rbpjl	966.192	-1.24904	1.00558	-1.24211	0.214196	0.906989	NS
Sdc4	1045.1	-0.386404	0.197691	-1.95458	0.0506324	0.677616	NS
Il13ra1	294.802	-0.0828394	0.343176	-0.241391	0.809252	0.995787	NS
Nbr1	2349.88	0.200185	0.143133	1.3986	0.161933	0.871664	NS
Cyth1	593.243	-0.125054	0.129722	-0.964016	0.335038	0.957504	NS
Rnd3	2665.76	0.317061	0.205908	1.53982	0.123605	0.830128	NS
Cntnap1	293.037	0.209911	0.277493	0.756453	0.449378	0.971365	NS
Nt5c3b	288.041	0.0703981	0.180455	0.390115	0.696452	0.995787	NS
Coa3	134.517	-0.0670418	0.353569	-0.189614	0.849611	0.995787	NS
Med24	363.39	-0.304786	0.170175	-1.79101	0.0732912	0.747075	NS
Psmd3	627.793	0.0329659	0.140742	0.234229	0.814807	0.995787	NS
Exosc10	904.504	0.0881256	0.110996	0.793956	0.427221	0.970035	NS
Glod4	232.416	-0.023508	0.151122	-0.155557	0.876382	0.995787	NS
Vps53	333.508	-0.205485	0.20278	-1.01334	0.310898	0.948054	NS
Taok1	3679.7	-0.155533	0.148272	-1.04897	0.294192	0.945398	NS
Dnttip1	258.619	0.178661	0.141995	1.25822	0.208312	0.902589	NS
Cd300lg	808.927	0.377817	0.315102	1.19903	0.230517	0.915419	NS
Mpp2	120.59	0.16908	0.315367	0.536135	0.591865	0.985485	NS
Vtn	932.817	0.506272	0.335285	1.50997	0.131051	0.836241	NS
Nlk	236.631	-0.21239	0.253047	-0.839331	0.401283	0.967515	NS
Traf4	200.896	0.170347	0.291249	0.584887	0.558624	0.984645	NS
Rpl19	954.8	-0.227052	0.251068	-0.904345	0.365813	0.957892	NS
Nek8	133.559	0.119994	0.247016	0.485774	0.627128	0.990797	NS
Cacnb4	152.751	-0.516651	0.28873	-1.7894	0.0735511	0.747985	NS
Plxdc1	179.996	0.247457	0.362133	0.683331	0.494398	0.977898	NS
Arl5b	765.531	-0.561479	0.327174	-1.71615	0.0861347	0.789502	NS
Zfp207	1841.5	0.0615101	0.157758	0.389903	0.696608	0.995787	NS
Psmd11	673.526	-0.0687373	0.114313	-0.60131	0.547633	0.984645	NS
C1qtnf1	1051.02	0.0595163	0.26477	0.224785	0.822147	0.995787	NS
Timp2	9944.07	-0.104536	0.305893	-0.341741	0.732546	0.995787	NS
Zc3h18	1084.39	0.0889129	0.142747	0.62287	0.53337	0.984645	NS
Top2b	3537.97	0.0496463	0.158246	0.313728	0.753728	0.995787	NS
Rarb	123.196	-0.352625	0.422435	-0.834743	0.403862	0.967515	NS
Igfbp4	13361.7	0.0784187	0.268199	0.29239	0.769988	0.995787	NS
Suz12	469.685	0.0585477	0.148375	0.394593	0.693143	0.995787	NS
Atad5	144.581	-0.324335	0.296735	-1.09301	0.274389	0.938273	NS
Crlf3	330.426	0.0473067	0.142305	0.332432	0.739563	0.995787	NS
Tnfaip1	716.546	0.0608733	0.20224	0.300995	0.763418	0.995787	NS
Abr	791.738	0.13106	0.126237	1.03821	0.299174	0.947693	NS
Rab11fip4	89.1017	-1.3073	0.69015	-1.89422	0.0581961	0.696943	NS
Cd40	73.8076	-0.0880835	0.335121	-0.262841	0.792673	0.995787	NS
Slc35c2	284.513	-0.101826	0.249712	-0.407775	0.683439	0.994471	NS
Zfp334	469.934	0.273389	0.170621	1.60231	0.109086	0.812743	NS
Elmo2	897.815	0.216703	0.168009	1.28983	0.19711	0.89879	NS
Wsb1	1463.98	0.309518	0.179965	1.71988	0.0854547	0.788081	NS
Ttpal	538.822	0.266885	0.231151	1.15459	0.248257	0.926779	NS
Rhot1	588.927	0.108427	0.116902	0.927508	0.353663	0.957892	NS
Rhbdl3	241.255	0.309252	0.161745	1.91197	0.0558795	0.69278	NS
Ada	92.5683	-0.34628	0.271568	-1.27511	0.202269	0.900086	NS
Serinc3	4333.96	0.0802433	0.239378	0.335216	0.737462	0.995787	NS
Pgs1	335.02	-0.128427	0.179747	-0.714488	0.474925	0.97342	NS
Pigt	500.105	-0.0322657	0.136754	-0.235939	0.81348	0.995787	NS
Ghdc	164.569	0.00053418	0.191967	0.00278266	0.99778	0.999533	NS
Pltp	1200.88	0.0775362	0.351793	0.220403	0.825558	0.995787	NS
Slc12a7	775.008	-0.0449581	0.248394	-0.180995	0.856371	0.995787	NS
Ctsa	894.241	0.290245	0.260643	1.11357	0.265463	0.935321	NS
Zswim1	65.2094	-0.0300666	0.29588	-0.101618	0.91906	0.995787	NS
Slc12a4	1022.94	0.143772	0.144941	0.991933	0.32123	0.952651	NS
Myo1c	2241.81	0.0079872	0.202101	0.0395208	0.968475	0.999533	NS
Crk	1250	-0.127271	0.163379	-0.778992	0.435984	0.970035	NS
Cox7c	85.2132	0.0684823	0.245163	0.279334	0.779988	0.995787	NS
Pitpna	828.562	-0.127216	0.137696	-0.923892	0.355543	0.957892	NS
Mlx	180.334	-0.220791	0.205251	-1.07571	0.282055	0.941693	NS
Retreg3	440.453	0.143516	0.151428	0.947745	0.34326	0.957892	NS
Dhx58	91.5372	-0.262259	0.280652	-0.934464	0.350065	0.957892	NS
Rab5a	666.408	0.0199372	0.135186	0.14748	0.882753	0.995787	NS
Nkiras2	136.874	-0.120712	0.265875	-0.454019	0.649815	0.991448	NS
Ppp2r5c	1024.23	-0.040842	0.149613	-0.272983	0.784866	0.995787	NS
Ift52	219.239	0.162873	0.169424	0.96133	0.336387	0.957504	NS
Eya2	1155.91	0.175292	0.186843	0.938182	0.348151	0.957892	NS
B4galt5	271.508	-0.316289	0.338903	-0.933272	0.35068	0.957892	NS
Ptgis	728.553	-0.0147267	0.229506	-0.0641667	0.948838	0.998093	NS
Cadps2	200.884	0.185929	0.266673	0.697217	0.485667	0.976386	NS
Ddx27	860.242	0.0382869	0.169517	0.225859	0.821311	0.995787	NS
Cyth3	4904.55	0.219239	0.146857	1.49287	0.135471	0.837636	NS
Cyth4	152.408	-2.15633	0.665907	-3.23819	0.00120293	0.111539	NS
Rrp7a	294.44	0.160612	0.154372	1.04042	0.298143	0.947693	NS
Cyb5r3	552.932	-0.683426	0.203771	-3.3539	0.000796807	0.0976885	NS
Ints2	325.889	-0.0319392	0.18459	-0.173028	0.862629	0.995787	NS
Med13l	2317.44	0.212035	0.133261	1.59112	0.111582	0.813734	NS
H2bc4	167.377	-0.294036	0.248773	-1.18194	0.237228	0.922655	NS
Mafk	662.645	0.00199659	0.195683	0.0102032	0.991859	0.999533	NS
Med1	1239.1	0.0113632	0.110337	0.102986	0.917974	0.995787	NS
Stard3	150.623	-0.0491358	0.207179	-0.237166	0.812528	0.995787	NS
Vmp1	579.777	-0.561814	0.197067	-2.85088	0.00435984	0.225852	NS
Uchl5	185.777	-0.241783	0.299231	-0.808012	0.419084	0.970035	NS
Glrx2	252.703	-0.188423	0.223519	-0.842985	0.399237	0.96732	NS
Ro60	583.094	-0.0573352	0.23167	-0.247487	0.804532	0.995787	NS
Stk4	608.219	-0.325254	0.214904	-1.51348	0.130157	0.836241	NS
Pmp22	1662.09	-0.0296066	0.231594	-0.127839	0.898277	0.995787	NS
Zcchc10	98.7376	0.339605	0.255515	1.3291	0.183815	0.890345	NS
Psmb6	371.751	-0.034532	0.208382	-0.165715	0.868381	0.995787	NS
Spag7	584.101	0.181653	0.173515	1.0469	0.295146	0.945874	NS
Pfn1	1036.46	-0.199349	0.188249	-1.05896	0.289616	0.944791	NS
Tomm34	401.692	0.169132	0.144615	1.16954	0.242188	0.923827	NS
Ywhab	1565.32	-0.0882284	0.239644	-0.368164	0.712751	0.995787	NS
Ksr1	1372.17	0.261066	0.21928	1.19056	0.233827	0.919874	NS
Gpx3	9837.3	0.230039	0.280043	0.821441	0.411395	0.970035	NS
Anxa6	1986.31	0.119245	0.1341	0.889222	0.373884	0.960897	NS
Zkscan6	137.115	-0.112067	0.211097	-0.530881	0.595502	0.986331	NS
Smurf2	962.081	-0.166868	0.173784	-0.960202	0.336954	0.957504	NS
Cep95	328.779	0.123848	0.188726	0.65623	0.511676	0.982749	NS
Vezf1	1186.96	0.194113	0.225158	0.86212	0.388621	0.961661	NS
2210416O15Rik	806.238	0.115331	0.162789	0.70847	0.478653	0.974749	NS
Srsf1	1734.36	0.116625	0.13318	0.875696	0.381195	0.961661	NS
Abi3	263.888	0.253076	0.297282	0.851301	0.394602	0.963537	NS
Kif3a	739.293	0.165765	0.144798	1.1448	0.252294	0.928921	NS
Septin8	4327.45	0.32525	0.154204	2.10922	0.0349259	0.618575	NS
Mtmr4	1121.04	0.171974	0.20976	0.819862	0.412295	0.970035	NS
Mapt	112.278	-0.221701	0.403675	-0.549206	0.582864	0.984645	NS
Kansl1	1191.89	0.168759	0.134633	1.25347	0.210033	0.904653	NS
Gid4	371.74	-0.236667	0.186312	-1.27027	0.203989	0.900086	NS
Myo1b	2277.89	0.133146	0.142529	0.934168	0.350217	0.957892	NS
Dhx40	583.345	0.26669	0.158653	1.68096	0.0927698	0.798564	NS
Ypel2	210.732	-0.109049	0.240645	-0.453155	0.650437	0.991448	NS
Akap1	351.561	0.00291599	0.149815	0.019464	0.984471	0.999533	NS
Nol11	369.873	-0.0387506	0.166179	-0.233186	0.815617	0.995787	NS
Derl2	403.019	0.101669	0.215396	0.472007	0.636922	0.99125	NS
C1qbp	250.949	-0.17654	0.198402	-0.889813	0.373566	0.960897	NS
Rpain	158.883	0.177114	0.242271	0.731055	0.464745	0.97342	NS
Chd3	2666.88	0.209698	0.137692	1.52295	0.127771	0.835206	NS
Kdm6b	1554.01	-0.64353	0.192364	-3.34537	0.00082172	0.0996358	NS
Appbp2	959.826	-0.245435	0.169891	-1.44466	0.148554	0.860866	NS
Ncor1	5059.06	0.0923141	0.15462	0.597041	0.55048	0.984645	NS
Pcgf2	198.025	0.399901	0.195722	2.04321	0.0410318	0.646002	NS
Cwc25	577.21	0.0960369	0.165159	0.581483	0.560915	0.984645	NS
Pip4k2b	631.538	0.115375	0.159648	0.722684	0.469874	0.97342	NS
Trim37	355.231	-0.110486	0.164208	-0.672839	0.50105	0.979506	NS
Ctdnep1	213.449	0.00828381	0.184022	0.0450154	0.964095	0.999533	NS
Elp5	133.213	-0.0366763	0.20647	-0.177635	0.85901	0.995787	NS
Gabarap	739.888	-0.21507	0.199613	-1.07743	0.281288	0.941693	NS
Phf23	306.95	0.145091	0.17835	0.813516	0.415922	0.970035	NS
Acadvl	496.173	-0.0266618	0.177832	-0.149926	0.880823	0.995787	NS
G3bp1	920.852	0.062767	0.122703	0.511536	0.608975	0.986673	NS
Atox1	127.403	0.0267865	0.232559	0.115182	0.908301	0.995787	NS
Sparc	15222.1	-0.182623	0.274422	-0.665481	0.505743	0.98056	NS
Tbx3	275.225	0.0122955	0.236042	0.0520902	0.958457	0.998924	NS
Tada2a	206.945	0.0866644	0.218671	0.396324	0.691866	0.995787	NS
Pnpo	73.8269	-0.322098	0.341297	-0.943747	0.345299	0.957892	NS
Cog1	512.744	0.2885	0.13228	2.18097	0.0291855	0.574033	NS
Cbx1	929.055	0.218943	0.138714	1.57838	0.114478	0.818665	NS
Cdk5rap3	502.022	0.108524	0.179069	0.606047	0.544484	0.984645	NS
Copz2	541.725	0.0938128	0.209445	0.447911	0.654218	0.991844	NS
Slc25a39	336.158	-0.248325	0.183051	-1.35659	0.174911	0.880995	NS
Sp2	291.138	0.211097	0.163618	1.29018	0.196987	0.89879	NS
Aatf	769.823	0.137465	0.206541	0.665558	0.505693	0.98056	NS
Dync1h1	11592.8	0.105447	0.175993	0.599155	0.54907	0.984645	NS
Ndel1	1096.42	0.0791257	0.147694	0.535741	0.592138	0.985485	NS
Slc25a35	113.692	-0.0530302	0.302459	-0.17533	0.86082	0.995787	NS
Zbtb4	1250.31	0.0338449	0.129346	0.261661	0.793583	0.995787	NS
Mpdu1	102.619	-0.206162	0.242165	-0.851326	0.394589	0.963537	NS
Fxr2	622.411	0.0917379	0.159719	0.57437	0.565717	0.984645	NS
Atp5g3	264.38	-0.00837573	0.176717	-0.0473963	0.962197	0.999533	NS
Cd68	94.6987	-0.991806	0.508316	-1.95116	0.0510379	0.67768	NS
Acsl1	174.003	0.424335	0.22699	1.8694	0.061567	0.709155	NS
Abca5	295.434	-0.206033	0.162504	-1.26786	0.204846	0.900086	NS
Lsp1	3048.34	-0.0573652	0.174077	-0.329539	0.741749	0.995787	NS
Zfyve27	364.101	0.145196	0.171	0.849095	0.395829	0.964379	NS
Myh11	1447.08	-0.867172	0.31656	-2.73936	0.00615594	0.27389	NS
Rad51d	124.833	-0.107231	0.221654	-0.483778	0.628543	0.990805	NS
Unc45b	376.284	-0.0537715	0.212421	-0.253137	0.800162	0.995787	NS
Pank3	875.885	-0.123272	0.191367	-0.644166	0.519468	0.983651	NS
Rars	427.479	-0.0423241	0.141369	-0.299388	0.764644	0.995787	NS
Wwc1	133.559	-1.39731	0.612153	-2.28262	0.0224528	0.514389	NS
Mrpl58	196.009	0.0513558	0.207837	0.247096	0.804834	0.995787	NS
Fdxr	162.124	-0.117358	0.183715	-0.638805	0.52295	0.984565	NS
Mrpl45	164.276	-0.0448066	0.176143	-0.254376	0.799205	0.995787	NS
Irf1	941.614	-0.618969	0.179973	-3.43923	0.000583362	0.0804602	NS
Slc22a5	148.127	0.347895	0.211405	1.64563	0.0998401	0.80961	NS
P4ha2	1487.74	-0.0494026	0.154798	-0.319143	0.749618	0.995787	NS
Arrb1	966.85	0.103673	0.134987	0.768025	0.442472	0.970035	NS
Cxcl16	344.262	0.220729	0.333965	0.660934	0.508655	0.982749	NS
Pelp1	440.024	0.161419	0.221013	0.730358	0.465171	0.97342	NS
Med11	72.4164	-0.342871	0.313111	-1.09505	0.273496	0.938273	NS
Ccl6	120.52	-1.23541	0.632928	-1.95189	0.050951	0.67768	NS
Natd1	120.212	-0.0359371	0.213327	-0.16846	0.866221	0.995787	NS
Map2k3	339.37	-0.12745	0.126724	-1.00573	0.314547	0.948515	NS
Ywhah	1015.91	0.0579269	0.22893	0.253034	0.800242	0.995787	NS
Sart3	806.441	0.207535	0.138935	1.49376	0.135239	0.837636	NS
Slfn3	115.737	0.0959871	0.36334	0.26418	0.791641	0.995787	NS
Nars2	116.491	-0.157544	0.353834	-0.445249	0.65614	0.991912	NS
Slc35b4	459.353	0.129678	0.170548	0.760361	0.447039	0.970348	NS
Dnah1	93.8129	-1.04627	0.729637	-1.43396	0.151583	0.863929	NS
Dalrd3	255.481	0.190167	0.20623	0.922114	0.356469	0.957892	NS
Fis1	253.419	0.193934	0.149239	1.29948	0.193779	0.898763	NS
Plod1	2101.39	0.411538	0.219252	1.87701	0.0605169	0.705255	NS
Slc25a22	168.457	0.0837633	0.235387	0.355853	0.721951	0.995787	NS
Atp6ap1	804.877	0.102652	0.234844	0.437106	0.662034	0.992379	NS
Dnase1l1	107.312	-0.0180118	0.228733	-0.0787461	0.937235	0.997324	NS
Ccl9	69.295	-2.02114	0.62367	-3.24072	0.00119229	0.111489	NS
Scrn1	671.501	0.0544485	0.189604	0.287169	0.773983	0.995787	NS
BC005537	1585.65	-0.141144	0.212939	-0.662839	0.507434	0.982112	NS
Isyna1	149.466	-0.00521327	0.197536	-0.0263915	0.978945	0.999533	NS
Hars2	305.337	0.247346	0.159828	1.54757	0.121725	0.830128	NS
Rab5c	582.693	-0.0482176	0.221562	-0.217626	0.827721	0.995787	NS
Mdh2	724.79	0.0299862	0.202287	0.148236	0.882157	0.995787	NS
H13	1726.09	0.150272	0.148626	1.01108	0.31198	0.948056	NS
Rnf145	615.349	0.05457	0.213512	0.255583	0.798273	0.995787	NS
Scn1b	341.857	-0.0541053	0.298744	-0.181109	0.856282	0.995787	NS
Atp6v1e1	560.925	0.0657092	0.182113	0.360816	0.718237	0.995787	NS
Ppp1r12c	1598.5	0.0892313	0.131414	0.67901	0.497131	0.978827	NS
Ahr	436.972	0.159816	0.365886	0.436792	0.662262	0.992379	NS
Map1s	343.214	0.132763	0.140494	0.944973	0.344672	0.957892	NS
Dpep1	11200.3	0.387512	0.25644	1.51112	0.130758	0.836241	NS
Tmem129	177.372	0.118291	0.204158	0.579411	0.562312	0.984645	NS
Nop9	185.328	0.0550222	0.19186	0.286783	0.774278	0.995787	NS
Atp6v0a1	1031.35	0.0478934	0.12302	0.389315	0.697044	0.995787	NS
Aoc3	1094.24	0.216873	0.316154	0.685974	0.49273	0.977898	NS
Zfp687	254.831	0.248422	0.228399	1.08767	0.276742	0.938585	NS
D8Ertd738e	618.078	0.19045	0.200301	0.950819	0.341696	0.957892	NS
Calm3	2122.06	-0.0938138	0.172491	-0.543876	0.586527	0.984645	NS
Cops3	484.466	-0.133848	0.187494	-0.71388	0.475301	0.97342	NS
Fkbp8	957.254	0.177956	0.112264	1.58516	0.11293	0.817634	NS
Ddx39b	1210.68	0.21956	0.172496	1.27285	0.203072	0.900086	NS
Gipc1	244.792	0.0317391	0.160503	0.197748	0.843242	0.995787	NS
Tlcd1	118.33	-0.178463	0.333342	-0.535375	0.59239	0.985485	NS
Plscr3	251.207	-0.055106	0.216462	-0.254576	0.799051	0.995787	NS
Arhgef25	1563.84	0.367816	0.137356	2.67782	0.00741021	0.30283	NS
Xab2	512.113	0.202588	0.109626	1.84799	0.0646043	0.715722	NS
Cdc37	1724.15	0.111311	0.156314	0.7121	0.476403	0.973878	NS
Rab4a	81.4521	-0.244535	0.28425	-0.860283	0.389633	0.962241	NS
Trip10	1744.7	0.254421	0.137964	1.84411	0.0651671	0.717524	NS
Cops6	244.34	-0.263176	0.180077	-1.46147	0.143887	0.853574	NS
Ubb	2539.22	-0.0431422	0.190533	-0.226429	0.820868	0.995787	NS
Ap4m1	348.288	0.195712	0.190027	1.02992	0.303049	0.947693	NS
Gyg	80.9555	-0.0872945	0.274319	-0.318223	0.750316	0.995787	NS
Rcn3	2004.64	0.1986	0.23029	0.862393	0.388471	0.961661	NS
Slc6a8	407.507	0.171088	0.242396	0.705819	0.480301	0.975226	NS
Arid3a	185.543	0.126488	0.2801	0.45158	0.651572	0.991448	NS
Pdk4	301.507	0.621047	0.384109	1.61685	0.10591	0.80961	NS
Ubxn6	327.044	0.219263	0.205222	1.06842	0.285333	0.942834	NS
Mydgf	417.486	0.0422795	0.180301	0.234494	0.814602	0.995787	NS
Cyb561	148.994	-0.818954	0.301653	-2.71489	0.00662987	0.283542	NS
Sema6a	639.599	0.148015	0.227919	0.649418	0.516068	0.982749	NS
Ccdc12	180.034	-0.183821	0.223093	-0.823966	0.409959	0.970035	NS
Akt3	1158.86	-0.000521729	0.119406	-0.00436938	0.996514	0.999533	NS
Mrpl24	355.44	0.108341	0.157645	0.687246	0.491928	0.977661	NS
Gle1	511.038	0.0706406	0.115982	0.609065	0.542481	0.984645	NS
L3hypdh	100.359	-0.0248849	0.248057	-0.100319	0.920091	0.995787	NS
Lyst	2221.07	0.0914887	0.194245	0.470998	0.637642	0.99125	NS
Slc35e1	556.14	-0.0508061	0.154217	-0.329445	0.741819	0.995787	NS
Tmc4	119.576	-0.413796	0.449434	-0.920704	0.357205	0.957892	NS
Syne4	62.7522	-1.13204	0.670735	-1.68776	0.0914566	0.793085	NS
Rmnd1	178.662	-0.257282	0.204022	-1.26105	0.207291	0.901289	NS
Ccdc170	647.046	0.12519	0.210264	0.595391	0.551582	0.984645	NS
Esr1	309.304	-0.941945	0.242942	-3.87724	0.000105649	0.0295793	Down
Mtrf1l	261.033	0.284631	0.20359	1.39806	0.162097	0.871664	NS
Rgs17	300.743	0.474433	0.204701	2.31769	0.0204662	0.493067	NS
Hdac2	840.007	-0.124402	0.168743	-0.737228	0.460984	0.97342	NS
Frk	185.81	-0.237068	0.220707	-1.07413	0.282766	0.941693	NS
Rwdd1	127.216	0.00838176	0.273223	0.0306773	0.975527	0.999533	NS
Hey2	82.8236	-0.234999	0.465398	-0.504942	0.613599	0.98877	NS
Stxbp5	801.503	-0.0181278	0.141106	-0.12847	0.897777	0.995787	NS
Hint3	238.629	0.0292534	0.184505	0.158551	0.874023	0.995787	NS
Trmt11	140.783	0.105201	0.234426	0.44876	0.653605	0.991448	NS
Katna1	280.041	-0.122903	0.160161	-0.767372	0.44286	0.970035	NS
Pcmt1	360.687	-0.0188658	0.147618	-0.127801	0.898306	0.995787	NS
Mtres1	238.942	0.167725	0.193462	0.866965	0.385961	0.961661	NS
Sec63	2740.63	0.123442	0.132018	0.935039	0.349768	0.957892	NS
Snx3	817.509	0.0705819	0.216351	0.326238	0.744245	0.995787	NS
Aig1	196.042	-0.507289	0.199005	-2.54913	0.0107991	0.371877	NS
Pex3	200.903	0.129327	0.17925	0.721488	0.470609	0.97342	NS
Fuca2	149.161	-0.706374	0.290226	-2.43388	0.014938	0.432613	NS
Cep57l1	135.853	-0.298647	0.366252	-0.815414	0.414836	0.970035	NS
Ltv1	313.701	-0.221928	0.170716	-1.29998	0.193607	0.898492	NS
Plagl1	335.666	-0.179419	0.220695	-0.812972	0.416234	0.970035	NS
Cd164	2614.21	0.0383959	0.229419	0.167362	0.867086	0.995787	NS
Utrn	9819.09	0.0523062	0.208011	0.251459	0.801459	0.995787	NS
Smpd2	182.161	0.194141	0.208284	0.932097	0.351286	0.957892	NS
Mical1	824.424	0.162574	0.166718	0.975142	0.32949	0.955728	NS
Zbtb24	292.37	0.264852	0.154388	1.7155	0.0862543	0.789502	NS
Rab32	105.285	-0.819158	0.242288	-3.38093	0.000722401	0.0911745	NS
Gtf3c6	317.502	-0.294155	0.160154	-1.8367	0.0662539	0.722123	NS
Rev3l	1320.92	-0.0273798	0.198612	-0.137856	0.890354	0.995787	NS
Traf3ip2	598.551	0.365856	0.161241	2.269	0.0232681	0.521829	NS
Fyn	2053.55	-0.00305297	0.153695	-0.0198638	0.984152	0.999533	NS
Lama4	7559.33	0.082886	0.250187	0.331296	0.740421	0.995787	NS
Prep	419.189	-0.136561	0.142878	-0.955786	0.33918	0.957892	NS
Tnfaip3	836.728	-1.87673	0.291338	-6.44175	1.18101e-10	3.25781e-07	Down
Arfgef3	387.971	-1.30771	0.762651	-1.71469	0.0864026	0.789502	NS
Reps1	415.227	-0.272494	0.17705	-1.53908	0.123786	0.830128	NS
Fam184a	194.353	0.455703	0.290308	1.56973	0.116479	0.822409	NS
Asf1a	174.934	-0.0907389	0.182453	-0.497328	0.618958	0.990797	NS
Gopc	773.704	0.0311232	0.138081	0.225399	0.821669	0.995787	NS
Qrsl1	107.593	-0.122881	0.282939	-0.434301	0.66407	0.992826	NS
Rtn4ip1	87.0625	-0.602767	0.32711	-1.8427	0.0653724	0.717524	NS
Crybg1	127.085	-0.779994	0.450669	-1.73075	0.0834972	0.780769	NS
Vta1	216.701	-0.0346102	0.16859	-0.205293	0.837343	0.995787	NS
Smpdl3a	437.54	-0.158929	0.275004	-0.577914	0.563322	0.984645	NS
Reep3	1744.37	-0.0194294	0.206962	-0.0938793	0.925205	0.995787	NS
Serinc1	2106.48	0.0835579	0.230097	0.363143	0.716498	0.995787	NS
Hsf2	380.053	-0.0557001	0.173481	-0.321074	0.748154	0.995787	NS
Rspo3	1178.38	0.163674	0.135551	1.20748	0.227248	0.914778	NS
Echdc1	220.81	-0.300213	0.198369	-1.51341	0.130176	0.836241	NS
Ptprk	623.831	-0.00513798	0.17228	-0.0298234	0.976208	0.999533	NS
Dcbld1	174.139	-0.155169	0.244467	-0.634727	0.525607	0.984645	NS
Ccdc59	521.451	0.0542776	0.133005	0.408086	0.683211	0.994471	NS
Lama2	35428.9	0.399706	0.269538	1.48293	0.138093	0.840359	NS
Lin7a	192.307	0.371606	0.234345	1.58573	0.112801	0.817634	NS
Ppp1r12a	3792.25	0.0366105	0.133088	0.275086	0.78325	0.995787	NS
P4ha1	2982.74	0.177283	0.194429	0.911816	0.361865	0.957892	NS
Septin10	272.535	0.0383546	0.208887	0.183614	0.854317	0.995787	NS
Lims1	1003.54	0.0149637	0.219114	0.0682918	0.945553	0.998093	NS
Zwint	608.146	0.160911	0.117031	1.37494	0.169149	0.875006	NS
Ube2d1	228.441	-0.0218669	0.171941	-0.127177	0.8988	0.995787	NS
Dcn	59277.6	0.265325	0.292877	0.905928	0.364974	0.957892	NS
Atp2b1	2003.22	-0.0453815	0.154199	-0.294304	0.768526	0.995787	NS
Rhobtb1	451.646	-0.171853	0.212159	-0.810018	0.41793	0.970035	NS
Arid5b	1093.53	0.0609095	0.181351	0.335866	0.736972	0.995787	NS
Actr6	104.352	-0.187491	0.232623	-0.805988	0.42025	0.970035	NS
Uhrf1bp1l	403.229	-0.159165	0.189664	-0.839192	0.401361	0.967515	NS
Poc1b	143.445	0.0311802	0.220924	0.141136	0.887763	0.995787	NS
Dusp6	1496.79	0.460612	0.285147	1.61535	0.106235	0.80961	NS
Tmpo	1326.88	0.0999709	0.0995204	1.00453	0.315125	0.948515	NS
Kitl	1160.71	-0.17868	0.234098	-0.763269	0.445303	0.970035	NS
Psen1	833.534	0.0872749	0.157364	0.554607	0.579164	0.984645	NS
Sgk1	2156.42	0.0963804	0.224361	0.429577	0.667503	0.992826	NS
Cep290	623.393	-0.21192	0.192341	-1.1018	0.27055	0.938273	NS
Ikbip	1123.65	0.100383	0.177952	0.564102	0.572685	0.984645	NS
Hbs1l	355.405	-0.071045	0.206644	-0.343803	0.730994	0.995787	NS
Epb41l2	8972.3	0.0440338	0.149642	0.294261	0.768558	0.995787	NS
Apaf1	480.949	-0.109751	0.149201	-0.735591	0.46198	0.97342	NS
Med23	443.616	-0.0363328	0.119832	-0.303197	0.76174	0.995787	NS
Ahi1	415.893	-0.15193	0.197184	-0.7705	0.441003	0.970035	NS
Nedd1	227.311	-0.103642	0.16499	-0.62817	0.529893	0.984645	NS
Enpp3	203.19	-0.363044	0.306226	-1.18554	0.235803	0.920341	NS
Pde7b	393.542	-0.29316	0.176295	-1.6629	0.0963334	0.802221	NS
Map7	262.945	-0.114817	0.266939	-0.430125	0.667104	0.992826	NS
Ccn2	1179.22	0.0375722	0.275656	0.136301	0.891583	0.995787	NS
Stx7	521.167	-0.254486	0.138346	-1.8395	0.0658422	0.719309	NS
Pex7	192.961	0.0917288	0.232759	0.394093	0.693512	0.995787	NS
Ifngr1	4772.19	0.436362	0.280312	1.5567	0.119542	0.829243	NS
Cdk17	625.764	-0.114048	0.204425	-0.557895	0.576916	0.984645	NS
Snrpf	416.718	-0.148724	0.254768	-0.583762	0.559381	0.984645	NS
Ntn4	488.908	-0.40578	0.344692	-1.17723	0.239105	0.923827	NS
Fgd6	272.217	-0.400948	0.420161	-0.954271	0.339946	0.957892	NS
Ndufa12	133.096	0.108451	0.308942	0.351039	0.725559	0.995787	NS
Tmcc3	1106.73	-0.198417	0.166578	-1.19114	0.233599	0.919874	NS
Cep83	581.632	-0.0789586	0.151225	-0.522125	0.601583	0.986673	NS
Socs2	428.84	-0.584382	0.244564	-2.38949	0.016872	0.46555	NS
Nudt4	905.506	-0.366391	0.156609	-2.33953	0.0193081	0.485283	NS
Nuak1	381.519	-0.147418	0.278249	-0.529805	0.596247	0.986651	NS
Tcp11l2	504.485	0.603123	0.26899	2.24218	0.0249496	0.538983	NS
Cry1	275.732	-0.143211	0.305187	-0.469256	0.638887	0.991448	NS
Btbd11	197.285	-0.235019	0.347275	-0.676752	0.498563	0.978934	NS
Timp3	12653.5	-0.125047	0.283831	-0.440568	0.659526	0.992379	NS
Hsp90b1	19416.5	0.177652	0.183985	0.965578	0.334256	0.957504	NS
Pah	177.53	-1.25847	0.954533	-1.31842	0.187365	0.890345	NS
Igf1	1893.67	-0.576438	0.264153	-2.18221	0.0290939	0.574033	NS
Washc3	126.493	-0.0216745	0.224902	-0.0963729	0.923224	0.995787	NS
Dram1	338.515	-0.16619	0.20633	-0.805459	0.420555	0.970035	NS
Sirt1	387.266	0.011358	0.170768	0.0665115	0.946971	0.998093	NS
Herc4	897.959	-0.0182537	0.171291	-0.106565	0.915134	0.995787	NS
Hnrnph3	681.653	-0.0508095	0.179574	-0.282945	0.777219	0.995787	NS
Rufy2	764.584	0.200509	0.122357	1.63872	0.101271	0.80961	NS
Ccar1	2125.2	0.0344179	0.13106	0.262611	0.79285	0.995787	NS
Ddx21	1347.96	-0.276001	0.153853	-1.79393	0.0728246	0.744714	NS
Ddx50	1813.25	-0.0587497	0.176013	-0.33378	0.738545	0.995787	NS
Srgn	314.496	-0.389419	0.369701	-1.05334	0.292187	0.945398	NS
Vps26a	407.701	-0.070925	0.168467	-0.421003	0.673753	0.993719	NS
Supv3l1	192.095	-0.00638519	0.17446	-0.0365998	0.970804	0.999533	NS
Aifm2	149.105	-0.0459911	0.234961	-0.195739	0.844814	0.995787	NS
Macroh2a2	156.881	0.143286	0.170265	0.84155	0.40004	0.967515	NS
Tysnd1	126.168	0.389374	0.225303	1.72822	0.0839483	0.782997	NS
Sar1a	1688.22	0.0173674	0.182399	0.0952167	0.924143	0.995787	NS
Ppa1	245.752	-0.267236	0.229558	-1.16413	0.24437	0.923827	NS
Eif4ebp2	1140.09	0.236915	0.194026	1.22105	0.222067	0.912406	NS
Pald1	363.721	-0.129501	0.23061	-0.561558	0.574417	0.984645	NS
Sgpl1	839.054	0.120402	0.263249	0.457371	0.647405	0.991448	NS
Pcbd1	76.4288	-1.28545	0.791126	-1.62484	0.104197	0.80961	NS
Unc5b	259.802	-0.165758	0.225633	-0.734632	0.462564	0.97342	NS
Slc29a3	284.47	-0.0405692	0.251738	-0.161156	0.87197	0.995787	NS
Vsir	317.859	-0.0398903	0.336764	-0.118452	0.90571	0.995787	NS
Slc16a7	135.557	-0.531387	0.371312	-1.43111	0.1524	0.864764	NS
Lrig3	388.873	0.284368	0.180775	1.57305	0.115707	0.822409	NS
Anapc16	381.602	0.160017	0.164909	0.970332	0.331881	0.956017	NS
Ddit4	304.215	0.193778	0.328258	0.590321	0.554976	0.984645	NS
Micu1	495.48	-0.0459753	0.144441	-0.318297	0.750259	0.995787	NS
Cand1	1311.74	0.0834704	0.154203	0.541301	0.5883	0.984645	NS
Tbk1	681.877	0.03582	0.164552	0.217681	0.827677	0.995787	NS
Pno1	120.877	-0.263299	0.244981	-1.07477	0.282476	0.941693	NS
Plek	165.371	-0.348284	0.511032	-0.68153	0.495536	0.977898	NS
Srgap1	305.794	-0.571073	0.280863	-2.03328	0.0420238	0.648377	NS
Egfr	5377.39	0.17435	0.236746	0.736444	0.461461	0.97342	NS
Avpr1a	818.652	0.292725	0.362712	0.807045	0.419641	0.970035	NS
Usp15	1027.76	-0.180984	0.15882	-1.13956	0.254471	0.929783	NS
Vps54	1167.34	-0.0973123	0.157273	-0.618749	0.536082	0.984645	NS
Tbc1d15	819.196	0.129616	0.176535	0.734224	0.462812	0.97342	NS
Rab21	606.474	-0.0846607	0.174502	-0.485157	0.627565	0.990805	NS
2310011J03Rik	90.5547	0.00488834	0.241263	0.0202615	0.983835	0.999533	NS
Peli1	598.646	-0.0382973	0.10891	-0.351641	0.725107	0.995787	NS
Apc2	146.887	-0.544673	0.363264	-1.49939	0.133773	0.837479	NS
Thap2	259.05	-0.124028	0.218595	-0.567386	0.570452	0.984645	NS
Slc1a4	129.305	-0.138991	0.362024	-0.383929	0.701031	0.995787	NS
Dock2	209.687	-2.81396	0.848464	-3.31653	0.000911419	0.102618	NS
Rab1a	1460.6	-0.114795	0.183613	-0.625199	0.53184	0.984645	NS
Gamt	159.21	-0.738108	0.571682	-1.29112	0.196664	0.89879	NS
Actr2	2033.32	-0.267021	0.16993	-1.57136	0.1161	0.822409	NS
Ndufs7	348.934	0.0494093	0.146231	0.337885	0.73545	0.995787	NS
Ptprb	5966.92	0.0382471	0.317835	0.120336	0.904217	0.995787	NS
Pwwp3a	720.712	0.224966	0.126905	1.77271	0.076276	0.756861	NS
Meis1	2204.83	0.222041	0.215994	1.02799	0.303953	0.947693	NS
Uqcr11	214.868	0.115221	0.317242	0.363196	0.716459	0.995787	NS
Cnot2	697.369	-0.0236025	0.149357	-0.158027	0.874436	0.995787	NS
Tcf3	738.446	-0.0116729	0.153325	-0.0761314	0.939315	0.997324	NS
Frs2	778.769	0.0649583	0.135976	0.477719	0.63285	0.99125	NS
Yeats4	298.996	-0.103143	0.179142	-0.57576	0.564777	0.984645	NS
Cobl	99.2203	-1.85382	0.617643	-3.00144	0.00268703	0.17138	NS
Rab36	173.315	0.2118	0.261452	0.810092	0.417887	0.970035	NS
Grb10	3600.93	-0.0169506	0.13584	-0.124784	0.900695	0.995787	NS
Snrpd3	252.127	-0.101331	0.211553	-0.478987	0.631948	0.99125	NS
Nav3	1248.5	0.154316	0.234209	0.658879	0.509973	0.982749	NS
Cpm	123.774	-0.539367	0.328254	-1.64314	0.100354	0.80961	NS
Mdm2	623.301	0.0359655	0.129321	0.27811	0.780928	0.995787	NS
Csrp2	292.562	-0.418388	0.232199	-1.80185	0.071569	0.7408	NS
Osbpl8	851.861	-0.248031	0.115879	-2.14044	0.0323194	0.60137	NS
Mknk2	636.406	-0.213225	0.209553	-1.01752	0.308904	0.947693	NS
Cabin1	1340.19	0.2731	0.180253	1.51509	0.129749	0.836241	NS
Ap3d1	3458.41	0.12232	0.111558	1.09647	0.272873	0.938273	NS
Phlda1	1846.92	0.0876942	0.168402	0.520743	0.602546	0.986673	NS
Sf3a2	488.392	0.350975	0.191212	1.83553	0.0664269	0.722123	NS
Mdm1	178.706	-0.209541	0.266137	-0.787344	0.431081	0.970035	NS
Timm13	116.814	0.0771157	0.264949	0.291058	0.771007	0.995787	NS
Vps13d	3391.9	0.129754	0.198244	0.654515	0.51278	0.982749	NS
Llph	142.274	0.0848139	0.283135	0.299553	0.764518	0.995787	NS
Tmbim4	149.791	0.145328	0.209817	0.692639	0.488536	0.977234	NS
Irak3	745.478	0.0814283	0.200974	0.405169	0.685353	0.994562	NS
Helb	227.807	0.0462124	0.192137	0.240518	0.809929	0.995787	NS
Prmt2	156.447	-0.039635	0.216338	-0.183209	0.854634	0.995787	NS
Dip2a	624.171	0.08643	0.138929	0.622116	0.533865	0.984645	NS
Hmg20b	345.026	0.130992	0.183904	0.712285	0.476288	0.973878	NS
Fzr1	276.185	0.118335	0.209308	0.565361	0.571828	0.984645	NS
Ncln	604.292	0.137081	0.184729	0.742064	0.458049	0.97342	NS
Col6a2	29994.2	0.245459	0.215098	1.14115	0.253807	0.929783	NS
Hcfc2	400.572	-0.0842982	0.184481	-0.456948	0.647708	0.991448	NS
Nfyb	497.426	-0.151078	0.184778	-0.81762	0.413574	0.970035	NS
Txnrd1	704.092	-0.0773022	0.132338	-0.584129	0.559134	0.984645	NS
Glt8d2	338.672	-0.235237	0.188015	-1.25116	0.210877	0.905236	NS
Ppm1m	284.583	0.149111	0.169944	0.87741	0.380264	0.961661	NS
Nopchap1	806.334	-0.6915	0.569429	-1.21437	0.224605	0.914406	NS
Aldh1l2	598.731	-0.554894	0.696842	-0.796298	0.425859	0.970035	NS
Wdr82	1091.17	-0.0218055	0.1688	-0.12918	0.897216	0.995787	NS
Pofut2	1089.18	0.251233	0.151774	1.65531	0.0978625	0.808368	NS
Slc36a1	303.273	0.164693	0.200795	0.820208	0.412098	0.970035	NS
Adarb1	1038.57	0.0022758	0.170595	0.0133404	0.989356	0.999533	NS
Appl2	1511.55	0.175742	0.223345	0.786862	0.431363	0.970035	NS
Sumo3	404.171	0.0173391	0.178228	0.097286	0.922499	0.995787	NS
Hint1	424.992	0.0781697	0.252292	0.309839	0.756684	0.995787	NS
Fbxw11	757.469	0.156516	0.188658	0.829629	0.406749	0.969431	NS
Stk10	490.175	-0.353072	0.273715	-1.28993	0.197076	0.89879	NS
Papolg	345.144	0.0702909	0.154024	0.456362	0.64813	0.991448	NS
Rel	172.826	-0.916939	0.382856	-2.39499	0.0166206	0.46311	NS
Pfkl	162.414	-0.00190126	0.28986	-0.00655925	0.994767	0.999533	NS
Pus10	183.318	-0.0964666	0.185104	-0.521147	0.602264	0.986673	NS
Rhbdf1	1405.33	0.283133	0.164118	1.72518	0.0844949	0.784778	NS
Pex13	240.162	-0.101283	0.150456	-0.673178	0.500834	0.979434	NS
Cfap410	154.936	0.169544	0.249804	0.678706	0.497324	0.978864	NS
Mpg	301.855	0.378591	0.187581	2.01828	0.0435616	0.650398	NS
Ahsa2	523.808	0.112346	0.230696	0.48699	0.626265	0.990797	NS
Nprl3	214.976	-0.141392	0.247007	-0.572422	0.567036	0.984645	NS
Xpo1	1129.09	-0.351086	0.180686	-1.94307	0.0520075	0.684787	NS
Cpeb4	785.335	-0.20798	0.180247	-1.15386	0.248557	0.92686	NS
Stc2	437.092	-0.207898	0.29736	-0.699145	0.484461	0.975633	NS
Asb3	225.466	0.18404	0.194391	0.946752	0.343765	0.957892	NS
Cdc34	128.114	-0.0925913	0.272361	-0.339958	0.733888	0.995787	NS
Tpgs1	92.4206	-0.22446	0.302036	-0.743155	0.457388	0.97342	NS
Chac2	78.4954	-0.0829624	0.366536	-0.226342	0.820935	0.995787	NS
Erlec1	669.552	-0.0144581	0.18533	-0.0780124	0.937818	0.997324	NS
Shc2	248.052	0.0357714	0.223386	0.160133	0.872776	0.995787	NS
Sptbn1	39585.6	-0.0954722	0.149932	-0.636769	0.524275	0.984645	NS
Wdpcp	173.757	0.212704	0.201407	1.05609	0.290927	0.944791	NS
Mdh1	509.681	0.0889517	0.276452	0.321762	0.747633	0.995787	NS
Fstl3	177.965	-0.280169	0.247677	-1.13119	0.257976	0.929783	NS
Ccng1	657.124	-0.163167	0.187713	-0.869235	0.384719	0.961661	NS
Nudcd2	250.203	-0.130483	0.198554	-0.657165	0.511075	0.982749	NS
Polrmt	304.94	0.124338	0.155095	0.801686	0.422735	0.970035	NS
Slc22a4	85.672	0.0174231	0.332836	0.0523474	0.958252	0.998924	NS
Cyfip2	254.984	-1.91266	0.509439	-3.75444	0.000173732	0.0354993	Down
Mgat1	709.088	0.174388	0.192994	0.90359	0.366213	0.957892	NS
Ppp2ca	1521.19	-0.0047102	0.169143	-0.0278475	0.977784	0.999533	NS
Sgcd	341.53	-0.0979126	0.271017	-0.361279	0.717891	0.995787	NS
Flt4	437.02	0.0529216	0.365105	0.144949	0.884751	0.995787	NS
Hnrnpab	2352.99	0.0207101	0.175646	0.117908	0.906141	0.995787	NS
Phykpl	321.687	0.039155	0.290448	0.134809	0.892763	0.995787	NS
Hspa4	1742.55	-0.235983	0.133918	-1.76214	0.0780459	0.761414	NS
Cnot6	663.289	-0.322741	0.157965	-2.04311	0.0410411	0.646002	NS
Gfpt2	3175.52	-0.611674	0.238481	-2.56488	0.0103212	0.368485	NS
Zfp354a	107.543	0.0304691	0.246256	0.123729	0.90153	0.995787	NS
Mapk9	671.761	0.0396371	0.14795	0.267909	0.788769	0.995787	NS
Canx	6923.78	-0.116178	0.159901	-0.726565	0.467493	0.97342	NS
Rack1	2195.38	-0.149356	0.228683	-0.653116	0.513681	0.982749	NS
Rufy1	724.521	0.0455293	0.115455	0.394347	0.693325	0.995787	NS
Rnf130	661.899	0.0147782	0.290099	0.050942	0.959372	0.999153	NS
Rad50	797.995	-0.0812987	0.11551	-0.703825	0.481541	0.975226	NS
Clk4	1413.79	0.389954	0.169525	2.30028	0.0214326	0.508545	NS
Sar1b	152.359	0.219719	0.26854	0.818197	0.413244	0.970035	NS
Jade2	793.251	0.192592	0.139343	1.38215	0.166927	0.873322	NS
Pdlim4	281.741	-0.352794	0.287306	-1.22793	0.219472	0.911775	NS
Ube2b	588.906	0.195762	0.149265	1.3115	0.189688	0.893976	NS
Cdkn2aipnl	123.245	0.18631	0.28746	0.648125	0.516904	0.983026	NS
Kremen1	856.604	-0.0160054	0.175637	-0.0911278	0.927391	0.995787	NS
Med7	187.91	-0.153099	0.206425	-0.741668	0.458289	0.97342	NS
Tnip1	715.202	-0.0657378	0.204093	-0.322098	0.747378	0.995787	NS
Vdac1	517.316	0.0185895	0.134122	0.138601	0.889765	0.995787	NS
Upp1	101.243	-0.0152868	0.479459	-0.0318835	0.974565	0.999533	NS
Slu7	1218.6	0.195133	0.181564	1.07473	0.282494	0.941693	NS
Ascc2	668.385	-0.0158294	0.145278	-0.10896	0.913235	0.995787	NS
Hus1	184.983	-0.229014	0.236472	-0.968459	0.332815	0.956017	NS
Pttg1	213.689	0.348189	0.20601	1.69015	0.0909986	0.793035	NS
Zfp607a	185.427	0.0498005	0.299454	0.166304	0.867917	0.995787	NS
Tns3	608.755	-0.634925	0.257765	-2.4632	0.0137704	0.418575	NS
Btg2	13277.9	-0.174472	0.28289	-0.616751	0.537399	0.984645	NS
Castor1	116.666	-0.0725703	0.237466	-0.305603	0.759907	0.995787	NS
Igfbp3	3277.84	0.430834	0.324324	1.32841	0.184043	0.890345	NS
Pes1	409.825	-0.0137078	0.140956	-0.0972486	0.922529	0.995787	NS
Tcn2	573.541	0.246933	0.268988	0.918005	0.358616	0.957892	NS
Smtn	3497.58	0.323624	0.137531	2.3531	0.0186178	0.482227	NS
Arf5	347.347	-0.0285808	0.199379	-0.143349	0.886014	0.995787	NS
2310033P09Rik	253.538	0.0516332	0.160793	0.321115	0.748123	0.995787	NS
Guk1	151.52	-0.21675	0.246588	-0.878995	0.379404	0.961661	NS
Rnf185	212.092	0.0674377	0.221604	0.304317	0.760886	0.995787	NS
Limk2	320.887	-0.0992564	0.21205	-0.46808	0.639728	0.991448	NS
Patz1	256.266	0.418282	0.165831	2.52234	0.0116576	0.388532	NS
Eif4enif1	743.99	-0.00571261	0.147065	-0.0388443	0.969015	0.999533	NS
Trim11	395.06	0.411278	0.134961	3.04739	0.0023084	0.16122	NS
Ogdh	1356.3	-0.062303	0.134637	-0.462748	0.643545	0.991448	NS
Drg1	572.21	0.0587679	0.117614	0.499667	0.61731	0.990374	NS
Rtn4	1889.33	0.0191041	0.178774	0.106862	0.914899	0.995787	NS
Mtif2	425.005	-0.0602358	0.146254	-0.411858	0.680444	0.993719	NS
Rps27a	588.868	-0.0607029	0.26333	-0.23052	0.817688	0.995787	NS
Cfap36	539.012	-0.084521	0.140807	-0.600262	0.548332	0.984645	NS
Ppp4r3b	900.494	-0.0110258	0.115802	-0.0952124	0.924146	0.995787	NS
Pnpt1	507.539	-0.0817326	0.161874	-0.504916	0.613618	0.98877	NS
Efemp1	3120.8	-0.223571	0.28626	-0.781006	0.434799	0.970035	NS
Pold2	119.021	0.0623508	0.222336	0.280435	0.779144	0.995787	NS
Zkscan17	440.919	0.139593	0.154317	0.904586	0.365685	0.957892	NS
Aebp1	8939.42	-0.00938806	0.295382	-0.0317828	0.974645	0.999533	NS
Polm	132.514	0.119883	0.31356	0.382327	0.702219	0.995787	NS
Dbnl	721.471	-0.113384	0.171567	-0.66087	0.508696	0.982749	NS
Mrps24	234.085	0.234604	0.26888	0.872523	0.382923	0.961661	NS
Ccdc117	486.888	0.130354	0.199265	0.654172	0.513001	0.982749	NS
Dynll2	387.628	-0.337631	0.212283	-1.59047	0.111728	0.813734	NS
Xbp1	3023.99	0.191572	0.208435	0.919097	0.358045	0.957892	NS
Supt4a	78.9055	0.183502	0.269287	0.681436	0.495596	0.977898	NS
Septin4	1652.03	0.461622	0.225397	2.04804	0.0405563	0.642956	NS
2810021J22Rik	98.8888	0.06425	0.241123	0.266462	0.789883	0.995787	NS
Ska2	105.831	-0.158422	0.201904	-0.784642	0.432664	0.970035	NS
Smg8	188.077	-0.0620056	0.195576	-0.317041	0.751212	0.995787	NS
Rnf187	649.186	0.0119291	0.213296	0.0559277	0.955399	0.998793	NS
Mrpl22	106	0.146947	0.354076	0.415016	0.67813	0.993719	NS
Cnot8	599.975	0.282231	0.152643	1.84896	0.0644635	0.715722	NS
Rps6kb1	776.44	-0.00295088	0.228742	-0.0129004	0.989707	0.999533	NS
Sap30l	304.311	0.149867	0.202692	0.739381	0.459676	0.97342	NS
Galnt10	481.801	-0.0557758	0.257144	-0.216905	0.828282	0.995787	NS
Rnft1	449.27	0.138204	0.163087	0.847429	0.396756	0.9647	NS
Mfap3	340.83	0.0431376	0.176839	0.243937	0.80728	0.995787	NS
Fam114a2	618.342	-0.0421442	0.131567	-0.320325	0.748722	0.995787	NS
Ppm1d	333.799	0.602965	0.178438	3.37913	0.000727149	0.0911745	NS
Znhit3	116.256	0.263271	0.336787	0.781714	0.434383	0.970035	NS
Myo19	124.212	-0.471842	0.535705	-0.880786	0.378434	0.961661	NS
Prpsap2	87.2582	-0.211587	0.313752	-0.674377	0.500072	0.979026	NS
Ggnbp2	1091.27	0.137491	0.0955974	1.43823	0.150368	0.862598	NS
Acaca	540.465	-0.214028	0.232641	-0.919994	0.357576	0.957892	NS
Llgl1	406.561	0.180099	0.201397	0.894249	0.371189	0.960089	NS
Drg2	287.092	0.180144	0.205234	0.877749	0.38008	0.961661	NS
Srebf1	796.897	0.249379	0.216777	1.1504	0.24998	0.928799	NS
Tom1l1	123.073	-0.579346	0.444125	-1.30447	0.192075	0.896133	NS
Cox11	65.7986	0.320665	0.275138	1.16547	0.243828	0.923827	NS
Stxbp4	308.49	0.00669302	0.161977	0.0413209	0.96704	0.999533	NS
Bzw2	183.904	-0.115268	0.212922	-0.541365	0.588256	0.984645	NS
Elac2	284.294	-0.106381	0.166513	-0.638872	0.522906	0.984565	NS
Polr1f	187.798	0.164112	0.190797	0.860137	0.389713	0.962241	NS
Atxn7l1	615.353	-0.0156511	0.200057	-0.0782331	0.937643	0.997324	NS
Sypl	547.168	-0.246192	0.16812	-1.46438	0.14309	0.852103	NS
Pdia6	3528.44	0.133775	0.246256	0.543238	0.586966	0.984645	NS
Nampt	874.09	-0.0264769	0.27867	-0.0950117	0.924306	0.995787	NS
Pik3cg	60.0911	-2.08793	0.725486	-2.87798	0.00400235	0.214378	NS
Nbas	1282.39	0.104884	0.207748	0.50486	0.613657	0.98877	NS
Tspan13	173.741	-0.732221	0.35237	-2.07799	0.0377102	0.633163	NS
Rock2	4871.12	-0.270644	0.166922	-1.62137	0.104938	0.80961	NS
Laptm4a	2520.63	0.106995	0.222967	0.479868	0.631321	0.99125	NS
Cyria	2143.9	0.21312	0.227589	0.936426	0.349054	0.957892	NS
Snx13	641.138	-0.167861	0.129611	-1.29512	0.19528	0.89879	NS
Sdc1	102.795	-0.118283	0.244177	-0.484413	0.628093	0.990805	NS
Lpin1	562.156	0.372389	0.182122	2.04472	0.0408824	0.646002	NS
Pum2	1869.57	-0.0210372	0.132549	-0.158712	0.873896	0.995787	NS
Trib2	740.88	0.164527	0.268326	0.613161	0.53977	0.984645	NS
Arsg	64.3276	-0.531221	0.351478	-1.51139	0.130688	0.836241	NS
Hs1bp3	199.639	0.222454	0.251501	0.884506	0.376423	0.961661	NS
Smc6	2243.97	0.061668	0.132481	0.465486	0.641583	0.991448	NS
Amz2	450.874	0.114479	0.111282	1.02873	0.303609	0.947693	NS
Gna13	858.251	-0.179494	0.173259	-1.03599	0.300208	0.947693	NS
Prkar1a	2949.01	0.00102052	0.189981	0.00537171	0.995714	0.999533	NS
Fam20a	446.173	0.0744406	0.202167	0.368214	0.712714	0.995787	NS
Abca8b	4461.13	0.285254	0.188068	1.51676	0.129328	0.836241	NS
Rdh14	155.621	0.358253	0.239133	1.49813	0.134099	0.837636	NS
Map2k6	103.632	-0.0551319	0.293936	-0.187564	0.851218	0.995787	NS
Klhl29	245.826	-0.606125	0.297703	-2.03601	0.0417498	0.646772	NS
Trappc12	467.607	0.0405978	0.15213	0.266862	0.789575	0.995787	NS
Adi1	170.572	0.0825339	0.331899	0.248672	0.803615	0.995787	NS
Rnaseh1	178.882	0.0474847	0.167129	0.28412	0.776319	0.995787	NS
Ubxn2a	420.023	0.106619	0.189615	0.56229	0.573918	0.984645	NS
Cmpk2	221.083	-0.0558909	0.2341	-0.238748	0.811301	0.995787	NS
Itsn2	2631.48	0.110319	0.169875	0.649414	0.516071	0.982749	NS
Rsad2	441.894	0.248845	0.342186	0.72722	0.467091	0.97342	NS
Rnf144a	1361.46	0.294092	0.202172	1.45466	0.145764	0.858248	NS
Id2	119.24	-0.727243	0.330601	-2.19976	0.0278241	0.567972	NS
Ncoa1	1553.15	0.14148	0.144434	0.979547	0.32731	0.953415	NS
Bcap29	132.841	0.0405987	0.18517	0.219252	0.826454	0.995787	NS
Cenpo	93.622	-0.0416583	0.328167	-0.126942	0.898986	0.995787	NS
Klf11	298.553	0.555795	0.272682	2.03826	0.0415243	0.646772	NS
Adcy3	725.75	0.237067	0.226622	1.04609	0.295519	0.946376	NS
Dnajc27	245.104	0.0680517	0.201087	0.338418	0.735048	0.995787	NS
Efr3b	350.936	0.0927574	0.298586	0.310656	0.756062	0.995787	NS
Cbll1	154.532	0.118083	0.224315	0.526416	0.598599	0.986673	NS
Dnmt3a	1080.96	-0.135837	0.203814	-0.666474	0.505108	0.980363	NS
Dld	712.038	-0.109324	0.142769	-0.765743	0.443829	0.970035	NS
Kif3c	477.767	0.320681	0.147918	2.16796	0.0301615	0.583863	NS
Rab10	967.296	-0.102059	0.170257	-0.599442	0.548878	0.984645	NS
Pxdn	2995.3	0.308208	0.221704	1.39018	0.164474	0.871844	NS
Ccl11	7053.17	0.190709	0.221175	0.862251	0.388549	0.961661	NS
Ddx52	414.957	0.14167	0.140443	1.00874	0.313099	0.948515	NS
Taf15	617.295	-0.0958953	0.219193	-0.437493	0.661754	0.992379	NS
Ace	7057.44	-0.227588	0.260062	-0.875129	0.381504	0.961661	NS
Mmp28	73.0841	-0.0744622	0.381591	-0.195136	0.845286	0.995787	NS
Cdc27	685.857	-0.205397	0.151722	-1.35377	0.17581	0.882145	NS
Itgb3	371.512	-0.379884	0.145792	-2.60566	0.00916964	0.350743	NS
Mettl2	139.626	0.107664	0.189834	0.567145	0.570616	0.984645	NS
Tlk2	852.235	0.013659	0.146465	0.0932575	0.925699	0.995787	NS
Mrc2	5107.74	0.262652	0.238361	1.10191	0.270502	0.938273	NS
Rffl	221.459	-0.0244034	0.236779	-0.103064	0.917912	0.995787	NS
Lig3	453.533	-0.0346229	0.156674	-0.220987	0.825103	0.995787	NS
Map3k3	1105.64	0.34374	0.144991	2.37077	0.0177512	0.472962	NS
Ddx42	1180.12	0.013502	0.11941	0.113072	0.909973	0.995787	NS
Ftsj3	559.996	0.0812995	0.143084	0.568193	0.569904	0.984645	NS
Rnf135	101.513	0.312186	0.208755	1.49547	0.134793	0.837636	NS
Adap2	1775.47	0.476484	0.180493	2.63991	0.00829277	0.327966	NS
Ern1	777.003	0.0221091	0.192971	0.114572	0.908784	0.995787	NS
Nf1	2377.89	0.0140489	0.14991	0.0937153	0.925335	0.995787	NS
Pecam1	3476.77	0.0159993	0.344811	0.0464001	0.962991	0.999533	NS
Polg2	261.801	-0.74034	0.477361	-1.5509	0.120925	0.830128	NS
Ddx5	15543.9	-0.000756573	0.145049	-0.005216	0.995838	0.999533	NS
Psmd12	529.688	0.0628859	0.147663	0.425875	0.670199	0.993719	NS
Helz	1268.5	0.0969776	0.14914	0.650243	0.515535	0.982749	NS
Cep112	832.496	0.15463	0.236635	0.653455	0.513463	0.982749	NS
Slc9a3r1	110.425	-0.574835	0.225354	-2.5508	0.0107475	0.371858	NS
Nt5c	192.85	-0.160777	0.240044	-0.669784	0.502996	0.979945	NS
Jpt1	314.799	-0.176512	0.167507	-1.05376	0.291991	0.945398	NS
Nup85	472.168	0.224229	0.168104	1.33387	0.182246	0.890345	NS
Gga3	506.525	-0.113818	0.229247	-0.496485	0.619552	0.990797	NS
Cluh	655.555	0.0907622	0.17944	0.505809	0.612991	0.98877	NS
Mif4gd	129.123	0.0525771	0.219822	0.23918	0.810966	0.995787	NS
Pafah1b1	1614.58	-0.0617772	0.141495	-0.436605	0.662398	0.992379	NS
Tmem94	619.017	0.353987	0.138771	2.55087	0.0107454	0.371858	NS
Recql5	209.414	0.0149498	0.331921	0.0450403	0.964075	0.999533	NS
Sap30bp	348.116	0.281937	0.132144	2.13355	0.0328793	0.60465	NS
Itgb4	259.301	-0.867983	0.429977	-2.01867	0.0435213	0.650398	NS
Galk1	163.352	0.0956151	0.209771	0.455808	0.648528	0.991448	NS
Unk	429.483	0.182021	0.166045	1.09622	0.272982	0.938273	NS
Trim47	569.583	0.27412	0.224804	1.21938	0.222701	0.912406	NS
Aspa	214.114	0.461747	0.223041	2.07023	0.0384305	0.637146	NS
Mrpl38	299.908	-0.0530976	0.148848	-0.356723	0.721299	0.995787	NS
Fbf1	734.392	0.168647	0.137661	1.22509	0.22054	0.911918	NS
Acox1	581.564	0.124949	0.121874	1.02523	0.305254	0.947693	NS
Srp68	809.331	-0.0361732	0.21118	-0.171291	0.863995	0.995787	NS
Tsen54	90.4784	0.0141172	0.261177	0.0540524	0.956893	0.998924	NS
Llgl2	120.9	-0.0382773	0.446219	-0.0857815	0.93164	0.996922	NS
Ncbp3	755.821	-0.102212	0.130692	-0.782086	0.434164	0.970035	NS
Camkk1	105.281	-0.847882	0.382383	-2.21736	0.0265985	0.561162	NS
P2rx1	89.1595	-1.47864	0.560544	-2.63786	0.00834298	0.328773	NS
Atp2a3	116.549	-0.755137	0.43466	-1.7373	0.0823335	0.777351	NS
Ankfy1	1644.43	-0.019514	0.113226	-0.172346	0.863166	0.995787	NS
Exoc7	673.874	0.188957	0.125337	1.50759	0.131658	0.836241	NS
Ube2g1	248.529	-0.122082	0.176992	-0.689763	0.490343	0.977234	NS
Med31	74.9121	0.457377	0.306543	1.49205	0.135686	0.837636	NS
Ube2o	643.992	0.0920953	0.138305	0.665885	0.505485	0.98056	NS
Txndc17	252.749	-0.137725	0.226722	-0.607465	0.543542	0.984645	NS
Rhbdf2	124.104	-0.482986	0.303617	-1.59077	0.111661	0.813734	NS
Cygb	2829.19	0.275092	0.278652	0.987226	0.323532	0.952651	NS
Wscd1	93.0684	0.180466	0.37627	0.479618	0.631499	0.99125	NS
Mxra7	1642.18	-0.0421481	0.239219	-0.17619	0.860145	0.995787	NS
Rabep1	1523.71	-0.024608	0.143915	-0.17099	0.864232	0.995787	NS
Mfsd11	258.371	-0.185305	0.177379	-1.04469	0.296168	0.946833	NS
Kif1c	1479.48	-0.339575	0.136458	-2.48848	0.012829	0.40329	NS
Sec14l1	2156.43	-0.126307	0.160487	-0.78702	0.43127	0.970035	NS
Mink1	1415.75	0.150807	0.137221	1.09901	0.271764	0.938273	NS
Pld2	400.23	0.0843909	0.152478	0.553462	0.579947	0.984645	NS
Eral1	144.621	0.130427	0.171216	0.76177	0.446197	0.970035	NS
Coro6	87.3181	1.21786	0.340653	3.57508	0.000350119	0.057306	NS
Blmh	364.288	-0.102513	0.177989	-0.575951	0.564648	0.984645	NS
Cpd	2047.7	0.0165043	0.214839	0.0768216	0.938766	0.997324	NS
Timm22	127.268	-0.132613	0.278804	-0.47565	0.634324	0.99125	NS
Nxn	273.767	-0.0944075	0.231902	-0.407101	0.683933	0.994471	NS
Rflnb	446.937	-0.507101	0.311373	-1.62859	0.103399	0.80961	NS
Rph3al	81.2888	-0.203094	0.462394	-0.439222	0.660501	0.992379	NS
Ywhae	3205.4	-0.0476199	0.140475	-0.338993	0.734615	0.995787	NS
Prpf8	3450.89	0.0641422	0.194773	0.329318	0.741916	0.995787	NS
Spag9	4051.07	0.0231404	0.103638	0.223282	0.823316	0.995787	NS
Luc7l3	4078.48	0.335665	0.147792	2.27119	0.0231355	0.521269	NS
Ankrd40	545.914	-0.105077	0.181285	-0.57962	0.562171	0.984645	NS
Abcc3	155.568	0.0569245	0.26492	0.214875	0.829865	0.995787	NS
Cacna1g	272.962	-0.649332	0.37267	-1.74238	0.0814419	0.775687	NS
Xylt2	448.822	0.221739	0.186972	1.18595	0.235643	0.920341	NS
Lrrc59	1242.56	-0.101368	0.235461	-0.43051	0.666825	0.992826	NS
Slc35b1	486.636	-0.0759383	0.231197	-0.328457	0.742566	0.995787	NS
Snx11	276.295	-0.118125	0.22281	-0.530162	0.596	0.986436	NS
Cacnb1	134.434	-0.303873	0.318522	-0.95401	0.340079	0.957892	NS
Fbxl20	531.381	0.308707	0.166498	1.85411	0.063723	0.715091	NS
Dlg4	1220.19	0.0633956	0.173709	0.364952	0.715147	0.995787	NS
Dvl2	291.424	0.132643	0.189456	0.700128	0.483847	0.975633	NS
Nr1d1	490.954	1.53831	0.868526	1.77117	0.0765325	0.758043	NS
Per1	2599.22	-0.0354326	0.17472	-0.202797	0.839294	0.995787	NS
Vamp2	734.317	0.231213	0.136552	1.69323	0.0904117	0.793035	NS
Ctc1	248.153	-0.146005	0.22793	-0.64057	0.521802	0.984367	NS
Pfas	307.052	-0.266831	0.252024	-1.05875	0.289714	0.944791	NS
Myh10	1604.55	-0.280506	0.133239	-2.10529	0.0352662	0.620618	NS
Ntn1	704.077	-0.098139	0.277883	-0.353167	0.723963	0.995787	NS
Stx8	306.64	-0.0235389	0.22621	-0.104058	0.917123	0.995787	NS
Adprm	110.532	0.269298	0.220634	1.22056	0.222251	0.912406	NS
Top2a	99.3783	-2.5959	0.640818	-4.05091	5.10186e-05	0.0187647	Down
Acly	1729.28	-0.237348	0.1529	-1.55231	0.120588	0.829529	NS
Kat2a	418.34	-0.0579555	0.158392	-0.365898	0.714441	0.995787	NS
Stat5b	1088.66	0.278361	0.180953	1.5383	0.123974	0.830128	NS
Tmem101	66.5835	-0.295794	0.257433	-1.14901	0.250551	0.928799	NS
Lsm12	213.868	-0.200265	0.18191	-1.1009	0.27094	0.938273	NS
Ubtf	1967.42	0.058666	0.128948	0.454958	0.649139	0.991448	NS
Ccdc43	259.413	0.287434	0.152495	1.88487	0.0594476	0.701199	NS
Higd1b	116.362	0.276279	0.338126	0.817089	0.413877	0.970035	NS
Eftud2	753.851	-0.100953	0.129442	-0.779911	0.435443	0.970035	NS
Nmt1	483.468	0.0565862	0.165969	0.340945	0.733145	0.995787	NS
Plcd3	148.556	0.131297	0.282966	0.464004	0.642645	0.991448	NS
Map3k14	443.369	0.35449	0.187267	1.89296	0.0583628	0.696943	NS
Gosr2	568.692	0.0417694	0.158192	0.264042	0.791747	0.995787	NS
Klhl28	276.398	0.124609	0.205135	0.60745	0.543552	0.984645	NS
Fkbp3	404.911	0.0546518	0.137661	0.397002	0.691366	0.995787	NS
Scfd1	833.582	-0.120116	0.19373	-0.620017	0.535247	0.984645	NS
Strn3	1752.44	-0.0898608	0.143172	-0.627643	0.530238	0.984645	NS
Ap4s1	105.893	0.121572	0.266001	0.457035	0.647646	0.991448	NS
Dtd2	101.38	0.109765	0.239918	0.457512	0.647303	0.991448	NS
Ston2	260.452	-0.636887	0.256323	-2.4847	0.0129659	0.404141	NS
Gtf2a1	665.472	-0.152732	0.154659	-0.987543	0.323377	0.952651	NS
Sel1l	6779.83	-0.30939	0.394268	-0.784721	0.432617	0.970035	NS
Klhdc2	995.944	0.237914	0.205273	1.15901	0.246452	0.92621	NS
Nemf	1448.53	-0.0259118	0.163684	-0.158304	0.874217	0.995787	NS
Sec23a	969.606	0.0185861	0.112397	0.165362	0.868659	0.995787	NS
Trappc6b	232.494	0.134261	0.202218	0.663943	0.506727	0.981349	NS
Pnn	2631.68	0.19335	0.190516	1.01487	0.310166	0.947773	NS
Mia2	1907.81	0.085964	0.2094	0.410525	0.681421	0.993719	NS
Galc	143.996	0.0490054	0.227626	0.215289	0.829542	0.995787	NS
Spata7	100.455	-0.225023	0.266553	-0.844197	0.398559	0.966149	NS
Ptpn21	695.821	0.0698111	0.120691	0.578427	0.562976	0.984645	NS
Zc3h14	960.888	-0.149532	0.118633	-1.26046	0.207504	0.901289	NS
Ttc8	168.968	-0.147543	0.190604	-0.77408	0.438883	0.970035	NS
Ppp2r3c	185.033	-0.293992	0.235013	-1.25096	0.21095	0.905236	NS
Psma6	277.203	0.0660944	0.252225	0.262045	0.793287	0.995787	NS
Nfkbia	1122.97	-0.421863	0.217317	-1.94124	0.0522297	0.686074	NS
Ralgapa1	2733.04	0.0416279	0.212955	0.195477	0.845019	0.995787	NS
Mbip	118.509	0.30842	0.287319	1.07344	0.283073	0.941693	NS
Gstz1	166.972	-0.129314	0.267542	-0.483341	0.628854	0.990805	NS
Sptlc2	865.419	-0.0721241	0.141734	-0.508869	0.610844	0.987133	NS
Ahsa1	464.572	-0.087046	0.205857	-0.422846	0.672407	0.993719	NS
Vipas39	226.154	-0.114412	0.145701	-0.785252	0.432306	0.970035	NS
Snw1	922.551	0.134585	0.182342	0.73809	0.46046	0.97342	NS
Slirp	85.3332	-0.391394	0.355996	-1.09943	0.271579	0.938273	NS
Adck1	131.499	-0.243355	0.336341	-0.723536	0.469351	0.97342	NS
Nova1	930.746	-0.166164	0.208873	-0.795526	0.426307	0.970035	NS
Mthfd1	404.167	-0.195452	0.214199	-0.912477	0.361518	0.957892	NS
Ppp2r5e	773.298	0.0340329	0.137801	0.246972	0.80493	0.995787	NS
Sgpp1	557.885	0.0102571	0.156706	0.0654543	0.947812	0.998093	NS
Sptb	81.2499	-1.49162	1.1608	-1.285	0.198793	0.89879	NS
Fut8	700.619	0.0249835	0.110139	0.226835	0.820552	0.995787	NS
Atl1	145.661	-0.0715959	0.298828	-0.239589	0.810649	0.995787	NS
Sav1	836.905	0.0712107	0.152317	0.467517	0.64013	0.991448	NS
Nin	3190.22	0.0748372	0.167777	0.446051	0.65556	0.991912	NS
Pygl	593.002	-0.0113843	0.24707	-0.0460771	0.963249	0.999533	NS
Bdkrb2	224.644	0.296235	0.290484	1.0198	0.307824	0.947693	NS
Tmx1	587.712	0.2526	0.213013	1.18584	0.235684	0.920341	NS
Actr10	318.006	-0.0445623	0.197737	-0.225362	0.821698	0.995787	NS
Timm9	107.007	-0.0624141	0.275192	-0.226802	0.820577	0.995787	NS
Rtn1	179.368	-0.0811541	0.320098	-0.253528	0.79986	0.995787	NS
Serpina3n	267.266	-0.210393	0.270034	-0.779136	0.4359	0.970035	NS
Dhrs7	622.946	0.364159	0.202977	1.79409	0.0727985	0.744714	NS
Ppm1a	1200.77	-0.0235492	0.105165	-0.223927	0.822814	0.995787	NS
Clmn	345.434	-0.216848	0.303584	-0.714293	0.475046	0.97342	NS
Glrx5	126.331	-0.425768	0.230469	-1.8474	0.0646896	0.715722	NS
Mnat1	276.842	-0.198638	0.136477	-1.45547	0.14554	0.858248	NS
Prkch	612.333	-0.117416	0.268127	-0.437912	0.66145	0.992379	NS
Hif1a	1142.85	-0.0905773	0.160759	-0.563436	0.573138	0.984645	NS
Papola	1395.45	-0.132629	0.131029	-1.01221	0.311436	0.948054	NS
Pals1	411.229	-0.022848	0.136608	-0.167252	0.867172	0.995787	NS
Snapc1	313.692	-0.191993	0.205172	-0.935766	0.349394	0.957892	NS
Atp6v1d	464.304	0.0279412	0.190512	0.146664	0.883398	0.995787	NS
Vrk1	207.18	-0.0562305	0.192579	-0.291986	0.770297	0.995787	NS
Eif2s1	461.903	-0.0519142	0.199571	-0.260129	0.794764	0.995787	NS
Pigh	142.572	0.00547066	0.201785	0.0271114	0.978371	0.999533	NS
Vti1b	776.058	-0.0947127	0.207613	-0.456198	0.648248	0.991448	NS
Zfp36l1	2758.59	0.0229213	0.172963	0.132522	0.894572	0.995787	NS
Galnt16	523.901	-0.617019	0.221662	-2.7836	0.00537592	0.251347	NS
Susd6	1464.23	0.200735	0.169469	1.18449	0.236218	0.920341	NS
Srsf5	5874.45	0.122394	0.199923	0.612204	0.540403	0.984645	NS
Pcnx	1423.45	0.0338992	0.145104	0.23362	0.81528	0.995787	NS
Pacs2	987.49	-0.0639044	0.13923	-0.458984	0.646246	0.991448	NS
Mta1	966.181	0.16311	0.161059	1.01273	0.311188	0.948054	NS
Wdr37	468.974	-0.270218	0.188996	-1.42976	0.152786	0.864764	NS
Gtpbp4	659.101	-0.0432749	0.168337	-0.257074	0.797122	0.995787	NS
Zmynd11	2074.96	0.147742	0.109489	1.34937	0.177217	0.885909	NS
Esyt2	2184.97	-0.0347192	0.160716	-0.216029	0.828965	0.995787	NS
Tdp1	223.44	-0.0305621	0.24185	-0.126368	0.899441	0.995787	NS
Psmc1	761.042	0.0128149	0.168343	0.0761239	0.93932	0.997324	NS
Nrde2	326.903	0.311162	0.191363	1.62603	0.103942	0.80961	NS
Rps6ka5	169.939	-0.438984	0.309955	-1.41629	0.156692	0.866506	NS
Ccdc88c	363.038	-0.757499	0.365123	-2.07464	0.0380198	0.633255	NS
Dglucy	109.735	-0.290159	0.359402	-0.807336	0.419473	0.970035	NS
Fbln5	1007.18	-0.280638	0.341954	-0.820687	0.411824	0.970035	NS
Tc2n	147.313	-1.66319	0.530699	-3.13395	0.00172468	0.140514	NS
Trip11	3894.82	-0.0210753	0.144624	-0.145725	0.884139	0.995787	NS
Atxn3	350.544	-0.211626	0.176988	-1.19571	0.231811	0.917544	NS
Lgmn	278.795	-0.0929093	0.494399	-0.187924	0.850936	0.995787	NS
Golga5	962.554	0.0968048	0.100572	0.962547	0.335775	0.957504	NS
Pitrm1	753.367	-0.0762131	0.107374	-0.70979	0.477835	0.97457	NS
Pfkp	1666.06	-0.0643129	0.0819356	-0.784921	0.4325	0.970035	NS
Unc79	95.635	-0.496378	0.634114	-0.78279	0.43375	0.970035	NS
Otub2	88.1209	-0.106725	0.293357	-0.363804	0.716004	0.995787	NS
Ppp4r4	101.145	-0.0223233	0.40358	-0.0553132	0.955889	0.998793	NS
Net1	87.5415	-0.991228	0.483482	-2.05019	0.0403464	0.642956	NS
Tshz3	809.587	0.42877	0.215252	1.99195	0.046377	0.657742	NS
Gdi2	2484.87	-0.0209307	0.155671	-0.134455	0.893043	0.995787	NS
Dcaf4	166.175	0.0239592	0.252153	0.0950186	0.9243	0.995787	NS
Papln	186.068	-0.517375	0.29526	-1.75227	0.0797275	0.7698	NS
Numb	1108.42	0.0924167	0.14754	0.626384	0.531063	0.984645	NS
Acot2	68.1627	-0.12928	0.348892	-0.370544	0.710978	0.995787	NS
Coq6	95.2957	0.104303	0.276891	0.376695	0.7064	0.995787	NS
Entpd5	267.598	0.03655	0.20624	0.177221	0.859335	0.995787	NS
Aldh6a1	554.139	0.257542	0.264932	0.972108	0.330997	0.956017	NS
Abcd4	296.71	0.110438	0.193416	0.570983	0.568011	0.984645	NS
Isca2	111.086	0.400807	0.278699	1.43814	0.150395	0.862598	NS
Npc2	599.711	-0.165897	0.248693	-0.667076	0.504723	0.980054	NS
Fcf1	114.678	0.0305168	0.2396	0.127366	0.898651	0.995787	NS
Ylpm1	2779.41	0.11216	0.202991	0.552535	0.580582	0.984645	NS
Mlh3	310.155	-0.00660413	0.167849	-0.0393457	0.968615	0.999533	NS
Tmed10	1647.71	0.0239641	0.204855	0.116981	0.906875	0.995787	NS
Fos	29320.5	-0.19777	0.246089	-0.803653	0.421598	0.970035	NS
Erg28	160.06	-0.444971	0.218896	-2.03279	0.0420734	0.648377	NS
Tgfb3	431.826	-0.418679	0.21816	-1.91914	0.054967	0.691569	NS
Gpatch2l	494.069	-0.0636043	0.133635	-0.475956	0.634105	0.99125	NS
Vash1	103.043	-0.557652	0.302571	-1.84305	0.065322	0.717524	NS
[truncated: 8,689 more rows]
