# Supplementary material for: Beneficial islet inflammation in health depends on pericytic TLR/MyD88 signaling
Source: J Clin Invest. 2024 Jun 17;134(14):e179335. doi: 10.1172/JCI179335 (PMC11245159; doi:10.1172/JCI179335)
Supplement: Supplemental table 2 [file jci-134-179335-s013.xlsx]

## Sheet: DEoutput
Gene		Avg Expression										WT_vs_TG.cluster0						WT_vs_TG.cluster1						WT_vs_TG.cluster2						WT_vs_TG.cluster3						WT_vs_TG.cluster4						WT_vs_TG.cluster5						WT_vs_TG.cluster6
Gene_name		0	1	2	3	4	5	6	7	8		avg_log2FC	pct.1	pct.2	p_val	p_val_adj		avg_log2FC	pct.1	pct.2	p_val	p_val_adj		avg_log2FC	pct.1	pct.2	p_val	p_val_adj		avg_log2FC	pct.1	pct.2	p_val	p_val_adj		avg_log2FC	pct.1	pct.2	p_val	p_val_adj		avg_log2FC	pct.1	pct.2	p_val	p_val_adj		avg_log2FC	pct.1
Xkr4		0	0.01	0	0.01	0.01	0	0.01	0.03	0		0.230164	0.004	0.002				0.73915	0.002	0				1.63227	0	0				-0.711672	0.007	0				-1.72641	0	0.015				-0.874469	0	0				-2.79471	0.016
Gm1992		0	0	0	0	0	0	0	0	0		0.684373	0	0				-2.09424	0	0				1.63227	0	0				-2.57447	0	0				-0.457473	0	0				-0.874469	0	0				-3.67807	0
Gm19938		0	0	0	0	0	0	0	0	0		0.684373	0	0				-2.09424	0	0				0.294072	0	0.004				-2.57447	0	0				0.120483	0.011	0				-0.874469	0	0				-3.67807	0
Rp1		0	0	0	0.01	0.02	0	0	0	0		0.684373	0	0				-2.09424	0	0				1.63227	0	0				-0.988353	0.004	0				1.62647	0.011	0				-0.874469	0	0				-3.67807	0
Sox17		0	0	0	0	0	0	0	0	0		-0.939508	0	0.002				-2.09424	0	0				1.63227	0	0				-2.57447	0	0				-0.457473	0	0				-0.874469	0	0				-3.67807	0
Mrpl15		0.37	0.57	0.43	0.53	0.43	0.72	0.58	0.48	0.64		0.131327	0.307	0.182	0.00514109	1		0.401492	0.237	0.1	0.00922283	1		-0.158328	0.2	0.157	0.539443	1		-0.773826	0.263	0.239	0.743342	1		-0.205217	0.283	0.209	0.42979	1		0.312885	0.655	0.5	0.189626	1		0.0508135	0.516
Lypla1		0.18	0.35	0.09	0.29	0.4	0.4	0.33	0.33	0.29		0.570027	0.167	0.082	0.00220947	1		-0.020117	0.141	0.07	0.0883343	1		0.287424	0.05	0.032				2.16127	0.172	0.043	0.0232756	1		-0.564093	0.239	0.209	0.892096	1		0.238415	0.473	0.167	0.0224851	1		-0.567285	0.328
Tcea1		0.39	0.74	0.34	0.68	0.51	0.91	0.77	0.48	0.68		0.244798	0.335	0.184	0.00106076	1		0.353076	0.302	0.15	0.0127263	1		0.475471	0.138	0.133	0.921593	1		0.301942	0.365	0.217	0.0810541	1		0.0538671	0.435	0.328	0.454533	1		0.57843	0.727	0.433	0.0639578	1		1.15565	0.703
Rgs20		0	0	0	0	0	0	0	0	0		0.684373	0	0				-2.09424	0	0				1.63227	0	0				-2.57447	0	0				-0.457473	0	0				-0.874469	0	0				-3.67807	0
Atp6v1h		0.26	0.47	0.12	0.42	0.38	0.43	0.61	0.48	0.47		0.212983	0.214	0.121	0.00574878	1		0.745177	0.18	0.07	0.0103773	1		-0.37124	0.088	0.06				0.103383	0.23	0.196	0.661283	1		0.594679	0.38	0.164	0.00802505	1		-0.283861	0.418	0.3	0.779498	1		-0.995418	0.484
Rb1cc1		0.47	0.58	0.21	0.68	0.54	0.53	0.68	0.42	0.6		-0.210324	0.3	0.22	0.13722	1		-0.0710366	0.22	0.13	0.10256	1		0.704425	0.062	0.06				0.418534	0.369	0.152	0.0240943	1		0.697909	0.478	0.164	0.000680755	1		0.982035	0.527	0.267	0.0542969	1		-0.0232796	0.453
4732440D04Rik		0.07	0.24	0.04	0.14	0.07	0.15	0.13	0.06	0.36		-1.14858	0.031	0.029				0.868767	0.098	0.03				0.0447127	0.025	0.016				0.526391	0.062	0.043				-0.281222	0.076	0.045				-1.29833	0.109	0.2	0.199343	1		-3.76752	0.078
St18		0.17	0.05	0.13	0.03	0.07	0.1	0	0.12	0.31		0.872086	0.086	0.058				-1.13743	0.014	0.01				-1.46168	0.025	0.044				-1.6904	0.011	0.043				-0.856656	0.043	0.045				-4.14085	0	0.1	0.0183342	1		-3.67807	0
Pcmtd1		0.39	0.84	0.25	0.72	0.4	0.83	0.71	0.42	0.81		0.282036	0.257	0.169	0.0359474	1		0.0610208	0.344	0.18	0.00877995	1		1.89782	0.112	0.065	0.141804	1		-0.021119	0.376	0.326	0.815833	1		0.534487	0.359	0.179	0.0386833	1		0.180554	0.6	0.5	0.554914	1		-1.31331	0.531
Gm26901		0	0.01	0	0.01	0	0.01	0.01	0	0		0.684373	0	0				0.0365367	0.002	0				1.63227	0	0				-1.72063	0.004	0.022				0.186027	0.011	0				0.286011	0.036	0				-2.88388	0.016
Sntg1		0.03	0.06	0.05	0.02	0.03	0.03	0.01	0	0		-0.295929	0.027	0.015				-0.34522	0.016	0.02				3.08687	0.013	0.008				0.484147	0.007	0				0.475389	0.033	0.015				-1.70372	0.018	0.033				-2.90346	0.016
Rrs1		0.09	0.23	0.09	0.21	0.14	0.23	0.18	0.16	0.18		0.0172461	0.078	0.041				-0.431106	0.089	0.08				1.74706	0.1	0.02	0.00169603	1		1.19297	0.113	0.043	0.154359	1		0.227129	0.12	0.075	0.397977	1		0.7173	0.345	0.133	0.064103	1		0.154832	0.219
Adhfe1		0.01	0	0	0.01	0	0.03	0.05	0	0		0.115298	0.008	0.005				-2.09424	0	0				1.63227	0	0				-0.801898	0.004	0				-0.457473	0	0				0.976852	0.055	0				-1.41599	0.062
2610203C22Rik		0.2	0.01	0.14	0.01	0.08	0.06	0.02	0.16	0		-0.0124693	0.125	0.07	0.0332034	1		0.908831	0.007	0				-2.38634	0.025	0.06				-1.92243	0.007	0.022				-1.5243	0.033	0.045				-0.631807	0.036	0.033				-2.49419	0.031
Mybl1		0	0.04	0	0	0	0.81	0	0.01	0.08		0.684373	0	0				2.36806	0.016	0				1.63227	0	0				-2.57447	0	0				0.189902	0.011	0				-0.383631	0.6	0.467	0.866083	1		-3.67807	0
Vcpip1		0.24	0.27	0.17	0.3	0.31	0.35	0.42	0.38	0.44		0.613255	0.245	0.102	7.21799e-06	0.137236		0.0632192	0.108	0.08	0.456211	1		-1.80947	0.038	0.069				-1.34418	0.142	0.13	0.923956	1		1.12128	0.293	0.09	0.00495226	1		1.93611	0.418	0.1	0.0029774	1		-1.16611	0.359
1700034P13Rik		0.01	0.01	0	0	0	0.01	0	0	0		-1.59359	0	0.005				-0.134092	0.002	0				1.63227	0	0				-2.57447	0	0				-0.457473	0	0				-0.328874	0.018	0				-3.67807	0
Sgk3		0.71	0.6	0.3	0.19	0.75	0.45	0.46	0.59	0.38		0.291568	0.518	0.334	0.000541457	1		-0.134589	0.234	0.14	0.10259	1		0.271725	0.162	0.125	0.533539	1		-0.0804509	0.117	0.043	0.165701	1		0.876251	0.598	0.284	0.00111028	1		-0.20237	0.436	0.3	0.438366	1		-1.0534	0.359
Mcmdc2		0	0.03	0	0	0	0	0.02	0.07	0		0.64696	0.004	0.002				1.81499	0.014	0				2.92947	0.013	0				-1.89521	0.004	0				-0.457473	0	0				-0.874469	0	0				-2.46278	0.016
Snhg6		0.16	0.16	0.13	0.2	0.15	0.15	0.09	0.11	0.08		-0.396553	0.121	0.092	0.377524	1		-0.532448	0.059	0.04				-1.47653	0.038	0.052				-1.85206	0.088	0.174	0.0495945	1		0.403738	0.13	0.075	0.311887	1		-0.492405	0.164	0.167	0.892416	1		-0.758846	0.125
Tcf24		0	0	0	0	0	0	0	0	0		0.684373	0	0				-2.09424	0	0				1.63227	0	0				-2.57447	0	0				-0.457473	0	0				-0.874469	0	0				-3.67807	0
Ppp1r42		0	0	0	0	0.01	0.02	0.02	0	0		0.684373	0	0				-2.09424	0	0				1.63227	0	0				-1.59057	0.004	0				-2.01897	0	0.015				0.332095	0.018	0				-2.58821	0.016
Gm15818		0	0	0	0	0	0.01	0	0	0		0.684373	0	0				-2.09424	0	0				1.63227	0	0				-2.57447	0	0				-0.457473	0	0				-0.303009	0.018	0				-3.67807	0
Cops5		0.35	0.4	0.32	0.36	0.29	0.55	0.55	0.24	0.53		-0.316737	0.276	0.184	0.105826	1		0.205495	0.162	0.07	0.034903	1		1.75495	0.175	0.093	0.0524909	1		0.208544	0.219	0.109	0.132763	1		1.21923	0.315	0.104	0.00334219	1		-0.134497	0.564	0.367	0.537902	1		0.258016	0.5
Cspp1		0.23	0.53	0.1	0.41	0.26	0.54	0.42	0.35	0.38		0.243778	0.187	0.111	0.019897	1		-0.188037	0.208	0.09	0.0180547	1		1.59793	0.1	0.028	0.00888316	1		1.07635	0.23	0.087	0.0352428	1		0.967003	0.272	0.075	0.00349612	1		0.79715	0.545	0.267	0.0585604	1		-0.319313	0.344
Arfgef1		0.42	0.76	0.28	0.65	0.62	0.56	0.67	0.5	0.44		-0.144772	0.3	0.203	0.062468	1		0.420476	0.311	0.13	0.00236694	1		0.702511	0.15	0.085	0.0905964	1		1.71929	0.325	0.152	0.0100814	1		0.735001	0.478	0.224	0.00506213	1		0.624684	0.582	0.333	0.0891065	1		-0.0806161	0.562
Cpa6		0	0.01	0.01	0	0	0	0	0	0		0.684373	0	0				0.454392	0.005	0				-0.111493	0	0.004				-2.57447	0	0				-0.457473	0	0				-0.874469	0	0				-3.67807	0
Prex2		0	0	0	0	0	0	0	0	0.05		-1.17567	0	0.002				-2.09424	0	0				3.00203	0.013	0				-2.57447	0	0				-0.457473	0	0				-0.874469	0	0				-3.67807	0
A830018L16Rik		0	0	0	0	0	0	0	0	0		1.76086	0.004	0				-2.09424	0	0				1.63227	0	0				-2.57447	0	0				-0.457473	0	0				-0.874469	0	0				-3.67807	0
Sulf1		0	0	0	0	0.02	0	0	0	0		0.684373	0	0				-2.09424	0	0				1.63227	0	0				-2.57447	0	0				1.78603	0.022	0				-0.874469	0	0				-3.67807	0
Slco5a1		0	0	0.02	0	0.32	0	0.04	0	0		0.684373	0	0				-1.04342	0.002	0				4.22084	0.013	0				-1.59501	0.004	0				1.42838	0.163	0.045	0.0230165	1		-0.874469	0	0				-1.81265	0.016
Prdm14		0	0	0	0	0	0	0	0	0		0.684373	0	0				-2.09424	0	0				1.63227	0	0				-2.57447	0	0				-0.457473	0	0				-0.874469	0	0				-3.67807	0
Ncoa2		0.79	0.87	0.22	1.14	0.92	0.75	1.12	0.67	1.06		0.315381	0.556	0.37	0.00794394	1		0.871303	0.372	0.13	5.93877e-05	1		-0.362257	0.112	0.097	0.820206	1		0.307043	0.526	0.326	0.0998859	1		0.224746	0.565	0.343	0.01966	1		0.0989598	0.564	0.467	0.693953	1		0.340411	0.797
Gm29570		0	0	0	0.01	0	0	0	0	0		1.88742	0.004	0				-1.04342	0.002	0				1.63227	0	0				-1.07444	0.004	0				-0.457473	0	0				-0.874469	0	0				-3.67807	0
Tram1		0.61	0.67	0.51	0.76	0.75	0.78	0.78	0.56	0.72		-0.590226	0.385	0.329	0.587758	1		0.932426	0.286	0.12	0.00184844	1		-0.362591	0.225	0.218	0.732611	1		0.0762829	0.434	0.261	0.166103	1		0.500788	0.63	0.328	0.00361067	1		0.251006	0.709	0.467	0.270858	1		-0.808013	0.688
Lactb2		0.12	0.08	0.08	0.19	0.11	0.23	0.19	0.15	0.07		0.428146	0.125	0.041	0.000146146	1		-0.87968	0.035	0.01				-0.0523469	0.05	0.036				-0.43402	0.084	0.087				0.815922	0.109	0.045	0.164189	1		1.0208	0.2	0.1	0.282434	1		-1.41218	0.141
Eya1		0	0.14	0	0.03	0.1	0.26	0.04	0.1	0.15		-0.936269	0	0.002				0.392024	0.052	0.01				1.63227	0	0				0.744877	0.007	0				0.305477	0.065	0.03				0.980273	0.218	0.067	0.0972022	1		-1.68222	0.031
Trpa1		0	0	0	0	0	0	0	0	0		0.684373	0	0				-2.09424	0	0				1.63227	0	0				-2.57447	0	0				-0.457473	0	0				-0.874469	0	0				-3.67807	0
Kcnb2		0.01	0.06	0.06	0.02	0.04	0	0.04	0	0		0.700267	0.012	0.002				2.19752	0.019	0.01				2.16819	0.013	0.012				0.149146	0.007	0				2.57756	0.033	0				-0.874469	0	0				-1.82424	0.031
Terf1		0.25	0.41	0.16	0.46	0.16	0.63	0.47	0.23	0.61		0.113142	0.179	0.107	0.0218625	1		0.290545	0.162	0.07	0.0353169	1		0.47605	0.05	0.052				-0.403057	0.245	0.174	0.503352	1		0.988263	0.174	0.06	0.0428324	1		-0.261749	0.618	0.367	0.387193	1		-0.0864585	0.422
Sbspon		0	0	0	0	0	0	0	0	0		0.684373	0	0				-2.09424	0	0				1.63227	0	0				-2.57447	0	0				-0.457473	0	0				-0.874469	0	0				-3.67807	0
4930444P10Rik		0	0	0	0	0	0	0	0	0		1.54853	0.004	0				-2.09424	0	0				1.63227	0	0				-2.57447	0	0				-0.457473	0	0				-0.874469	0	0				-3.67807	0
Rpl7		3.09	3.45	3.28	3.54	3.16	3.4	3.51	3.25	3.31		0.0559434	0.984	0.976	0.0850405	1		-0.0445029	0.972	0.96	0.580754	1		0.132248	0.963	0.968	0.239224	1		0.121806	0.967	1	0.231329	1		0.0111009	0.957	0.925	0.832845	1		0.353565	1	1	0.00185291	1		0.0550639	0.969
Rdh10		0.07	0.06	0.01	0.03	0.03	0.07	0.13	0.01	0.17		-0.36988	0.047	0.034				0.272644	0.021	0.01				-0.437769	0	0.004				0.994783	0.018	0				-0.367474	0.022	0.015				-1.73051	0.055	0.1	0.401627	1		-0.313374	0.109
Stau2		0.22	0.16	0.09	0.05	0.14	0.53	0.09	0.23	0		0.155635	0.16	0.09	0.0140576	1		0.164685	0.056	0.03				-0.120029	0.038	0.032				-0.511472	0.029	0.043				0.325961	0.12	0.075	0.379592	1		-0.46139	0.418	0.333	0.979113	1		-0.818986	0.094
Gm7568		0	0	0	0	0	0	0	0	0		2.09402	0.004	0				-2.09424	0	0				1.63227	0	0				-2.57447	0	0				-0.457473	0	0				-0.874469	0	0				-3.67807	0
Ube2w		0.44	0.67	0.35	0.42	0.48	0.48	0.63	0.49	0.51		0.234399	0.327	0.194	0.00419585	1		1.03894	0.255	0.1	0.00169198	1		0.397535	0.15	0.137	0.842452	1		-0.256373	0.219	0.152	0.450657	1		0.602043	0.435	0.239	0.0350979	1		1.1569	0.545	0.167	0.00490853	1		-0.173459	0.516
Eloc		0.62	0.61	0.77	0.74	0.76	0.97	0.7	0.78	0.72		-0.0600898	0.482	0.312	0.0367071	1		-0.114036	0.272	0.2	0.343103	1		-0.338664	0.3	0.327	0.543004	1		-0.272224	0.434	0.304	0.539813	1		-0.396906	0.576	0.463	0.578968	1		-0.216427	0.764	0.7	0.823816	1		-1.29011	0.625
D030040B21Rik		0	0	0	0	0	0	0	0	0		0.684373	0	0				-2.09424	0	0				1.63227	0	0				-2.57447	0	0				-0.457473	0	0				-0.874469	0	0				-3.67807	0
Tmem70		0.23	0.2	0.21	0.23	0.2	0.19	0.17	0.32	0.25		0.415908	0.214	0.104	0.000582855	1		0.00326155	0.077	0.04				0.873661	0.088	0.077				1.63746	0.142	0.065	0.129179	1		0.432623	0.196	0.104	0.189164	1		-0.40791	0.236	0.167	0.666285	1		0.0964763	0.172
Ly96		0.45	0.11	0.49	0.15	0.36	0.18	0.06	0.3	0.11		-0.680931	0.253	0.232	0.748216	1		-2.08535	0.03	0.05				-0.482073	0.188	0.198	0.576445	1		-1.35111	0.066	0.087				-0.382811	0.25	0.149	0.202435	1		-1.33891	0.109	0.233	0.103143	1		-1.25595	0.094
Gm28376		0	0.01	0	0	0.01	0	0	0.01	0		0.684373	0	0				-0.0980149	0.002	0				1.63227	0	0				-2.57447	0	0				0.915312	0.011	0				-0.874469	0	0				-3.67807	0
Jph1		0	0	0	0	0.02	0	0	0	0		-0.792189	0	0.002				-2.09424	0	0				1.63227	0	0				-2.57447	0	0				1.48531	0.033	0				-0.874469	0	0				-3.67807	0
Gdap1		0	0.01	0	0.04	0.01	0	0.01	0.01	0		-0.763002	0	0.002				0.0316588	0.002	0				1.63227	0	0				-0.0675318	0.015	0.022				1.10235	0.011	0				-0.874469	0	0				-3.05216	0.016
Pi15		0	0	0	0	0.01	0	0	0	0		0.684373	0	0				-2.09424	0	0				1.63227	0	0				-2.57447	0	0				-1.56992	0	0.015				-0.874469	0	0				-3.67807	0
Gm16070		0	0	0	0	0	0	0	0	0		0.684373	0	0				-2.09424	0	0				1.63227	0	0				-2.57447	0	0				-0.457473	0	0				-0.874469	0	0				-3.67807	0
Crispld1		0	0	0	0	0.02	0	0	0	0		0.684373	0	0				-2.09424	0	0				1.63227	0	0				-2.57447	0	0				1.35376	0.011	0				-0.874469	0	0				-3.67807	0
Pkhd1		0.01	0	0.01	0	0	0	0	0	0		0.142651	0.008	0.005				-2.09424	0	0				-0.662353	0	0.004				-2.57447	0	0				-0.457473	0	0				-0.874469	0	0				-3.67807	0
4930486I03Rik		0	0	0	0	0	0	0	0	0		0.684373	0	0				-2.09424	0	0				1.63227	0	0				-2.57447	0	0				-0.457473	0	0				-0.874469	0	0				-3.67807	0
Mcm3		0.22	0.16	0.13	0.18	0.3	0.83	0.17	0.18	0.11		0.0818599	0.171	0.104	0.0344026	1		0.173645	0.066	0.03				0.435014	0.1	0.052	0.152722	1		-0.821704	0.091	0.109	0.650575	1		0.132705	0.239	0.164	0.358701	1		0.574681	0.527	0.367	0.22985	1		0.148314	0.234
6720483E21Rik		0	0	0	0	0	0	0	0	0		0.684373	0	0				-2.09424	0	0				1.63227	0	0				-2.57447	0	0				-0.457473	0	0				-0.874469	0	0				-3.67807	0
Paqr8		0.02	0.02	0.01	0.04	0.03	0	0.01	0.01	0		-0.938077	0.008	0.005				1.59951	0.009	0				0.0911402	0	0.004				1.33131	0.026	0				1.8903	0.033	0				-0.874469	0	0				-2.74299	0.016
Efhc1		0.01	0	0	0	0.01	0.02	0.01	0	0		0.481087	0.012	0.005				-2.09424	0	0				1.63227	0	0				-2.57447	0	0				0.915312	0.011	0				0.330173	0.018	0				-2.79471	0.016
Tram2		0.03	0.07	0.03	0.06	0.05	0.13	0.04	0.03	0.03		0.490178	0.023	0.015				3.27939	0.035	0				-2.02572	0	0.016				-0.709635	0.036	0.022				-0.48036	0.033	0.045				-0.71331	0.145	0.1	0.670327	1		-1.8132	0.047
Tmem14a		0.03	0.01	0.04	0.03	0.07	0.04	0.02	0.03	0		0.870312	0.027	0.01				0.828534	0.007	0				-2.13076	0	0.016				0.770895	0.018	0				0.528991	0.043	0.03				-1.48087	0.036	0.033				-2.54176	0.016
Gsta3		0	0	0	0.01	0.01	0	0	0	0		0.684373	0	0				-2.09424	0	0				1.63227	0	0				-0.370892	0.004	0				0.73635	0.022	0				-0.874469	0	0				-3.67807	0
Kcnq5		0.04	1.5	0.02	0.67	0.34	1.47	1.28	0.83	1.46		0.071548	0.027	0.007				1.50941	0.482	0.18	2.33683e-07	0.00444302		2.80428	0.05	0.004				0.0160818	0.193	0.152	0.555642	1		4.17116	0.174	0.015	0.00139155	1		0.234219	0.782	0.433	0.0359642	1		1.48327	0.734
Rims1		0	0.02	0	0	0	0	0	0	0		2.70329	0.012	0				-5.31878	0	0.01				1.63227	0	0				-2.57447	0	0				-0.457473	0	0				-0.874469	0	0				-3.67807	0
Gm29506		0	0	0	0	0	0	0	0	0		-0.777519	0	0.002				-2.09424	0	0				1.63227	0	0				-2.57447	0	0				-0.457473	0	0				-0.874469	0	0				-3.67807	0
Gm29107		0	0	0	0	0	0	0	0	0		0.373947	0.004	0.005				-2.09424	0	0				1.63227	0	0				-2.57447	0	0				-0.457473	0	0				-0.874469	0	0				-3.67807	0
Ogfrl1		0.48	0.15	0.38	0.08	0.78	0.38	0.1	0.36	0.13		0.437765	0.389	0.196	6.12217e-06	0.116401		-0.887393	0.049	0.01				0.785352	0.25	0.153	0.0779564	1		2.17841	0.058	0				0.264044	0.424	0.328	0.498028	1		-0.612141	0.382	0.267	0.715441	1		-0.689872	0.109
B3gat2		0.01	0.01	0	0.01	0.01	0.01	0.02	0	0		1.069	0.012	0.002				0.326047	0.005	0				1.63227	0	0				-0.91866	0.004	0				1.23788	0.022	0				-0.303009	0.018	0				-2.58821	0.016
Smap1		0.55	0.72	0.56	0.85	0.58	0.79	0.77	0.61	1.05		-0.021909	0.397	0.283	0.116372	1		-0.458869	0.286	0.19	0.192592	1		-0.132601	0.238	0.254	0.533711	1		-0.304043	0.438	0.37	0.942899	1		0.36368	0.478	0.284	0.0713745	1		-0.0165101	0.691	0.567	0.799548	1		0.866621	0.688
Sdhaf4		0.3	0.36	0.39	0.37	0.39	0.46	0.31	0.3	0.26		0.26895	0.268	0.145	0.00116243	1		-0.529269	0.129	0.11	0.7535	1		0.720359	0.188	0.141	0.333589	1		-0.655906	0.193	0.174	0.984965	1		0.133265	0.293	0.209	0.39375	1		-0.11377	0.418	0.367	0.995857	1		-0.638635	0.328
Fam135a		0.05	0.05	0.11	0	0.12	0.16	0.02	0.06	0		-0.39054	0.035	0.024				1.3855	0.014	0.01				0.589814	0.038	0.02				-1.75125	0.004	0				0.545409	0.087	0.045				1.9597	0.145	0.033	0.109298	1		-2.33398	0.016
Col19a1		0	0	0	0	0	0	0	0.02	0		0.684373	0	0				-2.09424	0	0				1.63227	0	0				-2.57447	0	0				-0.457473	0	0				-0.874469	0	0				-3.67807	0
Lmbrd1		0.48	1.26	0.26	0.49	0.52	0.85	1	0.74	0.42		0.254068	0.37	0.223	0.00178723	1		0.280641	0.527	0.34	0.022031	1		1.11766	0.15	0.085	0.111619	1		-0.00107791	0.252	0.196	0.57853	1		0.732791	0.391	0.209	0.0292709	1		1.09549	0.727	0.367	0.00341666	1		0.260472	0.734
Adgrb3		0.04	0.04	0.1	0.02	0.03	0.02	0.04	0	0.14		-0.356185	0.016	0.019				0.0696587	0.014	0.01				-3.4735	0	0.016				0.00832161	0.015	0				1.87454	0.033	0				0.707953	0.036	0				-1.65449	0.031
Phf3		0.6	0.87	0.27	0.9	0.65	0.78	1.11	0.72	0.95		0.227886	0.467	0.264	5.65103e-05	1		0.862597	0.393	0.12	3.14624e-06	0.0598195		-0.549779	0.138	0.117	0.837451	1		0.785151	0.496	0.283	0.0130082	1		0.778045	0.522	0.299	0.0163441	1		0.834928	0.636	0.4	0.0360908	1		0.54649	0.766
Ptp4a1		0.02	0.03	0	0.03	0	0.06	0.06	0	0		1.34249	0.016	0.005				1.8374	0.009	0				1.63227	0	0				0.72968	0.022	0				-0.457473	0	0				-1.21989	0.055	0.033				-1.32471	0.016
Ptp4a1.1		0.01	0.01	0	0	0.01	0	0	0	0		-1.49859	0	0.005				0.298052	0.002	0				1.63227	0	0				-2.57447	0	0				-1.83005	0	0.015				-0.874469	0	0				-3.67807	0
4931428L18Rik		0	0.01	0	0	0	0	0	0	0		0.684373	0	0				-4.92232	0	0.01				1.63227	0	0				-2.57447	0	0				-0.457473	0	0				-0.874469	0	0				-3.67807	0
Khdrbs2		0	0.01	0.05	0	0.01	0	0	0	0		0.684373	0	0				0.960671	0.005	0				5.68967	0.013	0				-2.57447	0	0				0.851436	0.011	0				-0.874469	0	0				-3.67807	0
Gm37724		0	0	0	0	0	0	0	0	0		0.684373	0	0				-2.09424	0	0				1.63227	0	0				-2.57447	0	0				-0.457473	0	0				-0.874469	0	0				-3.67807	0
Prim2		0.15	0.22	0.08	0.25	0.19	0.35	0.18	0.16	0.11		0.369684	0.121	0.068	0.0281885	1		1.13146	0.089	0.02				-3.16843	0	0.044				-2.17712	0.095	0.196	0.0261835	1		1.32002	0.163	0.06	0.0533779	1		0.0883238	0.309	0.267	0.788398	1		0.220418	0.219
Rab23		0.03	0.04	0.02	0.05	0.02	0.06	0.02	0.11	0.07		0.0378819	0.027	0.015				2.30581	0.026	0				0.0089803	0.013	0.008				1.47288	0.029	0				0.182438	0.033	0.015				1.74222	0.073	0				-2.26461	0.031
Bag2		0.02	0.01	0.04	0.04	0.02	0.12	0.02	0.01	0		-0.908009	0.008	0.007				0.402882	0.007	0				3.27846	0.013	0.004				-0.715872	0.015	0.022				-0.34828	0.011	0.015				0.0208718	0.145	0.067	0.353101	1		-2.45082	0.016
Zfp451		0.18	0.19	0.05	0.22	0.27	0.18	0.36	0.16	0.23		0.698683	0.171	0.075	0.000347636	1		-0.161485	0.073	0.05				1.39052	0.05	0.02				1.48417	0.15	0.022	0.0209008	1		1.02684	0.25	0.06	0.0028227	1		0.792953	0.255	0.067	0.0563931	1		1.2526	0.344
Bend6		0.27	0	0.11	0.02	0	0.04	0.02	0.3	0		0.271227	0.206	0.121	0.0111847	1		-2.09424	0	0				0.114169	0.075	0.032				-1.40193	0.015	0.022				-0.457473	0	0				-3.00485	0	0.1	0.0183342	1		-2.29033	0.031
Dst		1	0.07	0.26	0.23	0.4	0.11	0.2	0.72	0.18		0.00541979	0.599	0.453	0.108958	1		3.2911	0.03	0				-0.614826	0.125	0.101	0.727919	1		0.820478	0.113	0.065	0.330853	1		0.235469	0.25	0.09	0.0174235	1		-0.350674	0.091	0.1	0.834639	1		0.36713	0.156
Gm26788		0	0	0	0.03	0	0	0	0	0		0.684373	0	0				-2.09424	0	0				1.63227	0	0				0.709304	0.011	0				-0.457473	0	0				-0.874469	0	0				-3.67807	0
Gm37233		0.01	0.01	0	0	0.03	0.01	0	0.02	0		-0.357798	0.004	0.002				0.446826	0.005	0				1.63227	0	0				-1.97066	0.004	0				0.430128	0.022	0.015				-1.7255	0	0.033				-3.67807	0
Ccdc115		0.18	0.29	0.19	0.25	0.29	0.22	0.34	0.12	0.25		0.685393	0.191	0.07	1.3525e-05	0.257151		-0.503082	0.108	0.08	0.489542	1		1.2126	0.2	0.06	0.000386488	1		-0.222471	0.128	0.087	0.467906	1		0.40617	0.261	0.149	0.156163	1		-1.90858	0.127	0.233	0.129468	1		-0.946137	0.328
Imp4		0.3	0.45	0.35	0.32	0.37	0.39	0.38	0.48	0.58		0.116773	0.241	0.128	0.0014777	1		-0.992769	0.157	0.14	0.960596	1		0.582051	0.125	0.117	0.88588	1		0.0544889	0.182	0.087	0.17026	1		0.19722	0.315	0.164	0.0776519	1		0.261134	0.436	0.233	0.19326	1		-1.04858	0.312
Ptpn18		1.62	1.44	1.76	1.89	1.48	1.55	1.73	1.49	2.18		-0.388147	0.895	0.801	0.00033998	1		-0.289252	0.593	0.46	0.952363	1		0.19935	0.688	0.73	0.848853	1		-0.4917	0.839	0.891	0.010535	1		-0.0530502	0.761	0.672	0.981716	1		-0.465343	0.927	0.933	0.336478	1		-0.35727	0.969
Gm28417		0.15	0.09	0.14	0.04	0.05	0.11	0.03	0.09	0.08		-0.115239	0.105	0.065	0.108445	1		-1.5781	0.028	0.04				-0.0995071	0.038	0.048				-2.18193	0.018	0.043				1.06692	0.043	0.015				0.0407192	0.164	0.1	0.480024	1		-2.00895	0.031
4930568A12Rik		0.01	0	0.02	0.02	0	0.05	0.02	0	0.08		-1.29901	0.004	0.01				-2.09424	0	0				-1.12137	0	0.008				-2.56433	0.007	0.022				-0.457473	0	0				-1.2492	0.036	0.067				-2.61191	0.016
Amer3		0	0	0	0	0	0	0	0	0		0.684373	0	0				-2.09424	0	0				1.63227	0	0				-2.57447	0	0				-0.457473	0	0				-0.874469	0	0				-3.67807	0
Arhgef4		0.01	0	0	0.01	0.04	0	0	0.02	0.03		-0.203363	0.008	0.005				-2.09424	0	0				1.63227	0	0				-0.448575	0.004	0				0.595261	0.033	0.015				-0.874469	0	0				-3.67807	0
Gm38336		0	0.01	0	0	0	0.02	0	0	0		2.26054	0.008	0				-0.0737626	0.002	0				1.63227	0	0				-2.57447	0	0				0.0371625	0.011	0				-2.2723	0	0.033				-3.67807	0
Fam168b		0.51	0.76	0.29	0.62	0.67	0.54	0.77	0.66	0.55		0.0776864	0.405	0.232	0.000783426	1		0.831812	0.351	0.12	9.79253e-05	1		0.778017	0.175	0.097	0.0783593	1		0.401975	0.358	0.196	0.0604266	1		-0.122245	0.489	0.313	0.162054	1		1.29326	0.618	0.2	0.00161147	1		0.931398	0.656
Plekhb2		0.31	0.15	0.21	0.19	0.37	0.18	0.07	0.2	0.05		0.166258	0.233	0.145	0.022953	1		0.748666	0.066	0.03				-0.274141	0.088	0.081				1.30652	0.106	0.022	0.0765633	1		-0.14555	0.304	0.179	0.240384	1		0.247551	0.218	0.133	0.414625	1		-1.05567	0.094
Hs6st1		0.09	0.11	0.06	0.1	0.18	0.13	0.13	0.05	0.19		0.562303	0.086	0.031				1.43414	0.056	0.01				-0.711374	0.025	0.024				0.51217	0.047	0.043				-0.208675	0.109	0.104	1	1		-0.144622	0.164	0.1	0.518597	1		-2.03094	0.062
Gm37335		0	0	0	0	0	0	0	0	0		0.684373	0	0				-2.09424	0	0				1.63227	0	0				-2.57447	0	0				-0.457473	0	0				-0.874469	0	0				-3.67807	0
Uggt1		0.2	0.35	0.19	0.36	0.23	0.32	0.35	0.28	0.4		0.215699	0.191	0.104	0.00672891	1		0.599175	0.145	0.06	0.035859	1		-1.09663	0.062	0.077				1.59044	0.208	0.043	0.00881903	1		0.317749	0.217	0.119	0.171085	1		-0.577944	0.345	0.3	0.745489	1		-0.569907	0.359
Neurl3		0.9	0.47	0.46	0.4	0.54	0.45	0.58	0.69	0.46		0.413853	0.65	0.4	1.14682e-05	0.218046		2.04867	0.222	0.05	9.65382e-05	1		0.0492684	0.2	0.177	0.899971	1		-0.702508	0.208	0.13	0.321671	1		-0.307902	0.304	0.194	0.28949	1		-0.687657	0.382	0.3	0.901435	1		2.11022	0.516
Arid5a		0.07	0.19	0.03	0.3	0.22	0.07	0.22	0.07	0.11		0.757793	0.082	0.034				1.70501	0.087	0.01				-1.74759	0	0.016				0.814096	0.186	0.065	0.0507673	1		-0.490469	0.109	0.09	0.776431	1		0.307004	0.127	0.033	0.18213	1		0.51472	0.188
4930403P22Rik		0	0.02	0	0	0.02	0	0	0.01	0		2.4384	0.008	0				-3.14047	0.002	0.01				1.63227	0	0				-2.57447	0	0				-1.26878	0.011	0.015				-0.874469	0	0				-3.67807	0
Kansl3		0.19	0.19	0.07	0.23	0.22	0.15	0.18	0.17	0.27		-0.0460989	0.128	0.082	0.0883899	1		0.608898	0.087	0.02				0.798164	0.038	0.028				0.30924	0.117	0.065	0.333092	1		-1.40221	0.141	0.104	0.660679	1		0.746918	0.236	0.067	0.0730955	1		0.193462	0.141
Lman2l		0.21	0.34	0.12	0.2	0.16	0.17	0.43	0.2	0.34		0.0409691	0.167	0.094	0.0160562	1		-0.34475	0.117	0.06	0.128486	1		0.587051	0.025	0.044				2.14656	0.117	0.022	0.0493033	1		0.63496	0.174	0.075	0.0951528	1		0.503013	0.218	0.1	0.228571	1		-0.0685979	0.344
Cnnm4		0.06	0.08	0.06	0.06	0.13	0.06	0	0.09	0		-0.0753439	0.047	0.024				0.0852022	0.023	0.01				-2.14126	0.013	0.016				-0.618942	0.033	0.043				-1.41558	0.065	0.09				-0.972248	0.055	0.067				-3.67807	0
Cnnm3		0.07	0.07	0.07	0.07	0.09	0.08	0.1	0.1	0.06		-0.688067	0.043	0.039				3.20862	0.03	0				-0.964014	0.025	0.036				-0.425276	0.051	0.022				1.34141	0.076	0.03				0.0577965	0.091	0.033				-0.613934	0.109
Ankrd23		0.01	0.01	0.01	0	0.01	0	0.03	0	0		2.83729	0.012	0				0.461685	0.002	0				0.127446	0	0.004				-1.95365	0.004	0				0.621927	0.022	0				-0.874469	0	0				-5.37234	0
Ankrd39		0.12	0.07	0.08	0.1	0.08	0.07	0.15	0.05	0.23		-0.509645	0.074	0.056				3.25213	0.033	0				0.0686018	0.05	0.032				-0.0765527	0.051	0.043				-0.678993	0.065	0.075				-0.173772	0.091	0.033				-2.15263	0.109
Sema4c		0.11	0	0.05	0.01	0.05	0.01	0.01	0.13	0		0.13544	0.089	0.056				-2.09424	0	0				-0.345636	0.025	0.012				-0.214588	0.015	0				2.71049	0.054	0				-0.0177635	0.018	0				-3.05216	0.016
D430040D24Rik		0.03	0	0.01	0	0	0	0	0.01	0		0.872437	0.019	0.01				-2.09424	0	0				-0.363953	0	0.004				-2.57447	0	0				-0.457473	0	0				-0.874469	0	0				-3.67807	0
Fam178b		0.07	0	0.06	0	0	0.01	0	0.11	0		-0.86643	0.039	0.041				-2.09424	0	0				-1.12887	0.013	0.02				-1.85781	0.004	0				0.197676	0.011	0				0.114408	0.018	0				-3.67807	0
Cox5b		0.9	0.86	1.16	0.97	1.15	1.45	0.92	0.83	1.05		-0.296484	0.607	0.477	0.664525	1		-0.293506	0.377	0.24	0.128849	1		-0.385554	0.462	0.476	0.260548	1		0.0197813	0.544	0.326	0.175888	1		-0.706095	0.663	0.642	0.125975	1		-0.123477	0.927	0.9	0.730136	1		-0.398566	0.75
Actr1b		0.09	0.12	0.09	0.12	0.18	0.1	0.14	0.2	0		0.578274	0.086	0.036				0.824976	0.044	0.02				-0.822111	0.038	0.044				2.83931	0.084	0				-0.518103	0.13	0.104	0.787665	1		-0.178287	0.127	0.1	0.77364	1		-0.181695	0.125
4933424G06Rik		0.01	0.01	0	0.01	0.03	0	0	0	0		-2.0772	0	0.005				-2.50318	0.005	0.01				1.63227	0	0				-0.654332	0.007	0				2.07929	0.022	0				-0.874469	0	0				-3.67807	0
Zap70		0.01	0	0.02	0.55	0.02	0.06	0.33	0	0.28		0.580395	0.012	0.005				-0.761084	0.002	0				4.53715	0.025	0				0.334247	0.277	0.152	0.111283	1		1.78799	0.033	0				0.696648	0.073	0.033				-1.74318	0.266
Tmem131		0.39	0.56	0.18	0.59	0.78	1.39	0.51	0.45	0.22		0.347167	0.265	0.191	0.120175	1		0.684687	0.241	0.06	0.000220235	1		1.48183	0.125	0.056	0.0504019	1		0.1129	0.303	0.261	0.803823	1		0.634947	0.63	0.284	0.000475473	1		0.698773	0.782	0.567	0.0891299	1		-0.41875	0.469
Gm38115		0.04	0.06	0	0.05	0.02	0.17	0.07	0.02	0.09		-0.459369	0.027	0.022				0.672339	0.028	0.01				1.63227	0	0				1.55885	0.033	0				1.37364	0.022	0				1.57487	0.255	0.033	0.0143008	1		-1.05455	0.062
Vwa3b		0	0	0	0	0	0.06	0	0	0		0.684373	0	0				-1.23056	0.002	0				1.63227	0	0				-2.57447	0	0				-0.457473	0	0				1.70097	0.091	0				-3.67807	0
Gm37020		0	0	0	0	0	0	0	0	0		0.684373	0	0				-2.09424	0	0				1.63227	0	0				-2.57447	0	0				-0.457473	0	0				-0.874469	0	0				-3.67807	0
Cnga3		0	0	0	0.01	0.01	0	0	0	0		0.684373	0	0				-2.09424	0	0				1.63227	0	0				-0.855505	0.004	0				1.23163	0.022	0				-0.874469	0	0				-3.67807	0
Inpp4a		0.16	0.11	0.07	0.27	0.4	0.13	0.19	0.13	0.09		-0.280014	0.125	0.092	0.309447	1		0.492449	0.047	0.02				-0.487869	0.038	0.028				1.86362	0.128	0.043	0.0894835	1		0.0858955	0.228	0.164	0.390221	1		-0.320256	0.145	0.133	0.957605	1		0.250001	0.141
Coa5		0.26	0.25	0.24	0.19	0.41	0.26	0.37	0.35	0.12		0.152352	0.206	0.116	0.00847912	1		1.17685	0.096	0.02				1.65404	0.088	0.06				0.022417	0.102	0.065	0.45527	1		-0.357632	0.293	0.239	0.837449	1		-0.167685	0.309	0.167	0.22543	1		-0.818879	0.344
Unc50		0.44	0.43	0.43	0.44	0.46	0.41	0.45	0.4	0.41		0.278077	0.346	0.194	0.000850001	1		0.186634	0.176	0.1	0.104104	1		0.653977	0.225	0.153	0.222339	1		-0.928869	0.219	0.196	0.989494	1		0.355375	0.359	0.194	0.0737115	1		0.297635	0.4	0.3	0.669703	1		-0.9257	0.391
Mgat4a		0.88	0.48	0.25	0.36	0.45	0.35	0.38	0.72	0.35		0.0168631	0.591	0.441	0.0916843	1		0.349817	0.169	0.07	0.0215707	1		-0.90668	0.1	0.113	0.598905	1		0.875135	0.193	0.109	0.174982	1		0.988193	0.304	0.149	0.0328519	1		0.193674	0.327	0.167	0.184062	1		1.35019	0.375
2010300C02Rik		0	0.02	0.01	0.02	0	0	0.02	0	0.21		-1.26408	0	0.002				1.63936	0.007	0				-0.67829	0	0.008				0.329176	0.018	0				0.120483	0.011	0				-0.874469	0	0				-2.30789	0.016
Tsga10		0.16	0.06	0.03	0.08	0.13	0.02	0.14	0.09	0.2		0.483158	0.117	0.056	0.00624416	1		-0.782145	0.021	0.01				0.481682	0.025	0.008				-1.73943	0.029	0.043				0.775598	0.109	0.045	0.164189	1		-0.58253	0.018	0.033				-0.213108	0.109
Gm26805		0	0	0	0	0	0	0	0	0		-1.28137	0	0.002				-2.09424	0	0				1.63227	0	0				-2.57447	0	0				-0.457473	0	0				-0.874469	0	0				-3.67807	0
Lipt1		0.03	0.02	0.02	0.01	0.01	0.01	0	0.01	0.18		-0.626498	0.012	0.015				1.15338	0.007	0				-1.54457	0	0.008				-1.13595	0.004	0				0.588009	0.011	0				0.301297	0.018	0				-3.67807	0
Mitd1		0.13	0.4	0.06	0.47	0.11	0.25	0.28	0.2	0.74		0.241038	0.105	0.053	0.020599	1		-1.05636	0.115	0.12	0.692139	1		-1.48797	0.013	0.036				-0.883984	0.204	0.261	0.210126	1		0.267353	0.13	0.06	0.180347	1		1.14543	0.345	0.1	0.0267307	1		0.881755	0.297
Mrpl30		0.73	1	0.86	1.1	0.94	0.98	0.88	0.75	1.22		-0.166048	0.518	0.368	0.192402	1		-0.405138	0.407	0.31	0.649669	1		0.267815	0.338	0.343	0.983362	1		-0.805905	0.551	0.5	0.272621	1		-0.348038	0.598	0.507	0.632801	1		-0.26116	0.818	0.633	0.813213	1		1.22166	0.703
Txndc9		0.46	0.6	0.39	0.62	0.44	0.52	0.53	0.45	0.6		0.442495	0.42	0.211	4.44123e-06	0.0844411		0.0484162	0.237	0.18	0.330003	1		-0.582831	0.188	0.169	0.930456	1		-0.445229	0.321	0.239	0.595403	1		-0.160713	0.402	0.269	0.420456	1		0.756231	0.582	0.233	0.0122073	1		-0.510182	0.422
Eif5b		0.85	0.84	0.7	0.78	0.89	1.01	0.84	0.86	0.69		0.163519	0.603	0.397	0.00510988	1		0.10048	0.328	0.2	0.0595106	1		0.504406	0.338	0.23	0.104642	1		0.396195	0.391	0.174	0.0229803	1		0.323691	0.674	0.358	0.00403183	1		0.234473	0.836	0.633	0.232451	1		0.550279	0.625
Rev1		0.11	0.33	0.04	0.16	0.11	0.65	0.26	0.18	0.14		0.276264	0.086	0.051				1.05617	0.131	0.04	0.0116231	1		-2.23508	0	0.02				3.2719	0.109	0	0.0188615	1		-0.392909	0.098	0.075				1.16315	0.655	0.233	0.00214519	1		-1.4409	0.234
Aff3		0.02	2.29	0.02	1.56	0.71	1.12	2.22	1.17	1.24		1.27942	0.008	0.01				0.38298	0.806	0.57	0.00141023	1		2.87877	0.038	0.004				0.921627	0.646	0.391	0.00421076	1		1.39244	0.261	0.119	0.0304466	1		1.24974	0.582	0.3	0.0151991	1		0.055678	1
Gm16150		0	0.04	0	0.01	0.01	0	0.09	0	0		0.684373	0	0				-0.701409	0.016	0.01				1.63227	0	0				-0.33565	0.011	0				0.500513	0.011	0				-0.390144	0.018	0				-0.757589	0.062
Gm16151		0	0.03	0	0.03	0	0	0	0	0		0.684373	0	0				2.04144	0.014	0				1.63227	0	0				0.914936	0.015	0				-0.457473	0	0				-0.874469	0	0				-3.67807	0
Gm16152		0	0.19	0	0.08	0.05	0.04	0.13	0	0.07		0.684373	0	0				-1.62029	0.049	0.08				1.63227	0	0				2.25415	0.033	0				2.74183	0.022	0				-0.963587	0.055	0.033				-0.269133	0.141
Lonrf2		0	0	0.01	0.01	0	0	0.01	0.01	0		2.07478	0.004	0				-2.09424	0	0				-0.0491835	0	0.004				-0.893895	0.004	0				-0.457473	0	0				-0.874469	0	0				-2.79471	0.016
Chst10		0	0.15	0	0.07	0.06	0.07	0.09	0.06	0		-0.633007	0	0.005				2.69544	0.056	0.01				1.63227	0	0				0.47911	0.047	0.022				3.05416	0.065	0				1.97723	0.127	0	0.0438322	1		-0.730207	0.094
Pdcl3		0.62	0.3	0.78	0.5	0.52	0.59	0.35	0.46	0.59		-0.053581	0.467	0.32	0.100866	1		-0.141096	0.124	0.09	0.374904	1		0.297581	0.325	0.31	0.899697	1		-0.0529485	0.292	0.174	0.18069	1		0.0408782	0.391	0.239	0.143716	1		-0.627748	0.582	0.5	0.524778	1		1.2372	0.375
Npas2		0.01	0	0	0.07	0.03	0.01	0.03	0.02	0		0.134668	0.004	0.002				-2.09424	0	0				1.63227	0	0				-0.706174	0.011	0.022				2.24877	0.033	0				-0.328874	0.018	0				-1.89803	0.031
Rpl31		1.77	1.9	1.97	1.97	1.82	1.9	1.87	1.83	1.58		-0.265895	0.93	0.833	0.00988593	1		-0.109396	0.808	0.65	0.894949	1		-0.291307	0.688	0.835	0.0218283	1		-0.339647	0.872	0.761	0.0736824	1		-0.0200738	0.88	0.806	0.500071	1		-0.168658	0.982	0.967	0.154045	1		-0.694644	0.938
Tbc1d8		0.3	0.02	0.09	0.03	0.94	0.06	0.05	0.18	0.05		0.683962	0.276	0.111	1.14248e-06	0.021722		-1.2899	0.007	0.01				0.265428	0.05	0.036				0.772244	0.029	0				0.726308	0.511	0.269	0.00713704	1		-1.88468	0.036	0.1	0.232033	1		-1.59335	0.047
Cnot11		0.09	0.13	0.18	0.19	0.05	0.43	0.16	0.1	0.35		0.995371	0.109	0.034	0.000139076	1		-1.39546	0.042	0.04				-0.663319	0.062	0.065				-1.27418	0.088	0.087				-0.185367	0.054	0.03				-0.621751	0.327	0.333	0.548724	1		-0.018328	0.188
Gm15832		0.03	0.01	0.01	0.01	0	0.02	0	0.02	0		-0.285091	0.019	0.015				0.26104	0.002	0				-0.0344241	0	0.004				-0.91866	0.004	0				-0.457473	0	0				0.583928	0.055	0				-3.67807	0
Rnf149		0.4	0.12	0.2	0.16	0.43	0.09	0.14	0.36	0.4		0.382313	0.354	0.162	3.97705e-06	0.0756157		-1.09421	0.033	0.05				0.729958	0.138	0.069	0.0681261	1		-0.660913	0.095	0.022				0.807915	0.348	0.119	0.00290695	1		0.363967	0.109	0.033	0.255101	1		-0.206997	0.125
Creg2		0.09	0	0.05	0	0.03	0.02	0.01	0.08	0.02		1.34299	0.105	0.029	6.39581e-05	1		-2.09424	0	0				1.44456	0.038	0.012				-1.75125	0.004	0				0.188606	0.022	0.015				0.608657	0.036	0				-3.05216	0.016
D930019O06Rik		0.01	0	0	0	0	0	0	0	0		-0.042201	0.004	0.002				-0.296611	0.002	0				1.63227	0	0				-2.57447	0	0				-0.457473	0	0				-0.874469	0	0				-3.67807	0
Rfx8		0	0	0.01	0	0	0	0	0.04	0		0.684373	0	0				-2.09424	0	0				-0.30706	0	0.004				-2.57447	0	0				-0.457473	0	0				-0.874469	0	0				-3.67807	0
Map4k4		0.27	0.71	0.09	0.92	0.77	0.5	0.87	0.53	0.96		-0.0791303	0.222	0.128	0.0115489	1		1.06781	0.309	0.12	0.000402647	1		0.421669	0.075	0.036				0.491936	0.504	0.261	0.034875	1		0.283617	0.478	0.284	0.0582339	1		1.04751	0.491	0.233	0.0502695	1		0.33047	0.734
Il1r2		0.08	0	0.03	0.02	0.3	0.03	0	0.07	0		-0.196852	0.051	0.029				-2.09424	0	0				-1.86176	0	0.004				0.0946454	0.011	0				-0.934886	0.087	0.09				-0.496438	0.036	0.033				-3.67807	0
Gm16894		0.05	0	0.01	0.02	0.03	0.03	0	0.01	0		0.544044	0.047	0.015				-0.365774	0.002	0				0.127446	0	0.004				0.114491	0.011	0				0.6088	0.022	0.015				-0.794295	0.036	0.033				-3.67807	0
Il1r1		0.05	0.12	0.2	0.28	0.21	0.06	0.1	0.07	0.22		-0.852167	0.027	0.027				-1.50937	0.03	0.04				0.659329	0.075	0.04				0.913651	0.091	0.022				-0.730707	0.13	0.03	0.0329564	1		-1.10963	0.055	0.067				-0.64275	0.062
Il1rl2		0.11	0	0.04	0.04	0.05	0.02	0.03	0.08	0.05		0.287952	0.086	0.051				-2.09424	0	0				-2.3463	0	0.024				1.22564	0.026	0				-1.39615	0.033	0.045				0.753334	0.036	0				-2.10295	0.031
Il1rl1		0.06	0	0	0.12	0.13	0.04	0.08	0.03	0.15		-0.864637	0.027	0.027				-2.09424	0	0				1.63227	0	0				-1.93307	0.015	0.043				0.3788	0.076	0.045				1.30459	0.018	0				-0.99686	0.062
Il18r1		0	0	0.01	0.6	0.04	0.06	0.18	0	1.24		-0.455705	0	0.005				-2.09424	0	0				3.0754	0.013	0				-0.954448	0.182	0.239	0.259775	1		2.52987	0.043	0				1.668	0.055	0				0.167255	0.125
Il18rap		0.02	0	0.01	0.1	0.02	0.02	0.02	0.01	0.85		-1.05939	0.008	0.007				-2.09424	0	0				1.55225	0.013	0.004				-1.72926	0.033	0.087				1.73112	0.033	0				-2.45924	0	0.033				-2.43121	0.016
Mfsd9		0.02	0.01	0	0	0	0	0	0	0		-1.78408	0.004	0.01				0.129934	0.002	0				2.87445	0.013	0				-2.57447	0	0				-0.457473	0	0				-0.874469	0	0				-3.67807	0
Mrps9		0.29	0.39	0.32	0.36	0.36	0.39	0.34	0.28	0.26		0.039863	0.214	0.133	0.0312143	1		0.529548	0.166	0.06	0.00936645	1		0.779624	0.112	0.097	0.692019	1		0.240861	0.215	0.087	0.0800984	1		-0.705925	0.25	0.224	0.861151	1		0.661539	0.491	0.233	0.0766065	1		-1.50946	0.266
Gpr45		0.02	0.03	0.04	0.02	0	0	0.02	0.03	0.02		1.28569	0.012	0.007				-3.05741	0.005	0.02				-0.495755	0.013	0.008				-2.07504	0.007	0.022				0.120483	0.011	0				-0.874469	0	0				-2.32163	0.031
Tgfbrap1		0.12	0.11	0.04	0.08	0.18	0.09	0.15	0.13	0.05		0.373047	0.097	0.053				-0.870239	0.033	0.04				0.12051	0.025	0.02				2.29959	0.062	0				0.0750257	0.13	0.09	0.475638	1		0.932539	0.145	0.033	0.125404	1		-0.046368	0.156
8430432A02Rik		0	0	0	0.02	0	0	0	0.04	0		-0.906965	0	0.002				-2.09424	0	0				1.63227	0	0				-5.29743	0	0.022				-0.457473	0	0				-0.874469	0	0				-3.67807	0
AI597479		0.02	0.05	0.02	0.02	0.05	0.06	0.03	0.04	0.03		0.112149	0.012	0.007				-4.0888	0.005	0.03				-1.03259	0	0.008				0.061688	0.011	0				-0.422457	0.022	0.03				1.78781	0.091	0				-2.1687	0.031
Fhl2		0	0	0	0.04	0	0.01	0	0	0.52		-1.11351	0	0.002				-2.09424	0	0				1.63227	0	0				1.1425	0.015	0				-0.457473	0	0				-0.260674	0.018	0				-3.67807	0
Nck2		0.01	0.21	0.01	0.37	0.26	0.14	0.41	0.17	0.16		0.557517	0.016	0.005				-0.135227	0.08	0.04				3.0754	0.013	0				0.0836602	0.208	0.13	0.336421	1		1.17521	0.25	0.09	0.0132838	1		0.888602	0.2	0.067	0.12494	1		-0.143362	0.391
Uxs1		0.1	0.08	0.06	0.2	0.23	0.14	0.15	0.18	0.29		1.59379	0.14	0.029	1.51255e-07	0.00287581		0.662291	0.033	0.01				-0.218784	0.025	0.024				0.0567113	0.102	0.087	0.767163	1		-0.468054	0.185	0.104	0.259111	1		0.493204	0.127	0.1	0.72382	1		-1.94321	0.125
Tpp2		0.84	0.48	0.3	0.72	0.47	0.68	0.77	0.55	0.74		0.167067	0.56	0.383	0.00388503	1		0.69332	0.215	0.07	0.00191391	1		-0.147733	0.138	0.121	0.812517	1		-0.269347	0.354	0.239	0.334427	1		-0.0340577	0.424	0.269	0.196026	1		0.453466	0.709	0.367	0.0636698	1		-0.657529	0.594
Mettl21c		0	0	0	0	0.01	0.01	0	0	0		0.684373	0	0				-2.09424	0	0				2.80219	0.013	0				-1.59057	0.004	0				1.20612	0.022	0				0.00961646	0.018	0				-3.67807	0
Gm8251		0	0.04	0	0.09	0	0.02	0.03	0	0		-1.41687	0	0.005				2.43334	0.014	0				1.63227	0	0				2.31386	0.036	0				0.120483	0.011	0				0.657713	0.036	0				-2.05623	0.031
Tex30		0.11	0.3	0.13	0.33	0.16	0.44	0.31	0.13	0.22		0.549968	0.105	0.046	0.00551154	1		-0.160425	0.117	0.07	0.217649	1		2.26676	0.05	0.036				-0.244623	0.193	0.109	0.293144	1		-0.00186923	0.174	0.104	0.322511	1		0.753266	0.473	0.3	0.112556	1		1.02609	0.297
Poglut2		0.05	0.02	0.04	0.02	0.04	0	0.02	0.02	0		1.12804	0.047	0.012				1.73283	0.009	0				-0.151778	0.013	0.02				0.299245	0.011	0				0.26016	0.033	0.015				-0.874469	0	0				-2.48208	0.031
Bivm		0.05	0.02	0.04	0.05	0.08	0.03	0.07	0.04	0.21		0.346331	0.047	0.022				1.21227	0.007	0				1.74939	0.05	0.012				1.5434	0.029	0				0.551978	0.054	0.015				-1.88528	0.018	0.033				-1.03809	0.031
Ercc5		0.19	0.11	0.12	0.18	0.13	0.1	0.22	0.2	0.1		-0.36349	0.109	0.097	0.78427	1		1.29491	0.044	0.01				-0.53282	0.062	0.036				0.960837	0.113	0.022	0.063464	1		-0.558841	0.076	0.075				0.824443	0.164	0.033	0.0920636	1		-1.38143	0.219
Gulp1		0	0	0	0.01	0	0.01	0	0	0		0.684373	0	0				-2.09424	0	0				1.63227	0	0				-0.5729	0.004	0				-0.457473	0	0				-0.104007	0.018	0				-3.67807	0
Col3a1		0	0	0	0	0	0	0	0	0		0.684373	0	0				-2.09424	0	0				1.63227	0	0				-2.57447	0	0				-0.457473	0	0				-0.368156	0.018	0				-3.67807	0
Col5a2		0	0	0	0	0	0	0	0	0		0.684373	0	0				-2.09424	0	0				1.63227	0	0				-2.57447	0	0				-0.457473	0	0				-0.874469	0	0				-3.67807	0
Wdr75		0.09	0.21	0.05	0.16	0.08	0.16	0.22	0.21	0.26		0.336047	0.082	0.039				2.66208	0.091	0.01				0.541437	0.025	0.024				0.0809544	0.091	0.043				-0.272175	0.065	0.06				3.11257	0.291	0	0.00124043	1		0.478338	0.234
Slc40a1		0.06	0	0.04	0	0.17	0	0	0.02	0		1.04127	0.039	0.019				-2.09424	0	0				0.743554	0.013	0.012				-2.57447	0	0				0.419769	0.065	0.015				-0.874469	0	0				-3.67807	0
Dnah7b		0	0	0.01	0	0	0	0	0	0		0.684373	0	0				-2.09424	0	0				-0.221207	0	0.004				-2.57447	0	0				-0.457473	0	0				-0.874469	0	0				-3.67807	0
Dnah7c		0	0	0	0	0	0	0	0	0		0.684373	0	0				-2.09424	0	0				1.63227	0	0				-1.48702	0.004	0				-0.457473	0	0				-0.874469	0	0				-3.67807	0
Slc39a10		0.28	0.14	0.12	0.15	0.33	0.12	0.21	0.18	0.09		-0.179809	0.187	0.126	0.104234	1		1.36022	0.073	0.01				-1.44692	0.038	0.056				0.853671	0.088	0.022				-0.798583	0.141	0.194	0.270352	1		0.62489	0.182	0.067	0.169269	1		0.444118	0.25
Gm28151		0	0	0	0	0.01	0	0.02	0	0		-0.847768	0	0.002				-2.09424	0	0				1.63227	0	0				-2.57447	0	0				0.65389	0.011	0				-0.874469	0	0				-2.58821	0.016
Tmeff2		0	0	0	0	0	0	0	0	0		0.684373	0	0				-2.09424	0	0				1.63227	0	0				-2.57447	0	0				-0.457473	0	0				-0.874469	0	0				-3.67807	0
9330175M20Rik		0	0	0	0	0	0	0	0	0		1.66286	0.004	0				-2.09424	0	0				1.63227	0	0				-2.57447	0	0				-0.457473	0	0				-0.874469	0	0				-3.67807	0
Cavin2		0	0.01	0	0	0	0	0	0	0		0.684373	0	0				-0.00894947	0.002	0				3.00203	0.013	0				-2.57447	0	0				-0.457473	0	0				-0.874469	0	0				-3.67807	0
Nabp1		0.21	0.08	0.08	0.31	0.51	0.1	0.39	0.2	0.76		0.216475	0.179	0.087	0.00165721	1		0.844165	0.04	0.02				0.411837	0.038	0.032				0.664219	0.168	0.065	0.0999755	1		0.0553024	0.304	0.224	0.436415	1		-0.450974	0.073	0.067				-0.269985	0.312
Gm17767		0.02	0.01	0.01	0.01	0.02	0	0	0.01	0		-3.01695	0	0.007				0.490055	0.005	0				-0.639809	0	0.008				-0.168932	0.007	0				-1.61254	0.011	0.015				-0.874469	0	0				-3.67807	0
Gm28055		0	0	0	0	0	0	0	0	0		-1.0362	0	0.002				-2.09424	0	0				1.63227	0	0				-2.57447	0	0				-0.457473	0	0				-0.874469	0	0				-3.67807	0
Myo1b		0.13	0.03	0.03	0.02	0.11	0.06	0.03	0.04	0.15		0.134989	0.082	0.061				2.12113	0.012	0				-1.7509	0	0.012				0.436478	0.011	0				-1.99183	0.033	0.09				0.22154	0.036	0.033				-2.02272	0.031
Gm29453		0	0	0	0	0	0	0	0	0		0.684373	0	0				-2.09424	0	0				1.63227	0	0				-2.57447	0	0				-0.457473	0	0				-0.874469	0	0				-3.67807	0
Gm28323		0	0	0	0	0	0	0	0	0		0.684373	0	0				-2.09424	0	0				1.63227	0	0				-2.57447	0	0				-0.457473	0	0				-0.874469	0	0				-3.67807	0
Stat4		0.08	0.87	0.05	1.25	0.21	0.22	1.05	0.39	1.88		0.565114	0.051	0.031				0.396548	0.323	0.19	0.036585	1		2.09187	0.038	0.012				1.12605	0.62	0.239	5.60288e-05	1		-0.514507	0.152	0.104	0.508608	1		1.1304	0.2	0.1	0.218147	1		-0.656939	0.688
Gm31812		0	0.01	0	0	0	0.03	0.07	0	0		0.684373	0	0				0.458067	0.005	0				1.63227	0	0				-3.62472	0	0.022				-0.457473	0	0				1.10416	0.018	0				-1.00606	0.047
Stat1		0.49	0.92	0.36	1.27	1.01	0.67	1.1	1.23	1.28		0.286414	0.37	0.218	0.00158068	1		-0.186209	0.34	0.25	0.367224	1		-0.0199134	0.125	0.133	0.818073	1		-0.1722	0.526	0.435	0.904509	1		0.749056	0.587	0.313	0.00441957	1		0.113461	0.545	0.367	0.367227	1		-0.46105	0.75
Gls		0.7	0.93	0.34	0.85	0.99	0.77	1.01	0.79	1.17		0.231825	0.494	0.308	0.00108055	1		0.561357	0.372	0.17	0.0010292	1		-0.175378	0.162	0.137	0.717633	1		0.831907	0.445	0.217	0.0129444	1		-0.191771	0.543	0.403	0.356581	1		-0.161308	0.691	0.567	0.69284	1		-1.03018	0.688
Nab1		0.29	0.35	0.14	0.54	0.52	0.35	0.51	0.3	0.83		-0.186691	0.167	0.138	0.517449	1		0.568093	0.131	0.06	0.0599828	1		1.28715	0.112	0.048	0.0466796	1		0.39744	0.314	0.13	0.0376086	1		-0.336736	0.391	0.284	0.536174	1		0.256116	0.382	0.233	0.335659	1		1.88797	0.531
Gm553		0.01	0	0	0.02	0.03	0	0	0.04	0		-0.356297	0.004	0.005				-1.3068	0.002	0				1.63227	0	0				0.346215	0.007	0				2.22213	0.033	0				-0.874469	0	0				-3.67807	0
Nemp2		0.04	0.17	0.05	0.16	0.05	0.12	0.13	0.11	0.02		1.68116	0.047	0.01				0.121987	0.08	0.03				-1.06158	0.013	0.012				-1.39382	0.058	0.065				1.24938	0.054	0.015				1.56432	0.2	0.033	0.042595	1		-0.240833	0.125
Mfsd6		0.03	0.05	0.01	0.31	0.2	0.2	0.25	0.02	0.11		0.42531	0.027	0.015				2.73444	0.03	0				3.60363	0.025	0				2.3289	0.146	0.022	0.0217947	1		1.79214	0.207	0.045	0.00461279	1		-0.219124	0.2	0.067	0.121371	1		-2.21339	0.172
Gm29670		0	0	0	0.01	0	0.01	0	0	0		0.684373	0	0				-2.09424	0	0				1.63227	0	0				-0.974935	0.004	0				-0.457473	0	0				0.118087	0.018	0				-3.67807	0
Inpp1		0.06	0.15	0.05	0.43	0.06	0.28	0.23	0.14	0.37		-0.180768	0.039	0.031				0.761567	0.052	0.02				-0.128569	0.038	0.02				1.07711	0.248	0.109	0.0379837	1		0.144538	0.065	0.015				0.106847	0.327	0.167	0.208457	1		0.575828	0.266
Hibch		0.11	0.23	0.03	0.28	0.18	0.18	0.15	0.07	0.25		-0.786314	0.058	0.061				0.159801	0.089	0.04				1.80108	0.05	0.008				0.119698	0.153	0.065	0.153024	1		0.234563	0.174	0.06	0.0440903	1		0.38957	0.218	0.1	0.223266	1		-1.82159	0.125
1700019D03Rik		0.02	0.02	0.03	0	0.06	0.04	0.03	0.01	0		-3.37728	0	0.002				1.16553	0.007	0				2.9383	0.013	0.004				-1.25362	0.004	0				3.01811	0.033	0				-0.667029	0.055	0.033				-1.96241	0.047
Mstn		0	0	0	0	0	0	0	0	0		0.684373	0	0				-2.09424	0	0				1.63227	0	0				-2.57447	0	0				-0.457473	0	0				-0.874469	0	0				-3.67807	0
1700019A02Rik		0	0	0	0.01	0	0	0.03	0	0		0.684373	0	0				-2.09424	0	0				1.63227	0	0				-0.692694	0.004	0				-0.457473	0	0				-0.874469	0	0				-5.24499	0
Pms1		0.06	0.13	0.03	0.13	0.08	0.09	0.17	0.12	0.33		0.662925	0.054	0.017				-0.624913	0.044	0.04				1.38381	0.038	0.008				-0.389723	0.066	0.022				1.86033	0.098	0.015				0.343986	0.109	0.067	0.555215	1		-1.91272	0.156
Ormdl1		0.15	0.27	0.17	0.32	0.28	0.35	0.19	0.18	0.36		0.208288	0.128	0.068	0.0159478	1		0.881751	0.103	0.03	0.0268561	1		-2.16862	0.025	0.069				-1.20048	0.161	0.217	0.216184	1		-0.596787	0.207	0.134	0.407931	1		0.0126503	0.345	0.2	0.301326	1		0.307571	0.203
Osgepl1		0.07	0.07	0.04	0.12	0.01	0.05	0.03	0.04	0.12		-1.40835	0.023	0.034				2.312	0.023	0.01				0.117981	0.025	0.016				2.75122	0.062	0				1.07327	0.033	0				1.46641	0.109	0	0.0638156	1		-2.12018	0.031
Asnsd1		0.22	0.39	0.25	0.29	0.45	0.57	0.31	0.17	0.22		-0.0954327	0.171	0.116	0.114654	1		0.690186	0.157	0.09	0.0950313	1		-0.916289	0.112	0.081	0.509604	1		-0.401608	0.161	0.13	0.691709	1		0.17991	0.337	0.164	0.0343448	1		-0.284942	0.509	0.433	0.92107	1		1.03584	0.359
Dnah7a		0	0	0	0	0	0.02	0	0	0		0.684373	0	0				-2.09424	0	0				1.63227	0	0				-2.57447	0	0				-0.457473	0	0				-2.23963	0	0.033				-3.67807	0
Stk17b		0.91	2.14	0.53	1.53	1.43	1.19	2.05	1.29	1.44		0.0276084	0.607	0.431	0.0646417	1		1.02822	0.813	0.48	4.61125e-10	8.76738e-06		-0.50051	0.212	0.218	0.540116	1		0.657873	0.755	0.413	0.000682676	1		-0.169829	0.598	0.567	0.850688	1		0.114796	0.891	0.667	0.278303	1		-0.132683	0.984
Hecw2		0.07	0.13	0.02	0.06	0.17	0.06	0.1	0.13	0		0.298565	0.062	0.027				-0.437636	0.044	0.03				0.80542	0.025	0.004				-1.89356	0.018	0.022				-0.436592	0.087	0.06				0.358786	0.073	0.033				-0.626943	0.109
Ccdc150		0	0	0	0	0	0	0	0.01	0		0.684373	0	0				-0.895319	0.002	0				1.63227	0	0				-2.57447	0	0				-0.457473	0	0				-0.874469	0	0				-3.67807	0
Gtf3c3		0.08	0.12	0.03	0.12	0.11	0.11	0.11	0.08	0.07		0.15347	0.07	0.034				-0.605011	0.037	0.02				0.0191882	0.013	0.012				0.233367	0.069	0.022				-0.855902	0.065	0.075				-0.214342	0.145	0.133	0.945509	1		-0.446164	0.094
Pgap1		0.13	0.88	0.06	0.19	0.23	0.33	0.71	0.23	0.11		0.15623	0.093	0.048				0.0972149	0.314	0.15	0.00594643	1		-0.483963	0.038	0.02				0.359093	0.113	0.043	0.178306	1		1.1107	0.185	0.045	0.0110852	1		-0.11157	0.309	0.167	0.290532	1		-0.104554	0.594
Ankrd44		1.29	1.65	0.3	1.79	1.36	1.34	1.95	1.32	1.92		0.176436	0.821	0.581	0.00439695	1		0.949886	0.658	0.27	1.579e-08	0.000300214		-0.299092	0.162	0.129	0.629985	1		0.44691	0.774	0.587	0.0536144	1		0.224499	0.75	0.552	0.11168	1		1.09988	0.855	0.5	0.00845751	1		-0.304957	0.922
4930444A19Rik		0.11	0.37	0.02	0.36	0.17	0.12	0.2	0.08	0.19		0.698749	0.093	0.044				2.2032	0.15	0.02	0.000490254	1		0.0773035	0.013	0.012				-0.807822	0.153	0.152	0.872261	1		-0.346098	0.087	0.09				0.882116	0.182	0.033	0.0650818	1		0.339041	0.234
Sf3b1		1.16	1.29	0.72	1.32	1.13	1.48	1.4	1.24	1.17		0.122619	0.759	0.567	0.0202476	1		0.601152	0.581	0.3	0.000107647	1		-0.0851091	0.325	0.294	0.813265	1		0.193232	0.679	0.457	0.0916888	1		-0.0953167	0.75	0.567	0.685629	1		0.18976	0.909	0.8	0.247951	1		-0.170564	0.922
Coq10b		0.42	0.43	0.14	0.59	0.45	0.3	0.5	0.57	0.57		0.220509	0.319	0.194	0.00355254	1		1.10906	0.19	0.06	0.00279191	1		-0.739445	0.038	0.085				-0.0551035	0.31	0.174	0.133578	1		-0.0273828	0.348	0.209	0.180354	1		0.825249	0.382	0.133	0.0313308	1		-0.69435	0.406
Hspd1		0.72	1.03	0.57	0.98	0.86	1.04	0.99	0.97	0.71		0.572807	0.588	0.317	8.00459e-08	0.00152191		0.700936	0.431	0.22	0.00139783	1		1.0175	0.3	0.218	0.109745	1		0.565829	0.533	0.304	0.0120612	1		-0.0584255	0.587	0.403	0.318626	1		0.885381	0.782	0.433	0.0312688	1		3.2107	0.766
Hspe1		0.94	1.12	0.98	1.17	1.01	0.95	1.18	1.03	0.84		0.00544825	0.642	0.494	0.444577	1		0.0656361	0.461	0.26	0.0169346	1		0.328399	0.425	0.387	0.67738	1		-0.0310441	0.609	0.391	0.0897487	1		0.0821773	0.63	0.493	0.572105	1		-0.156809	0.8	0.6	0.665809	1		-0.0680742	0.922
Mob4		0.43	0.84	0.29	0.76	0.55	0.67	0.91	0.57	0.75		0.0823111	0.354	0.211	0.0057173	1		0.120955	0.347	0.2	0.0565355	1		-0.530698	0.112	0.141	0.425696	1		0.00437295	0.438	0.261	0.135713	1		0.571557	0.5	0.209	0.0014433	1		0.619803	0.745	0.4	0.0153386	1		-0.901403	0.672
Rftn2		0.03	0.18	0.05	0.05	0.02	0.08	0.14	0.08	0		-0.104792	0.023	0.01				1.59542	0.075	0.01				2.25745	0.013	0.012				1.59638	0.029	0				1.87035	0.033	0				2.17246	0.091	0				-0.184625	0.125
Gm10561		0	0.07	0	0	0	0.02	0.01	0	0		0.684373	0	0				3.13153	0.028	0				1.63227	0	0				-2.57447	0	0				-0.457473	0	0				0.679897	0.018	0				-2.98399	0.016
Mars2		0.01	0.11	0	0.07	0.01	0.03	0.17	0.04	0.08		1.41163	0.012	0.002				0.847177	0.033	0.01				1.63227	0	0				-2.5401	0.026	0.087				0.716469	0.022	0				1.09643	0.073	0				0.0731445	0.172
Boll		0	0.01	0	0.09	0.04	0	0.03	0.01	0.08		-0.733224	0	0.002				-0.118969	0.005	0				1.63227	0	0				2.32818	0.047	0				2.3485	0.043	0				-0.874469	0	0				-1.89358	0.031
Plcl1		0.5	0.11	0.05	0.41	0.45	0.19	0.16	0.27	0.2		-0.226868	0.292	0.201	0.0520765	1		-0.995	0.028	0.03				-2.41332	0	0.024				0.333661	0.142	0.109	0.616678	1		0.370077	0.228	0.119	0.0922746	1		1.6133	0.145	0.067	0.274419	1		0.0173932	0.078
Satb2		0.03	0.01	0.02	0	0.04	0.01	0	0.01	0.05		0.0761871	0.023	0.015				0.690117	0.002	0				-1.04241	0	0.008				-2.57447	0	0				-0.579207	0.033	0.03				0.144659	0.018	0				-3.67807	0
9130024F11Rik		0	0	0.04	0	0	0	0	0	0		0.343808	0.004	0.002				-2.09424	0	0				-2.35294	0	0.004				-2.57447	0	0				-0.457473	0	0				-0.874469	0	0				-3.67807	0
1700066M21Rik		0.01	0.02	0.03	0.02	0.01	0.02	0.07	0.01	0		0.944442	0.016	0.007				1.42344	0.009	0				1.07644	0.025	0.008				-0.0234743	0.015	0				1.07262	0.022	0				0.65112	0.055	0				-1.13746	0.078
Tyw5		0.06	0.09	0.15	0.14	0.11	0.19	0.17	0.07	0.03		-0.428111	0.031	0.031				3.62597	0.052	0				0.583474	0.038	0.04				0.0955535	0.084	0.043				-1.15968	0.054	0.09				-0.599886	0.182	0.167	0.889927	1		0.129053	0.156
Maip1		0.14	0.17	0.22	0.15	0.2	0.18	0.12	0.11	0.22		0.342055	0.128	0.07	0.0204868	1		0.375508	0.073	0.02				0.407422	0.05	0.06				0.913433	0.102	0.022	0.0872339	1		-1.37658	0.12	0.104	0.926745	1		-0.297578	0.236	0.1	0.212299	1		-0.329412	0.109
Spats2l		0	0	0	0.01	0.02	0	0	0	0		0.684373	0	0				-2.09424	0	0				1.63227	0	0				-0.81583	0.004	0				1.59309	0.011	0				-0.874469	0	0				-3.67807	0
Kctd18		0.08	0.12	0.07	0.24	0.1	0.27	0.24	0.09	0.08		1.6356	0.093	0.024				1.16282	0.061	0.01				0.00642853	0.05	0.024				1.34064	0.124	0.043	0.112533	1		-0.0445144	0.098	0.045				0.987808	0.382	0.133	0.0304438	1		0.654475	0.25
Sgo2a		0	0.01	0.01	0	0	0.37	0	0	0		1.9551	0.004	0				0.565893	0.005	0				-0.607438	0	0.004				-1.59057	0.004	0				-0.457473	0	0				1.17102	0.436	0.167	0.0249766	1		-3.67807	0
Aox1		0.01	0	0	0.01	0	0	0	0	0		-0.654845	0.004	0.005				-2.09424	0	0				1.63227	0	0				-0.723718	0.004	0				-0.457473	0	0				-0.874469	0	0				-3.67807	0
Aox2		0	0	0	0	0.01	0	0	0	0		0.684373	0	0				-0.285334	0.002	0				1.63227	0	0				-2.57447	0	0				1.07404	0.011	0				-0.874469	0	0				-3.67807	0
Bzw1		0.56	0.96	0.51	1.03	0.83	1.19	1.03	0.63	0.96		0.165133	0.451	0.264	0.0005015	1		0.353597	0.419	0.24	0.015761	1		0.54621	0.288	0.173	0.0458984	1		0.489247	0.551	0.304	0.0116198	1		0.248987	0.641	0.403	0.081588	1		0.841976	0.891	0.633	0.00156547	1		0.725015	0.781
Clk1		0.83	1.32	0.44	1.27	0.98	0.89	1.38	0.89	1.24		0.118734	0.611	0.414	0.0242517	1		0.0957331	0.557	0.39	0.0525867	1		-0.102141	0.175	0.177	0.675214	1		-0.135037	0.628	0.5	0.66865	1		0.617791	0.696	0.358	0.00130778	1		0.35125	0.764	0.533	0.324089	1		0.391856	0.938
Ppil3		0.23	0.27	0.31	0.28	0.27	0.39	0.28	0.28	0.28		0.120708	0.187	0.104	0.0104665	1		0.565889	0.129	0.05	0.0288118	1		-0.104593	0.125	0.125	0.897658	1		-0.036641	0.139	0.109	0.626513	1		-0.521168	0.185	0.194	0.673334	1		-0.309869	0.382	0.3	0.858961	1		0.838893	0.281
Nif3l1		0.07	0.08	0.07	0.08	0.09	0.08	0.12	0.05	0.1		0.314533	0.07	0.031				-1.25833	0.026	0.03				0.36209	0.025	0.02				2.25932	0.058	0				1.27868	0.065	0.03				-0.257708	0.127	0.067	0.464289	1		-0.443318	0.109
Orc2		0.14	0.23	0.13	0.25	0.18	0.28	0.27	0.12	0.36		0.311245	0.132	0.058	0.00245015	1		0.69834	0.096	0.02				0.671096	0.05	0.028				-0.214213	0.135	0.087	0.403814	1		-0.439595	0.163	0.06	0.0715734	1		0.407399	0.309	0.167	0.164116	1		-1.11822	0.266
Gm15834		0.01	0	0.01	0.04	0.01	0.04	0	0	0		-0.591523	0.004	0.005				-0.635344	0.005	0				0.1353	0	0.004				1.11439	0.011	0				-0.615557	0.011	0.015				-2.98313	0	0.033				-3.67807	0
Fam126b		0.14	0.13	0.03	0.2	0.25	0.08	0.2	0.06	0.11		-0.710412	0.086	0.063				1.86587	0.044	0.01				-0.303965	0.013	0.016				0.275053	0.084	0.043				-0.38788	0.163	0.075	0.120408	1		1.11196	0.073	0.033				-1.26605	0.203
Ndufb3		0.79	0.74	1	0.91	0.99	0.98	0.68	0.75	0.65		-0.178739	0.556	0.433	0.785781	1		-0.315473	0.302	0.22	0.339392	1		0.0041841	0.325	0.399	0.138841	1		-0.667973	0.489	0.413	0.892765	1		-0.179938	0.685	0.478	0.384587	1		0.129246	0.836	0.667	0.557052	1		-1.81634	0.562
Flacc1		0	0	0	0.01	0.01	0	0	0	0		-0.972496	0	0.002				-2.09424	0	0				1.63227	0	0				-0.478449	0.007	0				0.85182	0.022	0				-0.874469	0	0				-3.67807	0
Cflar		0.4	0.4	0.27	0.56	0.65	0.36	0.62	0.6	0.49		0.629477	0.339	0.167	1.70497e-05	0.324166		0.487361	0.159	0.08	0.0547563	1		1.17813	0.212	0.089	0.00547744	1		0.199397	0.296	0.174	0.160577	1		-0.0468503	0.446	0.269	0.107443	1		1.23211	0.418	0.133	0.0159431	1		-0.665701	0.547
Casp8		0.48	0.48	0.32	0.65	0.44	0.69	0.67	0.62	0.58		0.308208	0.393	0.208	5.20144e-05	0.98895		0.328968	0.197	0.13	0.156704	1		0.140528	0.188	0.129	0.315013	1		-0.770927	0.314	0.304	0.706729	1		1.17871	0.359	0.149	0.00642956	1		0.375608	0.618	0.5	0.479002	1		0.590071	0.547
Trak2		0.09	0.32	0.02	0.21	0.08	0.3	0.53	0.24	0.35		0.963863	0.093	0.031				0.678098	0.126	0.05	0.0320577	1		1.0555	0.025	0.008				0.701385	0.131	0.043	0.107198	1		0.923023	0.098	0.03				0.72038	0.4	0.1	0.0112304	1		0.434229	0.391
Stradb		0.03	0.09	0.1	0.05	0.05	0.12	0.06	0.06	0		1.86232	0.043	0.01				3.57595	0.044	0				-1.66078	0.025	0.032				1.61586	0.029	0				1.06921	0.043	0.015				1.4846	0.218	0.033	0.0297751	1		-1.31206	0.078
Tmem237		0.03	0.03	0.15	0.05	0.08	0.08	0.02	0.03	0.12		0.528535	0.027	0.01				-2.06827	0.005	0.01				-1.08068	0.013	0.044				1.51154	0.033	0				1.34402	0.065	0.015				2.09401	0.145	0	0.0300637	1		-2.52385	0.016
G730003C15Rik		0.02	0	0.01	0.03	0.03	0	0	0	0		-1.07683	0.008	0.005				-2.09424	0	0				-0.0172133	0	0.004				0.747434	0.018	0				-0.401449	0.011	0.015				-0.874469	0	0				-3.67807	0
Mpp4		0.01	0	0	0	0	0	0	0	0		-0.112892	0.008	0.005				-2.09424	0	0				1.63227	0	0				-2.57447	0	0				-0.457473	0	0				-0.874469	0	0				-3.67807	0
Als2		0.08	0.14	0.01	0.1	0.13	0.07	0.16	0.17	0.25		0.569968	0.082	0.031				1.42456	0.052	0.02				-0.823141	0	0.008				-0.816782	0.036	0.043				0.382045	0.098	0.06				0.459301	0.127	0.033	0.18213	1		-2.83166	0.125
Cdk15		0.01	0	0	0	0	0	0	0	0		-1.39702	0.004	0.002				-2.09424	0	0				1.63227	0	0				-2.57447	0	0				-0.457473	0	0				-0.874469	0	0				-3.67807	0
Fzd7		0.21	0	0.11	0	0.04	0.11	0.01	0.02	0.02		-0.46062	0.128	0.094	0.281642	1		-2.09424	0	0				0.569709	0.088	0.044				-1.97066	0.004	0				1.23057	0.065	0.015				-0.258821	0.036	0.067				-2.82304	0.016
Gm973		0	0	0	0.01	0	0	0.04	0	0		0.684373	0	0				-2.09424	0	0				1.63227	0	0				-0.0485433	0.007	0				-0.457473	0	0				-0.874469	0	0				-1.65093	0.016
Sumo1		1.05	1.27	1.06	1.34	1.15	1.36	1.26	1.13	1.57		0.0613498	0.72	0.557	0.127242	1		-0.191561	0.536	0.37	0.129062	1		0.258956	0.45	0.407	0.433927	1		-0.175224	0.715	0.652	0.665922	1		0.368766	0.793	0.567	0.0517222	1		-0.190808	0.945	0.9	0.719815	1		0.907752	0.906
Nop58		0.22	0.59	0.27	0.51	0.37	0.53	0.47	0.39	0.33		0.525868	0.21	0.094	0.000147708	1		-0.0246536	0.232	0.12	0.0325577	1		-1.15636	0.062	0.085				-0.404783	0.274	0.283	0.740982	1		0.0470673	0.272	0.179	0.353386	1		0.999036	0.564	0.2	0.00701196	1		-0.0537671	0.422
Bmpr2		0.42	0.06	0.16	0.17	0.45	0.13	0.07	0.24	0.19		-0.00333532	0.265	0.206	0.30245	1		2.90731	0.026	0				-0.534558	0.05	0.073				-1.01676	0.077	0.087				-0.136773	0.348	0.224	0.201248	1		-1.73194	0.055	0.1	0.390104	1		-1.04436	0.047
Fam117b		0.55	0.5	0.2	0.53	0.76	0.38	0.52	0.45	0.53		-0.0249488	0.358	0.264	0.185077	1		1.27481	0.199	0.06	0.00140183	1		-1.6217	0.038	0.093				-0.3922	0.234	0.196	0.922529	1		-0.45503	0.435	0.343	0.620105	1		0.302019	0.345	0.2	0.270409	1		0.380158	0.422
Ica1l		0.02	0.02	0	0.04	0	0.01	0	0	0		-2.98878	0	0.012				-0.805848	0.007	0.01				2.94564	0.013	0				-0.546058	0.022	0.022				0.220361	0.011	0				-0.186592	0.018	0				-3.67807	0
Wdr12		0.19	0.27	0.15	0.27	0.13	0.21	0.25	0.16	0.13		-0.260963	0.125	0.099	0.464419	1		0.359618	0.096	0.05				0.524112	0.05	0.06				-0.664294	0.12	0.109	0.851664	1		0.557841	0.13	0.06	0.167655	1		0.656491	0.309	0.1	0.0560281	1		-2.3005	0.219
Carf		0.06	0.11	0.03	0.1	0.04	0.08	0.03	0.08	0.05		-0.366259	0.031	0.024				-0.0902107	0.035	0.02				-1.95212	0	0.016				0.074585	0.04	0.022				-0.305807	0.022	0.015				2.09464	0.109	0	0.0638156	1		-2.02724	0.031
Nbeal1		0.35	0.31	0.18	0.34	0.48	0.28	0.28	0.15	0.25		0.109085	0.253	0.15	0.00867035	1		1.06825	0.131	0.03	0.00521579	1		-0.620889	0.075	0.073				0.290543	0.182	0.13	0.457769	1		0.717898	0.337	0.164	0.0359042	1		0.378173	0.345	0.167	0.180996	1		-1.31905	0.25
Cyp20a1		0.15	0.2	0.08	0.14	0.19	0.26	0.09	0.15	0.2		0.204944	0.136	0.065	0.00561133	1		0.240006	0.068	0.04				-0.917534	0.025	0.036				0.898432	0.073	0.043				-0.184161	0.152	0.104	0.482364	1		-0.527014	0.309	0.233	0.884891	1		-0.720833	0.094
Abi2		0.09	0.07	0.08	0.16	0.21	0.22	0.1	0.14	0.15		-0.0901397	0.066	0.048				0.0580886	0.033	0.01				-3.14873	0	0.028				0.363197	0.077	0.022				0.660597	0.174	0.104	0.221293	1		0.335667	0.255	0.133	0.271045	1		-0.6282	0.078
Raph1		0.07	0.04	0.04	0.08	0.35	0.1	0.08	0.01	0.39		1.24558	0.07	0.024				2.25027	0.012	0				-0.220231	0.025	0.02				2.12462	0.044	0				0.710394	0.261	0.119	0.0394338	1		0.17634	0.091	0.067				-0.997346	0.078
Cd28		0.01	0.01	0.01	1.37	0.08	0.2	1.17	0.01	0.67		-0.684661	0.008	0.005				-2.31974	0.007	0.01				1.17956	0.013	0.004				-0.128205	0.631	0.478	0.656412	1		3.37339	0.098	0				1.86134	0.127	0.033	0.164929	1		-0.627607	0.781
Gm11579		0	0	0	0.05	0	0.01	0.08	0.01	0		0.684373	0	0				-2.09424	0	0				1.63227	0	0				0.327307	0.04	0.022				-0.457473	0	0				-0.260674	0.018	0				-0.95379	0.031
2310016D23Rik		0	0	0	0.02	0	0.01	0	0	0		0.684373	0	0				-2.09424	0	0				1.63227	0	0				0.244076	0.018	0				-0.457473	0	0				-1.94203	0	0.033				-3.67807	0
Ctla4		0.03	0.07	0.02	1.19	0.12	0.15	0.55	0.04	0.11		-1.49802	0.012	0.015				-1.64382	0.021	0.02				1.50985	0.025	0.008				0.172452	0.299	0.217	0.357901	1		3.99891	0.043	0				1.16537	0.091	0.033				2.01312	0.297
Icos		0	0	0.01	0.91	0.21	0.13	0.58	0.01	0.37		0.603423	0.004	0.002				-0.81727	0.005	0				3.78224	0.013	0				-0.2627	0.318	0.283	0.896599	1		1.57396	0.12	0.03	0.0491381	1		1.83847	0.091	0.033				-0.536385	0.438
9530026F06Rik		0	0	0	0	0	0	0	0	0		0.684373	0	0				-2.09424	0	0				1.63227	0	0				-2.57447	0	0				-0.457473	0	0				-0.874469	0	0				-3.67807	0
Gm11588		0	0	0.03	0	0	0	0	0	0		0.684373	0	0				-2.09424	0	0				-1.81672	0	0.004				-2.57447	0	0				-0.457473	0	0				-0.874469	0	0				-3.67807	0
Pard3b		0.04	0.24	0.11	0.11	0.39	0.13	0.21	0.08	0.08		0.79448	0.035	0.015				0.915693	0.073	0.02				0.26336	0.025	0.028				0.241184	0.036	0.022				0.514795	0.141	0.075	0.201368	1		-0.303975	0.055	0.1	0.425276	1		0.386546	0.094
Pard3bos1		0	0.01	0	0	0.01	0	0.02	0	0		2.24867	0.004	0				0.741876	0.005	0				1.63227	0	0				-2.57447	0	0				-1.82193	0	0.015				-0.874469	0	0				-2.61191	0.016
Pard3bos3		0	0.01	0	0	0	0	0	0	0		0.684373	0	0				0.00365781	0.002	0				1.63227	0	0				-2.57447	0	0				-0.457473	0	0				-0.874469	0	0				-3.67807	0
Nrp2		0.05	0.06	0	0	0.47	0	0.01	0	0.08		0.100809	0.027	0.022				1.28024	0.028	0.01				1.63227	0	0				-1.93575	0.004	0				0.977842	0.25	0.104	0.0257128	1		-0.874469	0	0				-2.70853	0.016
Ino80d		0.26	0.49	0.07	0.43	0.35	0.49	0.4	0.33	0.46		0.183758	0.202	0.097	0.000698396	1		-0.145827	0.183	0.08	0.0269983	1		2.0603	0.062	0.02				0.746999	0.219	0.065	0.0263209	1		1.04081	0.326	0.104	0.00326166	1		1.27868	0.527	0.167	0.00369911	1		1.44398	0.391
Ino80dos		0.03	0.05	0	0.04	0.03	0.11	0.13	0.02	0.08		-0.30595	0.023	0.017				-1.07231	0.019	0.02				1.63227	0	0				1.15295	0.018	0				2.12827	0.043	0				1.3014	0.145	0.033	0.121214	1		-2.78445	0.109
Gm20342		0.02	0.04	0	0.04	0.07	0.03	0.14	0.02	0		0.59239	0.019	0.01				2.30172	0.019	0				2.96443	0.013	0				-0.814358	0.026	0.022				-1.89291	0.022	0.03				1.11216	0.073	0				-0.209922	0.125
Ndufs1		0.2	0.24	0.13	0.27	0.26	0.38	0.36	0.15	0.23		-0.191376	0.136	0.094	0.165827	1		0.756799	0.112	0.03	0.015493	1		-1.72776	0.038	0.06				1.10082	0.186	0.043	0.0220742	1		0.551311	0.239	0.119	0.0962504	1		-0.137258	0.418	0.3	0.763336	1		1.25058	0.312
Eef1b2		2.55	2.66	2.69	3.1	2.69	2.9	2.95	2.65	2.63		0.0321573	0.973	0.937	0.193441	1		-0.0300417	0.934	0.83	0.870434	1		0.0792332	0.85	0.903	0.568781	1		0.05649	0.96	0.891	0.365883	1		0.17522	0.957	0.866	0.626447	1		0.345167	1	1	0.0125349	1		-0.0998347	0.984
Gpr1		0	0	0	0	0	0	0	0	0		0.684373	0	0				-2.09424	0	0				1.63227	0	0				-2.57447	0	0				-0.457473	0	0				-0.874469	0	0				-3.67807	0
Gm11608		0	0	0	0	0	0	0	0	0		0.684373	0	0				-2.09424	0	0				1.63227	0	0				-2.57447	0	0				-0.457473	0	0				-0.874469	0	0				-3.67807	0
Zdbf2		0.02	0.04	0.07	0.01	0.04	0.04	0.01	0	0.05		-0.519994	0.008	0.007				-0.0494468	0.016	0.01				-3.0034	0	0.024				-0.560857	0.007	0				2.59522	0.054	0				1.1916	0.055	0				-2.74299	0.016
Adam23		0	0	0.02	0.01	0.61	0	0	0	0		1.8204	0.004	0				-2.09424	0	0				4.22084	0.013	0				-0.995271	0.007	0				0.169195	0.196	0.149	0.404961	1		-0.874469	0	0				-3.67807	0
Mdh1b		0	0	0	0.01	0	0	0	0	0		0.684373	0	0				-2.09424	0	0				1.63227	0	0				-0.435002	0.004	0				-0.457473	0	0				-0.874469	0	0				-3.67807	0
Fastkd2		0.03	0.19	0.06	0.09	0.06	0.13	0.16	0.13	0.14		0.682607	0.031	0.015				-1.45805	0.047	0.05				-0.936738	0.025	0.032				-0.321785	0.051	0.022				-0.85644	0.043	0.045				0.377477	0.145	0.1	0.559647	1		0.0393305	0.172
Klf7		0.21	0.25	0.11	0.44	0.34	0.22	0.42	0.27	0.53		-0.137623	0.14	0.092	0.110023	1		-0.00602741	0.096	0.03				-0.285127	0.038	0.04				1.74612	0.241	0.065	0.00801147	1		1.34817	0.217	0.09	0.0430677	1		-0.316206	0.236	0.167	0.540883	1		1.54597	0.391
Gm13748		0	0	0	0.01	0.02	0.01	0	0	0		0.684373	0	0				-2.09424	0	0				1.63227	0	0				-0.916539	0.004	0				-2.58187	0	0.015				0.118087	0.018	0				-3.67807	0
Gm28981		0.03	0.01	0	0.01	0.01	0	0.04	0	0		0.204657	0.027	0.015				1.04732	0.002	0				1.63227	0	0				-0.883978	0.004	0				0.706573	0.011	0				-0.874469	0	0				-1.87162	0.031
Creb1		0.54	0.75	0.23	0.89	0.66	0.71	0.86	0.53	1.13		0.543325	0.432	0.237	3.33424e-05	0.633939		0.38952	0.307	0.14	0.00396744	1		0.408487	0.138	0.089	0.247199	1		0.504906	0.471	0.196	0.00373457	1		0.25004	0.478	0.328	0.155144	1		-0.106651	0.673	0.367	0.171303	1		0.0119474	0.656
Mettl21a		0.09	0.03	0.05	0.15	0.04	0.04	0.05	0.13	0.07		-0.252532	0.066	0.046				-1.36589	0.012	0.01				0.945807	0.05	0.02				-2.05892	0.047	0.13	0.0222962	1		0.530243	0.043	0.015				-0.640653	0.036	0.033				-1.39974	0.062
Gm28982		0	0	0	0	0	0	0	0	0		0.684373	0	0				-2.85872	0	0.01				1.63227	0	0				-2.57447	0	0				-0.457473	0	0				-0.874469	0	0				-3.67807	0
2810408I11Rik		0	0.01	0	0.01	0.02	0.14	0.02	0	0		1.74074	0.004	0				1.05254	0.005	0				1.63227	0	0				-0.593882	0.007	0				-1.22666	0.011	0.03				-1.29446	0.164	0.133	0.923966	1		-2.32189	0.016
Ccnyl1		0.03	0.03	0.01	0.05	0.11	0.07	0.04	0.06	0		0.779334	0.035	0.01				2.14678	0.021	0				1.08066	0.013	0.004				-2.2176	0.015	0.022				-1.09341	0.065	0.09				-0.348137	0.073	0.033				-1.63183	0.047
Fzd5		0.02	0	0	0.02	0.01	0.04	0.03	0.02	0.13		1.66679	0.023	0.01				-0.508696	0.002	0				1.63227	0	0				0.169291	0.015	0				-1.56992	0	0.015				-1.46366	0.036	0.067				-2.06305	0.047
Plekhm3		0.68	0.95	0.16	0.16	0.84	0.69	0.86	0.7	0.29		-0.0933888	0.482	0.308	0.00993348	1		0.679927	0.375	0.15	0.000208878	1		-0.228591	0.1	0.065	0.365231	1		-0.199149	0.084	0.087				0.776619	0.489	0.299	0.0315587	1		1.78434	0.636	0.2	0.000292807	1		2.89728	0.641
D630023F18Rik		0	0	0	0	0	0	0	0	0		0.684373	0	0				-2.09424	0	0				1.63227	0	0				-2.57447	0	0				0.0371625	0.011	0				-0.874469	0	0				-3.67807	0
Idh1		0.16	0.05	0.18	0.05	0.45	0.08	0.04	0.17	0.11		-0.266407	0.109	0.09	0.568199	1		1.77438	0.023	0.01				0.48554	0.075	0.069				1.41531	0.033	0				0.426177	0.326	0.164	0.0508309	1		-1.63293	0.055	0.067				-1.70837	0.062
Pikfyve		0.23	0.35	0.11	0.2	0.21	0.18	0.19	0.23	0.34		0.22073	0.163	0.109	0.0750593	1		0.885556	0.15	0.05	0.0113572	1		0.151966	0.038	0.052				-0.659672	0.102	0.087	0.820723	1		0.367047	0.196	0.075	0.0494874	1		1.49836	0.291	0.067	0.0194658	1		0.246776	0.203
Pth2r		0	0	0	0	0.01	0	0	0	0		0.684373	0	0				-2.09424	0	0				1.63227	0	0				-2.57447	0	0				0.609099	0.011	0				-0.874469	0	0				-3.67807	0
Map2		0.03	0.08	0.06	0.1	0.03	0.04	0.02	0.04	0.13		0.555531	0.027	0.007				-0.170956	0.026	0.01				0.264242	0.013	0.02				-2.50621	0.036	0.087				2.22416	0.033	0				1.37794	0.073	0				-2.25211	0.031
Gm10558		0	0	0	0	0	0	0	0	0		0.684373	0	0				-2.09424	0	0				1.63227	0	0				-2.57447	0	0				-0.457473	0	0				-0.874469	0	0				-3.67807	0
Unc80		0.03	0.07	0.02	0.03	0.05	0.01	0	0.04	0.09		-0.806463	0.012	0.01				-1.67936	0.014	0.03				4.38436	0.025	0				0.702201	0.015	0				1.31077	0.043	0.015				-0.18746	0.018	0				-3.67807	0
Rpe		0.12	0.23	0.11	0.26	0.16	0.32	0.26	0.14	0.55		0.70771	0.125	0.041	0.000114106	1		0.619612	0.091	0.04				-2.1448	0.013	0.044				0.50989	0.139	0.087	0.333518	1		1.09709	0.185	0.045	0.0116744	1		0.429567	0.4	0.133	0.0345647	1		0.744061	0.297
Kansl1l		0.39	0.48	0.12	0.36	0.2	0.28	0.42	0.35	0.16		0.247823	0.276	0.165	0.00447104	1		-0.432804	0.164	0.12	0.409924	1		-1.32302	0.038	0.044				0.849388	0.157	0.043	0.0518164	1		1.6053	0.207	0.045	0.00461279	1		0.614901	0.291	0.167	0.253549	1		-1.50446	0.344
Acadl		0.42	0.42	0.31	0.37	0.56	0.59	0.45	0.55	0.65		0.197738	0.339	0.206	0.00540752	1		0.917114	0.178	0.07	0.0115826	1		0.706831	0.238	0.113	0.0171027	1		0.383986	0.219	0.109	0.0959092	1		-0.617815	0.359	0.343	0.485829	1		0.285849	0.618	0.333	0.112751	1		-0.168382	0.453
Lancl1		0.09	0.15	0.05	0.17	0.19	0.08	0.16	0.09	0.14		0.909491	0.097	0.036				0.12853	0.061	0.02				-0.203363	0.038	0.02				-0.579116	0.084	0.043				0.818614	0.185	0.075	0.065885	1		-1.00886	0.073	0.1	0.629648	1		0.0362212	0.172
Erbb4		0	0.01	0	0	0	0.02	0.03	0	0		-0.905802	0	0.002				0.106089	0.002	0				1.63227	0	0				-2.57447	0	0				-0.457473	0	0				-2.2723	0	0.033				-2.20529	0.016
Ikzf2		0.1	0.02	0.03	1.41	0.22	0.14	0.51	0.14	0.93		0.57478	0.066	0.039				-1.59673	0.005	0.01				-1.82237	0	0.012				-0.352907	0.274	0.217	0.535658	1		2.88674	0.152	0.03	0.0116573	1		-0.0211382	0.036	0.033				1.86391	0.203
Gm29112		0	0	0	0	0	0	0	0	0		0.684373	0	0				-2.09424	0	0				1.63227	0	0				-2.57447	0	0				-0.457473	0	0				-0.874469	0	0				-3.67807	0
Gm28112		0	0	0	0.06	0	0	0	0	0		0.684373	0	0				-2.09424	0	0				1.63227	0	0				-2.12398	0.018	0.043				0.327024	0.011	0				-0.874469	0	0				-3.67807	0
Spag16		0	0	0	0	0	0	0	0	0		0.684373	0	0				-2.09424	0	0				1.63227	0	0				-2.57447	0	0				-0.457473	0	0				-0.874469	0	0				-3.67807	0
Bard1		0.01	0.01	0	0.02	0	0.21	0.01	0.02	0		-0.981836	0.004	0.007				0.713222	0.005	0				0.707797	0	0.004				0.264317	0.011	0				-0.457473	0	0				-0.174945	0.236	0.167	0.602112	1		-2.90346	0.016
Atic		0.18	0.24	0.09	0.4	0.23	0.32	0.36	0.39	0.14		0.581907	0.175	0.065	3.22611e-05	0.61338		1.21953	0.098	0.03				-0.481973	0.05	0.044				-0.27763	0.204	0.174	0.798599	1		0.287662	0.228	0.119	0.131709	1		0.697607	0.4	0.167	0.0541111	1		-0.543749	0.328
Fn1		0.01	0	0	0	0.97	0.08	0	0	0		-2.34853	0	0.002				-2.09424	0	0				1.63227	0	0				-2.57447	0	0				-0.135877	0.141	0.149	0.877644	1		2.1358	0.018	0				-3.67807	0
4933417E11Rik		0	0.01	0	0	0.01	0	0.03	0	0		0.684373	0	0				0.234177	0.002	0				1.63227	0	0				-2.57447	0	0				0.609099	0.011	0				-0.874469	0	0				-2.19638	0.016
4930556G22Rik		0	0	0	0	0	0	0	0	0		0.684373	0	0				-2.09424	0	0				1.63227	0	0				-2.57447	0	0				-0.457473	0	0				-0.874469	0	0				-3.67807	0
Mreg		0	0.19	0.01	0.02	0.59	0.02	0.06	0.13	0		0.684373	0	0				1.4943	0.047	0.02				-0.0675974	0	0.004				0.568491	0.011	0				0.612576	0.207	0.09	0.058975	1		0.720852	0.055	0				-1.22814	0.062
Pecr		0.07	0.08	0.09	0.01	0.04	0.01	0.04	0.05	0.05		0.703322	0.082	0.031				-1.06495	0.028	0.03				0.646363	0.05	0.036				-0.676319	0.007	0				-0.631833	0.033	0.03				0.0662995	0.036	0				-4.26206	0.016
Tmem169		0	0	0	0	0	0	0	0	0		0.684373	0	0				-2.09424	0	0				1.63227	0	0				-2.57447	0	0				-0.457473	0	0				-0.874469	0	0				-3.67807	0
Xrcc5		0.07	0.25	0.06	0.28	0.04	0.11	0.35	0.09	0.12		-0.726796	0.039	0.034				0.140283	0.103	0.05	0.132424	1		-1.11771	0.013	0.008				0.141512	0.128	0.065	0.254135	1		0.967617	0.054	0.015				0.669426	0.182	0.067	0.17889	1		1.23049	0.328
March4		0	0.02	0.02	0.02	0.03	0	0	0.02	0		2.30199	0.004	0				1.36628	0.007	0				-1.20905	0	0.008				0.457386	0.011	0				-1.27191	0.022	0.015				-0.874469	0	0				-3.67807	0
Smarcal1		0.1	0.07	0.04	0.03	0.14	0.13	0.03	0.11	0.08		0.63649	0.089	0.046				3.23557	0.033	0				0.594444	0.05	0.02				-0.441416	0.018	0.022				0.849837	0.098	0.045				0.248832	0.164	0.1	0.499113	1		-1.93857	0.047
Gm39662		0	0	0	0	0	0	0	0	0		0.684373	0	0				-2.09424	0	0				1.63227	0	0				-2.57447	0	0				-0.457473	0	0				-0.874469	0	0				-3.67807	0
Rpl37a		2.85	3.13	3.14	3.21	2.89	2.87	3.13	2.92	3.09		-0.358703	0.988	0.978	3.76995e-10	7.16781e-06		-0.382958	0.965	0.97	0.000112299	1		-0.153253	0.938	0.984	0.0500019	1		-0.25723	0.967	1	0.152383	1		-0.342969	0.989	0.955	0.00432602	1		-0.335783	1	1	0.0551912	1		-0.238282	0.984
Igfbp5		0.01	0	0	0.01	0.03	0	0	0	0.03		2.96775	0.012	0				-2.09424	0	0				1.63227	0	0				-4.79076	0	0.022				-2.95533	0	0.015				-0.874469	0	0				-3.67807	0
Tns1		0.26	0.03	0.1	0.03	0.32	0	0.03	0.27	0.05		0.45725	0.202	0.119	0.00898593	1		-2.12692	0.005	0.01				-0.592307	0.038	0.028				-1.0394	0.018	0.022				0.205845	0.185	0.149	0.612419	1		-0.874469	0	0				-1.91423	0.031
Arpc2		2.1	1.84	1.95	1.94	2.28	2.32	1.95	2.14	2.03		0.0824974	0.965	0.923	0.0882126	1		0.102616	0.785	0.62	0.169589	1		0.0117983	0.662	0.762	0.808108	1		-0.0597563	0.876	0.696	0.795149	1		-0.168452	0.957	0.881	0.329483	1		0.0606905	1	1	0.559256	1		0.21539	1
Aamp		0.43	0.37	0.52	0.32	0.54	0.44	0.47	0.56	0.51		0.21633	0.354	0.199	0.000730798	1		2.53989	0.162	0.03	0.000559816	1		0.413407	0.262	0.194	0.327532	1		0.98174	0.219	0.087	0.0487215	1		0.347612	0.413	0.254	0.102286	1		0.84147	0.509	0.233	0.059346	1		-0.0280882	0.453
Pnkd		0.45	0.39	0.57	0.44	0.55	0.56	0.39	0.43	0.37		-0.137176	0.346	0.242	0.176096	1		-0.28458	0.148	0.1	0.301506	1		-0.093522	0.212	0.21	0.827511	1		-0.682371	0.23	0.196	0.949288	1		0.311178	0.337	0.254	0.31392	1		-0.109162	0.564	0.333	0.252441	1		-0.714698	0.328
Tmbim1		0.67	0.01	0.34	0.04	0.3	0.12	0.05	0.54	0.19		0.111278	0.506	0.339	0.0176059	1		-1.52333	0.009	0.02				-0.208999	0.188	0.149	0.652713	1		0.154234	0.044	0.022				-0.236637	0.207	0.149	0.517304	1		-1.00884	0.073	0.1	0.616011	1		-1.52002	0.078
Gm29358		0	0	0	0	0.01	0	0	0	0		2.18577	0.004	0				-2.09424	0	0				1.63227	0	0				-1.55706	0.004	0				0.841939	0.022	0				-0.874469	0	0				-3.67807	0
Catip		0.04	0	0.02	0	0.02	0.02	0.02	0.03	0		-0.397066	0.027	0.017				-2.09424	0	0				-1.37446	0	0.012				-1.836	0.004	0				1.62943	0.022	0				-2.24088	0	0.033				-2.40219	0.016
Slc11a1		0.68	0.01	0.5	0.05	0.41	0.06	0.07	0.5	0.1		0.416821	0.553	0.303	9.19491e-06	0.174823		0.893235	0.005	0				0.456461	0.238	0.19	0.348173	1		-1.85758	0.036	0.065				-0.621238	0.217	0.224	0.639018	1		-2.45333	0.018	0.1	0.0907196	1		-1.1294	0.078
Ctdsp1		0.14	0.2	0.09	0.16	0.19	0.15	0.21	0.2	0.39		-0.916579	0.07	0.087				-0.173736	0.077	0.05				0.145514	0.062	0.036				-0.241478	0.08	0.065				0.184018	0.163	0.104	0.357021	1		3.01892	0.273	0	0.00188996	1		-1.16649	0.188
Vil1		0	0.01	0.01	0	0	0.01	0.02	0	0		-0.669068	0	0.002				1.04658	0.005	0				-0.195965	0	0.004				-1.68289	0.004	0				0.120483	0.011	0				-0.130198	0.018	0				-2.59362	0.016
Usp37		0.31	0.36	0.08	0.32	0.33	0.39	0.31	0.27	0.32		-0.0640344	0.206	0.138	0.0627923	1		0.32231	0.136	0.06	0.0536643	1		-0.663454	0.038	0.04				2.19058	0.193	0.022	0.00509741	1		1.23112	0.272	0.104	0.0113148	1		0.788575	0.364	0.233	0.233578	1		-0.566087	0.312
Cnot9		0.11	0.13	0.13	0.11	0.14	0.25	0.14	0.04	0.21		0.472127	0.086	0.046				0.625463	0.052	0.01				-1.26792	0.038	0.028				1.58687	0.088	0.022				-0.78521	0.12	0.104	0.916675	1		-0.887652	0.236	0.233	0.733771	1		-0.201827	0.141
Plcd4		0	0	0	0	0.05	0.01	0	0	0		0.684373	0	0				-2.09424	0	0				1.63227	0	0				-2.57447	0	0				-2.01214	0.011	0.015				-0.292354	0.018	0				-3.67807	0
Zfp142		0.03	0.13	0.01	0.07	0.11	0.16	0.11	0.06	0.02		-2.12749	0.004	0.022				1.09427	0.037	0.01				3.58706	0.025	0				2.0088	0.047	0				1.65025	0.098	0.015				-0.135431	0.164	0.1	0.528484	1		-0.494201	0.141
Bcs1l		0.03	0.05	0.07	0.04	0.04	0.03	0.02	0.01	0.25		1.63349	0.043	0.012				1.40943	0.026	0.01				-0.770241	0.025	0.012				-1.28198	0.022	0.022				0.548093	0.033	0.015				1.08732	0.055	0				-2.29567	0.031
Rnf25		0.1	0.25	0.03	0.09	0.07	0.17	0.09	0.1	0.14		-0.161863	0.074	0.056				1.44306	0.101	0.02	0.00977385	1		0.184631	0.013	0.012				0.941382	0.058	0.022				-0.134194	0.065	0.045				-0.580359	0.164	0.167	0.881171	1		-0.772193	0.094
Stk36		0	0	0.01	0	0	0.02	0	0.02	0		2.38734	0.008	0				-2.09424	0	0				-0.334721	0	0.004				-1.3358	0.004	0				-0.457473	0	0				-1.14852	0.018	0.033				-3.67807	0
Ttll4		0.06	0.13	0.02	0.11	0.04	0.09	0.17	0.03	0.07		-0.27224	0.043	0.027				-0.0507838	0.049	0.02				2.60017	0.013	0.004				0.747484	0.062	0.022				1.03856	0.054	0.015				-0.654154	0.091	0.1	0.848836	1		0.147895	0.156
Cyp27a1		0.56	0.05	0.36	0.04	0.35	0.11	0.13	0.41	0		-0.00988363	0.389	0.262	0.0270354	1		2.66061	0.023	0				-1.05877	0.138	0.161	0.377457	1		1.06273	0.04	0				0.959201	0.326	0.119	0.00622715	1		-0.708937	0.073	0.067				-0.293977	0.141
Wnt6		0.01	0	0.02	0	0.05	0	0	0	0		1.07017	0.012	0.002				-2.09424	0	0				0.532284	0.013	0.004				-2.57447	0	0				0.410455	0.065	0.015				-0.874469	0	0				-3.67807	0
Wnt10a		0	0.01	0	0.02	0	0	0.01	0	0		0.684373	0	0				0.303349	0.007	0				1.63227	0	0				0.370351	0.007	0				-0.457473	0	0				-0.874469	0	0				-2.79471	0.016
Gm16582		0	0	0	0	0	0	0	0	0		0.684373	0	0				-2.09424	0	0				1.63227	0	0				-2.57447	0	0				-0.457473	0	0				-0.874469	0	0				-3.67807	0
Cdk5r2		0	0	0	0	0	0	0	0	0		0.684373	0	0				-0.76148	0.002	0				1.63227	0	0				-2.57447	0	0				-0.457473	0	0				-0.874469	0	0				-3.67807	0
Fev		0	0	0.01	0.01	0	0	0	0	0		2.10697	0.004	0				-0.303201	0.002	0				-0.38555	0	0.004				-0.417746	0.004	0				-0.457473	0	0				-0.874469	0	0				-3.67807	0
Cryba2		0.02	0.02	0.03	0	0.01	0.02	0	0.03	0		-3.12214	0	0.012				-1.78666	0.009	0.01				-0.138791	0.013	0.012				-2.57447	0	0				1.10328	0.011	0				0.538161	0.036	0				-3.67807	0
Cfap65		0	0	0	0	0	0	0	0	0		0.684373	0	0				-2.09424	0	0				1.63227	0	0				-2.57447	0	0				-0.457473	0	0				-0.874469	0	0				-3.67807	0
Nhej1		0.05	0.06	0.09	0.08	0.09	0.09	0.03	0.03	0.14		0.122107	0.031	0.022				0.215937	0.026	0.01				0.955822	0.013	0.016				2.26366	0.044	0				0.960541	0.076	0.03				2.28102	0.127	0	0.0438322	1		-2.18515	0.031
Slc23a3		0	0	0	0	0	0	0	0	0		-0.604158	0	0.002				-2.09424	0	0				1.63227	0	0				-2.57447	0	0				-0.457473	0	0				-0.874469	0	0				-3.67807	0
Cnppd1		0.31	0.27	0.2	0.3	0.33	0.23	0.38	0.3	0.27		0.364197	0.272	0.131	0.000103971	1		0.346393	0.115	0.05	0.0749749	1		-0.506968	0.1	0.089	0.912558	1		-0.726947	0.142	0.13	0.951152	1		-0.7905	0.217	0.254	0.359529	1		-0.211542	0.273	0.167	0.410818	1		-1.25407	0.344
Retreg2		0.29	0.23	0.22	0.24	0.21	0.18	0.17	0.25	0.08		0.415735	0.241	0.128	0.00113666	1		0.32546	0.096	0.06				-1.30618	0.025	0.081				0.363641	0.153	0.087	0.238592	1		-1.34975	0.13	0.179	0.238439	1		0.503872	0.2	0.1	0.295379	1		0.0685461	0.188
Zfand2b		0.12	0.25	0.1	0.18	0.1	0.25	0.25	0.16	0.17		0.000399166	0.093	0.053				-1.11436	0.07	0.1	0.268473	1		-0.0750944	0.062	0.044				-0.986729	0.088	0.087				1.69328	0.12	0.03	0.0442793	1		0.477704	0.236	0.167	0.558056	1		-1.0152	0.25
Abcb6		0.02	0	0.03	0	0	0.04	0.01	0	0		0.292503	0.016	0.01				-2.09424	0	0				-1.67362	0	0.008				-1.80832	0.004	0				-0.457473	0	0				1.21756	0.055	0				-2.76366	0.016
Atg9a		0.04	0.02	0	0.06	0.07	0.06	0.1	0.04	0.19		-0.661371	0.023	0.024				-1.67202	0.009	0.01				2.82908	0.013	0				-0.634437	0.036	0.022				-2.70805	0.022	0.03				0.428698	0.073	0.033				-0.661146	0.078
Ankzf1		0.06	0.07	0.03	0.06	0.06	0.01	0.12	0.04	0.13		0.232767	0.054	0.019				3.15591	0.037	0				1.86601	0.013	0.008				1.76027	0.036	0				3.07614	0.098	0				0.0361688	0.036	0				-2.33818	0.125
Glb1l		0.03	0.01	0.04	0.01	0.01	0.04	0.01	0	0		1.61706	0.019	0.01				0.0494197	0.002	0				-2.04339	0	0.02				-0.414185	0.007	0				1.17614	0.022	0				1.2741	0.055	0				-2.99793	0.016
Stk16		0.18	0.28	0.21	0.21	0.2	0.34	0.25	0.21	0.32		0.274462	0.156	0.08	0.00661991	1		1.29979	0.119	0.02	0.00376623	1		-0.312962	0.088	0.073				-0.411571	0.117	0.065	0.331507	1		-0.190183	0.185	0.104	0.26627	1		0.165254	0.491	0.233	0.136141	1		0.661159	0.266
Tuba4a		0.09	0.45	0.13	0.56	0.14	0.27	0.58	0.25	0.56		0.919657	0.105	0.024	1.29795e-05	0.246779		-0.404071	0.166	0.12	0.417561	1		-1.49499	0.038	0.044				0.782714	0.31	0.152	0.0429571	1		2.30459	0.152	0.03	0.0118806	1		1.07239	0.345	0.1	0.0320514	1		0.606456	0.516
Dnajb2		0.13	0.23	0.02	0.11	0.08	0.04	0.15	0.04	0.05		-0.00596964	0.105	0.053	0.0230554	1		0.281501	0.084	0.05				-1.4566	0	0.016				2.69815	0.069	0				1.80692	0.12	0.015	0.015277	1		0.21565	0.073	0.033				-2.02083	0.141
Ptprn		0.06	0.09	0.1	0.02	0.02	0.03	0.02	0.08	0		-0.652695	0.016	0.015				-0.914636	0.023	0.02				1.0774	0.038	0.024				0.459337	0.015	0				1.36402	0.033	0				-0.884924	0.036	0.033				-2.43595	0.031
Gm28294		0	0	0	0	0	0	0	0	0		0.684373	0	0				-2.09424	0	0				1.63227	0	0				-2.57447	0	0				-0.457473	0	0				-0.874469	0	0				-3.67807	0
Resp18		0.55	0.87	1.13	0.78	0.64	0.62	0.41	0.4	0.85		-0.182875	0.354	0.242	0.0619944	1		-0.650828	0.333	0.28	0.919847	1		-0.00232686	0.288	0.343	0.348311	1		1.0573	0.361	0.174	0.024389	1		-0.326714	0.435	0.328	0.801089	1		-0.835941	0.509	0.433	0.558813	1		-0.327907	0.344
Gm28902		0	0	0	0	0	0	0	0	0		0.684373	0	0				-2.09424	0	0				1.63227	0	0				-2.57447	0	0				-0.457473	0	0				-0.874469	0	0				-3.67807	0
Dnpep		0.16	0.21	0.16	0.17	0.11	0.16	0.09	0.09	0.15		0.481125	0.14	0.063	0.0020562	1		0.772726	0.087	0.03				0.795098	0.112	0.044	0.0330402	1		-0.931478	0.073	0.065				1.02207	0.13	0.03	0.0335435	1		-1.34029	0.127	0.2	0.267621	1		-0.816943	0.094
Des		0	0	0	0	0.01	0	0	0	0		0.684373	0	0				-2.09424	0	0				1.63227	0	0				-2.57447	0	0				-2.19049	0	0.015				-0.874469	0	0				-3.67807	0
Speg		0.08	0	0.05	0	0.01	0.02	0	0.07	0		1.12634	0.097	0.027				-2.09424	0	0				-0.76986	0.025	0.024				-1.22239	0.004	0				1.2585	0.011	0				0.695644	0.018	0				-3.67807	0
Gmppa		0.12	0.12	0.1	0.06	0.08	0.08	0.03	0.04	0.13		-0.703087	0.074	0.063				-0.25024	0.033	0.03				-1.04172	0.025	0.032				0.179066	0.029	0.022				0.32116	0.087	0.045				2.10959	0.109	0	0.0638156	1		-2.09463	0.031
Asic4		0	0	0	0	0	0	0	0	0		0.684373	0	0				-2.09424	0	0				1.63227	0	0				-2.57447	0	0				-0.457473	0	0				-0.874469	0	0				-3.67807	0
Chpf		0.03	0.01	0.01	0.07	0.02	0.05	0.02	0.06	0.05		-0.808412	0.016	0.022				-5.20615	0	0.01				-0.765235	0	0.008				-0.166535	0.04	0.022				1.57606	0.011	0				0.414574	0.091	0.033				-2.44165	0.031
Obsl1		0.01	0	0	0.01	0	0.01	0.07	0	0		0.174508	0.004	0.002				-2.09424	0	0				1.63227	0	0				-4.12911	0	0.022				0.327024	0.011	0				-0.325808	0.018	0				-1.07919	0.016
Tmem198		0.01	0	0.01	0.01	0	0.01	0.02	0	0.05		0.808648	0.008	0.002				-2.09424	0	0				-0.627383	0	0.008				-1.06326	0.004	0				-0.457473	0	0				-0.18746	0.018	0				-2.43121	0.016
Inha		0.01	0.03	0.02	0	0.05	0.01	0	0	0		0.613524	0.008	0.005				2.03217	0.005	0				-1.02955	0	0.008				-2.57447	0	0				-0.527126	0.033	0.03				-0.328874	0.018	0				-3.67807	0
Stk11ip		0.05	0.08	0.01	0.03	0.1	0.03	0.05	0.04	0.03		0.692304	0.054	0.019				3.42829	0.033	0				-0.709916	0	0.008				0.74872	0.011	0				-0.92986	0.054	0.075				1.05453	0.055	0				-1.41184	0.047
Slc4a3		0.01	0	0.01	0	0	0	0.04	0	0		0.179121	0.008	0.005				-2.09424	0	0				3.28217	0.013	0				-2.57447	0	0				-0.457473	0	0				-0.874469	0	0				-4.28542	0.016
Epha4		0	0	0.01	0	0.01	0	0	0	0		-0.704015	0	0.002				-2.09424	0	0				3.69182	0.013	0				-2.57447	0	0				0.398448	0.011	0				-0.874469	0	0				-3.67807	0
Sgpp2		0.01	0.02	0.01	0	0.01	0	0.07	0	0		0.507327	0.004	0.002				1.28372	0.007	0				-0.6337	0	0.008				-2.57447	0	0				0.941679	0.011	0				-0.874469	0	0				-1.07919	0.016
Gm28410		0	0	0	0	0	0	0	0	0		0.684373	0	0				-2.09424	0	0				1.63227	0	0				-2.57447	0	0				-0.457473	0	0				-0.874469	0	0				-3.67807	0
Farsb		0.18	0.49	0.17	0.36	0.19	0.43	0.42	0.21	0.18		0.52269	0.175	0.087	0.00223244	1		0.300988	0.213	0.12	0.0502754	1		-0.564166	0.088	0.081				-0.106949	0.175	0.13	0.58386	1		1.47378	0.196	0.045	0.00756918	1		0.697269	0.473	0.2	0.0441528	1		-0.264205	0.375
Acsl3		0.11	0.09	0.09	0.04	0.1	0.17	0.11	0.13	0.03		-0.975652	0.051	0.058				0.60899	0.044	0.01				-1.46379	0.025	0.024				1.34399	0.022	0				2.42948	0.109	0.015	0.0221618	1		-0.555619	0.218	0.167	0.822929	1		-0.504812	0.078
Utp14b		0.06	0.07	0.01	0.04	0.04	0.07	0.05	0.02	0.04		1.49118	0.054	0.017				-0.410949	0.03	0.02				3.76587	0.025	0				1.26452	0.029	0				0.743068	0.033	0.015				0.760589	0.091	0.033				-1.42409	0.078
Gm29536		0	0	0	0	0	0	0	0	0		0.684373	0	0				-0.550389	0.002	0				1.63227	0	0				-2.57447	0	0				-0.457473	0	0				-0.874469	0	0				-3.67807	0
Kcne4		0	0	0	0	0	0	0	0	0		0.684373	0	0				-2.09424	0	0				1.63227	0	0				-2.57447	0	0				-0.457473	0	0				-0.874469	0	0				-3.67807	0
Scg2		0.45	0.99	0.95	0.74	0.58	0.44	0.28	0.46	0.7		0.146703	0.331	0.196	0.00447631	1		-0.250552	0.342	0.3	0.852784	1		0.534272	0.338	0.27	0.315335	1		0.491289	0.387	0.196	0.0398682	1		-1.08955	0.315	0.269	0.924198	1		-0.0181893	0.382	0.3	0.884405	1		0.87562	0.281
Ap1s3		0.05	0.69	0.04	0.23	0.32	0.52	0.56	0.29	0.53		1.08622	0.039	0.015				0.377763	0.26	0.11	0.00621782	1		0.150132	0.025	0.012				0.0280646	0.102	0.087	0.784907	1		-0.402692	0.228	0.164	0.578636	1		0.0877551	0.455	0.267	0.264719	1		-0.536901	0.438
Wdfy1		0.15	0.16	0.04	0.08	0.24	0.11	0.04	0.23	0.13		0.466469	0.14	0.07	0.00569566	1		1.2215	0.07	0.01				1.69135	0.062	0.012				1.08296	0.055	0.022				-1.89856	0.109	0.119	0.673273	1		0.360075	0.145	0.067	0.328126	1		-1.72768	0.047
Mrpl44		0.14	0.15	0.15	0.19	0.16	0.21	0.1	0.2	0.37		0.0430467	0.101	0.07	0.206189	1		0.318727	0.061	0.03				-0.733584	0.062	0.069				-0.852561	0.113	0.109	0.979964	1		-0.546176	0.109	0.09	0.802151	1		-0.216348	0.291	0.133	0.227873	1		-0.634149	0.125
Serpine2		0.01	0.02	0.01	0.01	0.09	0	0.02	0	0		0.578037	0.012	0.005				1.56866	0.012	0				-0.0675974	0	0.004				-0.239856	0.011	0				-4.49174	0	0.015				-0.874469	0	0				-2.5218	0.016
Cul3		0.49	0.9	0.32	0.95	0.61	0.79	1.11	0.58	0.94		0.565861	0.451	0.208	1.42312e-07	0.00270577		0.785997	0.391	0.16	0.000177862	1		0.00243365	0.138	0.133	0.925229	1		0.349993	0.511	0.348	0.102306	1		1.08782	0.522	0.209	0.000358635	1		0.229685	0.764	0.533	0.229725	1		-0.492275	0.781
1700016L21Rik		0	0	0	0	0	0	0	0.01	0		0.684373	0	0				-2.09424	0	0				1.63227	0	0				-2.57447	0	0				-0.457473	0	0				-0.874469	0	0				-3.67807	0
Dock10		1.7	1.78	0.6	2.07	1.87	1.32	2.29	1.74	1.85		0.0240165	0.899	0.753	0.176274	1		0.995523	0.721	0.37	1.49285e-07	0.00283835		-0.261842	0.275	0.25	0.899423	1		0.228161	0.858	0.674	0.190094	1		0.46878	0.837	0.582	0.00273128	1		0.435136	0.709	0.567	0.172135	1		0.556698	0.953
Nyap2		0	0	0	0	0	0	0	0	0		-0.0403389	0	0.002				-2.09424	0	0				1.63227	0	0				-2.57447	0	0				-0.457473	0	0				-0.874469	0	0				-3.67807	0
Irs1		0	0.03	0.09	0.01	0.05	0	0	0	0.03		-0.738221	0	0.002				2.11944	0.007	0				-3.42446	0	0.012				-0.479108	0.007	0				2.81929	0.054	0				-0.874469	0	0				-3.67807	0
Rhbdd1		0.16	0.23	0.06	0.34	0.13	0.1	0.22	0.22	0.35		0.497546	0.136	0.061	0.00197933	1		0.816228	0.087	0.03				-0.781774	0.025	0.032				0.234593	0.109	0.13	0.698236	1		-0.156579	0.109	0.075	0.542692	1		2.46171	0.182	0	0.0140076	1		-2.46807	0.156
Gm28940		0	0	0	0	0	0.01	0	0	0		-1.05607	0	0.002				-0.259893	0.005	0				1.63227	0	0				-2.57447	0	0				-0.457473	0	0				0.169827	0.018	0				-3.67807	0
Col4a4		0	0	0	0	0.02	0	0.06	0	0		-1.2082	0	0.002				-2.09424	0	0				1.63227	0	0				-2.57447	0	0				-1.17926	0.011	0.015				-0.874469	0	0				-1.32471	0.016
Col4a3		0	0	0	0	0	0	0	0	0		0.684373	0	0				-2.09424	0	0				1.63227	0	0				-2.57447	0	0				-0.457473	0	0				-0.874469	0	0				-3.67807	0
C430014B12Rik		0.01	0	0	0	0	0	0.01	0	0		0.246333	0.008	0.005				-2.09424	0	0				1.63227	0	0				-2.57447	0	0				-0.457473	0	0				-0.874469	0	0				-3.04567	0.016
Mff		0.35	0.55	0.4	0.47	0.36	0.5	0.53	0.41	0.47		0.0277365	0.276	0.186	0.0554951	1		0.179181	0.241	0.14	0.0774424	1		0.931154	0.2	0.137	0.22514	1		0.782296	0.274	0.087	0.00861354	1		0.111685	0.315	0.194	0.23778	1		0.416746	0.545	0.3	0.096103	1		-0.52025	0.469
Gm28941		0	0	0	0.02	0	0	0	0.01	0		-0.693286	0	0.002				-2.09424	0	0				1.63227	0	0				0.32675	0.011	0				-0.457473	0	0				-0.874469	0	0				-3.67807	0
Tm4sf20		0	0	0	0.01	0	0	0	0	0		0.684373	0	0				-2.09424	0	0				1.63227	0	0				-0.793468	0.004	0				-0.457473	0	0				-0.874469	0	0				-3.67807	0
Agfg1		0.22	0.41	0.19	0.7	0.39	0.41	0.54	0.34	0.54		0.390927	0.167	0.099	0.0203954	1		0.430788	0.176	0.08	0.0298179	1		0.184931	0.062	0.056				-0.547858	0.343	0.261	0.630995	1		0.227355	0.37	0.239	0.215251	1		0.577288	0.473	0.2	0.0579043	1		1.99132	0.484
A030005L19Rik		0	0	0	0	0	0	0	0	0.04		0.684373	0	0				-2.09424	0	0				1.63227	0	0				-2.57447	0	0				-0.457473	0	0				-0.874469	0	0				-3.67807	0
Slc19a3		0	0	0	0	0	0	0	0	0		0.684373	0	0				-2.09424	0	0				1.63227	0	0				-2.57447	0	0				-0.457473	0	0				-0.874469	0	0				-3.67807	0
Daw1		0	0	0	0	0	0	0	0	0		0.684373	0	0				-2.09424	0	0				1.63227	0	0				-2.57447	0	0				-0.457473	0	0				-0.874469	0	0				-3.67807	0
Sphkap		0.07	0.09	0.18	0.15	0.05	0.12	0	0.03	0		-0.648375	0.043	0.034				1.40742	0.035	0.01				-1.77403	0.013	0.06				-0.361632	0.047	0.043				2.67331	0.054	0				-2.51075	0.036	0.133	0.0837713	1		-3.67807	0
4933436I20Rik		0	0	0	0	0	0	0	0	0		0.684373	0	0				-2.09424	0	0				1.63227	0	0				-2.57447	0	0				-0.457473	0	0				-0.874469	0	0				-3.67807	0
Pid1		1.38	0.03	0.44	0.3	2.02	0.63	0.32	0.97	0.55		0.308745	0.755	0.564	0.00164977	1		0.732863	0.014	0.01				-0.58892	0.175	0.181	0.669938	1		0.617696	0.091	0.043				-0.0619095	0.728	0.701	0.74414	1		0.925543	0.127	0.233	0.234534	1		1.08493	0.156
Dner		0	0.01	0	0.01	0	0	0	0.01	0		0.684373	0	0				0.348457	0.002	0				1.63227	0	0				-0.559298	0.004	0				0.120483	0.011	0				-0.874469	0	0				-3.67807	0
Trip12		0.58	0.67	0.26	0.84	0.66	0.75	0.9	0.57	0.8		0.263984	0.432	0.269	0.00214637	1		0.939434	0.274	0.11	0.00155757	1		-0.131931	0.15	0.097	0.272127	1		0.147924	0.412	0.283	0.179569	1		0.604081	0.533	0.269	0.00509708	1		-0.130394	0.673	0.533	0.913448	1		0.0318865	0.688
Fbxo36		0.02	0.03	0.03	0.02	0	0	0	0.06	0.02		1.96677	0.023	0.005				1.83063	0.009	0				-1.66388	0	0.016				0.262049	0.018	0				-0.457473	0	0				-0.874469	0	0				-3.67807	0
C130026I21Rik		0.05	0.18	0.05	0.06	0.08	0.41	0.07	0.13	0.05		2.07436	0.062	0.01				-0.0322272	0.077	0.04				-0.0871558	0.025	0.016				1.70872	0.029	0				1.1695	0.087	0.015				1.94671	0.455	0.067	0.00064452	1		-1.07802	0.047
A530032D15Rik		0.08	0.33	0.1	0.07	0.06	0.51	0.18	0.19	0.09		0.0166063	0.051	0.039				-0.550475	0.124	0.1	0.667755	1		0.665825	0.025	0.032				-1.28533	0.033	0.022				-0.720335	0.054	0.045				1.36791	0.527	0.133	0.00190241	1		-1.41609	0.156
A530040E14Rik		0	0.08	0.01	0	0.01	0.07	0.02	0.02	0		1.87098	0.004	0				0.3521	0.037	0.01				0.145077	0	0.004				-1.78095	0.004	0				0.398448	0.011	0				0.51932	0.109	0.033	0.247135	1		-2.57234	0.031
Gm16028		0	0.03	0	0	0	0.04	0	0	0		0.684373	0	0				1.39122	0.021	0.01				1.63227	0	0				-2.57447	0	0				0.347171	0.011	0				-0.649497	0.036	0.033				-3.67807	0
Sp110		0.22	0.62	0.2	0.44	0.42	0.68	0.54	0.66	0.38		-0.260277	0.14	0.116	0.556803	1		-0.0781089	0.253	0.18	0.257247	1		-0.54628	0.075	0.065				-0.372966	0.263	0.174	0.380109	1		0.0972813	0.304	0.179	0.163399	1		0.595224	0.618	0.267	0.00702686	1		-1.13359	0.547
Gm16094		0.01	0.02	0.01	0	0	0.02	0.01	0	0		0.878934	0.016	0.002				-1.02002	0.007	0.01				-0.821341	0	0.008				-2.57447	0	0				-0.457473	0	0				-1.33302	0.018	0.033				-2.9386	0.016
Sp140		0.34	0.82	0.24	0.33	0.57	1.02	0.59	0.62	0.5		0.507132	0.288	0.143	0.000104898	1		-0.353003	0.34	0.27	0.719944	1		0.821017	0.112	0.085	0.524003	1		-0.414015	0.182	0.109	0.292832	1		-0.300067	0.402	0.209	0.0543826	1		1.19673	0.873	0.367	0.000273888	1		-0.115708	0.531
Gm10552		0	0.17	0	0.01	0.01	0.07	0.07	0.01	0.03		-0.800645	0	0.002				0.631272	0.061	0.02				1.63227	0	0				-1.08443	0.004	0				-0.382552	0.011	0.015				0.707107	0.127	0.033	0.18213	1		-1.16046	0.078
Sp100		0.5	1.52	0.33	1.39	0.98	0.98	1.63	1.08	1.47		0.576113	0.397	0.211	1.51846e-05	0.288705		-0.116513	0.616	0.39	0.0494569	1		0.240859	0.15	0.129	0.730472	1		-0.207111	0.646	0.543	0.984492	1		0.644258	0.554	0.388	0.0381847	1		0.335182	0.764	0.6	0.547957	1		-0.851662	0.953
A630001G21Rik		0.29	0.73	0.06	0.26	0.23	0.53	0.61	0.36	0.19		0.114341	0.195	0.126	0.0455426	1		-0.125631	0.3	0.18	0.0690653	1		1.03272	0.038	0.02				-0.145878	0.128	0.087	0.451349	1		0.0434111	0.141	0.104	0.579567	1		0.77788	0.545	0.133	0.00255304	1		0.142907	0.547
Cab39		0.56	0.86	0.21	0.86	0.59	0.84	1.05	0.47	1.17		0.379656	0.451	0.254	9.58564e-05	1		0.845714	0.372	0.14	0.000125907	1		-0.557569	0.1	0.081	0.717116	1		0.987165	0.474	0.217	0.00290628	1		0.607078	0.435	0.239	0.0295015	1		-0.0786862	0.673	0.5	0.625494	1		-0.398931	0.781
Itm2c		1.31	0.16	1.32	0.69	0.9	0.42	0.49	1.19	0.61		0.427783	0.86	0.61	3.36926e-06	0.0640597		-0.214074	0.063	0.06				0.0913627	0.537	0.552	0.583842	1		0.334271	0.336	0.196	0.0927935	1		0.946431	0.707	0.284	3.12087e-05	0.593371		-0.44196	0.309	0.267	0.986332	1		1.78656	0.438
4933407L21Rik		0	0	0	0	0	0	0	0	0		0.684373	0	0				-2.09424	0	0				1.63227	0	0				-2.57447	0	0				-0.457473	0	0				-0.874469	0	0				-3.67807	0
Gpr55		0	0.01	0	0.04	0.04	0.02	0.02	0	0		0.684373	0	0				0.918814	0.012	0				1.63227	0	0				1.25924	0.018	0				-0.347328	0.033	0.015				-1.32824	0.018	0.033				-2.40541	0.031
2810459M11Rik		0	0.01	0	0	0	0	0.03	0	0.11		0.684373	0	0				0.0478945	0.002	0				1.63227	0	0				-2.57447	0	0				-0.457473	0	0				-0.874469	0	0				-2.17041	0.031
Psmd1		0.49	0.49	0.41	0.43	0.44	0.54	0.39	0.58	0.75		0.106858	0.37	0.225	0.00458521	1		-0.00631763	0.204	0.1	0.0351561	1		0.0358502	0.188	0.149	0.697906	1		0.382185	0.241	0.13	0.118066	1		0.277866	0.326	0.224	0.205362	1		1.10073	0.618	0.267	0.00662197	1		-0.717417	0.359
Htr2b		0.01	0.02	0	0.02	0	0	0	0	0		0.585245	0.008	0.002				-3.01154	0.005	0.01				1.63227	0	0				0.257777	0.004	0				-0.457473	0	0				-0.874469	0	0				-3.67807	0
Armc9		0.22	0.1	0.05	0.07	0.04	0.19	0.18	0.23	0		-0.548257	0.132	0.102	0.415376	1		1.31552	0.044	0.01				-0.909544	0.013	0.028				-0.361297	0.047	0.022				0.388351	0.033	0.015				-1.31971	0.164	0.267	0.157046	1		-1.50034	0.156
Gm16341		0.01	0.29	0	0.01	0.01	0.13	0.19	0.03	0.29		-1.53164	0	0.005				-0.426463	0.11	0.06	0.190496	1		1.63227	0	0				-4.98834	0	0.022				1.11961	0.022	0				1.68047	0.182	0.033	0.0564219	1		0.231392	0.188
B3gnt7		0.03	0.03	0.01	0	0	0.02	0.01	0.03	0		0.814881	0.027	0.01				1.89151	0.012	0				0.957616	0.013	0.004				-2.57447	0	0				-0.457473	0	0				0.38902	0.018	0				-2.81124	0.016
Ncl		1.1	1.51	0.96	1.54	1.16	1.8	1.65	1.3	1.48		0.150594	0.716	0.552	0.019815	1		0.226463	0.581	0.33	0.00319675	1		0.41271	0.412	0.375	0.587771	1		0.318814	0.741	0.5	0.0819967	1		0.412766	0.739	0.433	0.00417621	1		0.562262	0.982	0.833	0.0292703	1		0.469588	0.875
C130036L24Rik		0.02	0.02	0.01	0.04	0.01	0.07	0.02	0	0		-0.612109	0.012	0.012				1.38963	0.009	0				0.832995	0.013	0.004				1.05944	0.022	0				0.455861	0.011	0				1.97581	0.109	0	0.0638156	1		-2.34795	0.031
Nmur1		0.01	0	0	0	0	0.01	0.01	0	0		-2.35794	0	0.007				-2.09424	0	0				1.63227	0	0				-2.57447	0	0				-0.457473	0	0				0.114408	0.018	0				-2.81124	0.016
Ptma		2.67	3.05	2.76	2.76	2.87	3.95	2.89	2.85	2.94		0.138767	0.988	0.961	0.0252115	1		-0.125428	0.967	0.95	0.721543	1		-0.0222462	0.812	0.923	0.871747	1		-0.0533479	0.956	0.891	0.792152	1		-0.0901095	0.978	0.955	0.4596	1		-0.243266	1	1	0.327395	1		-0.437865	1
Pde6d		0.21	0.24	0.15	0.31	0.32	0.33	0.2	0.16	0.49		0.716551	0.202	0.087	9.97177e-05	1		2.10869	0.101	0.03	0.0221227	1		-0.550878	0.075	0.065				0.674723	0.172	0.065	0.0806472	1		1.41236	0.315	0.09	0.00128839	1		-0.0734204	0.364	0.233	0.397508	1		0.329142	0.219
Cops7b		0.04	0.11	0.03	0.1	0.05	0.11	0.18	0.12	0.19		0.00505418	0.031	0.027				-0.0353424	0.044	0.02				-0.402399	0.013	0.012				-0.753831	0.036	0.022				1.08027	0.043	0.015				0.838394	0.164	0.033	0.0889342	1		-1.49291	0.172
Dis3l2		0.42	0.47	0.11	0.48	0.44	0.3	0.54	0.33	0.45		-0.0640745	0.288	0.186	0.0269399	1		0.131269	0.178	0.1	0.102886	1		-0.86671	0.05	0.044				-0.388225	0.219	0.196	0.918952	1		-0.0305838	0.261	0.134	0.113597	1		0.632118	0.382	0.167	0.10823	1		-0.918359	0.359
Gm29055		0	0.01	0	0.02	0	0	0	0	0		0.684373	0	0				0.42637	0.007	0				1.63227	0	0				0.260355	0.018	0				-0.457473	0	0				-0.874469	0	0				-3.67807	0
Gm28375		0.04	0.09	0.01	0.07	0.05	0.03	0.04	0.03	0		0.346015	0.035	0.017				0.404944	0.028	0.02				3.5151	0.025	0				0.387568	0.036	0.022				1.2827	0.054	0.015				-1.07728	0.036	0.033				-1.69018	0.031
Eif4e2		0.41	0.45	0.38	0.5	0.55	0.75	0.47	0.34	0.58		0.138565	0.319	0.191	0.00483661	1		0.835541	0.192	0.09	0.0210888	1		0.260716	0.162	0.137	0.722629	1		-0.411087	0.266	0.174	0.277618	1		0.0138399	0.457	0.299	0.242631	1		0.577642	0.764	0.467	0.0833886	1		-0.0572946	0.438
Efhd1		0	0	0	0	0	0	0	0	0		-1.01684	0	0.002				-2.09424	0	0				1.63227	0	0				-2.57447	0	0				-0.457473	0	0				-0.874469	0	0				-3.67807	0
Gigyf2		0.36	0.61	0.17	0.51	0.47	0.44	0.66	0.29	0.47		-0.225409	0.257	0.199	0.360444	1		0.0714318	0.255	0.12	0.014112	1		1.36127	0.138	0.048	0.00986513	1		1.54218	0.299	0.109	0.00865491	1		0.199201	0.359	0.179	0.0434609	1		0.539388	0.473	0.233	0.0858935	1		-0.0960169	0.547
Kcnj13		0.01	0.03	0	0.01	0	0	0.01	0.03	0		-0.576376	0.008	0.005				-1.50284	0.007	0.01				1.63227	0	0				-1.08406	0.007	0				-0.457473	0	0				-0.874469	0	0				-2.76366	0.016
Ngef		0	0	0	0	0.01	0	0	0	0		0.684373	0	0				-2.09424	0	0				1.63227	0	0				-2.57447	0	0				-1.76346	0	0.015				-0.874469	0	0				-3.67807	0
Neu2		0	0	0	0	0	0	0	0	0		1.64894	0.004	0				-2.09424	0	0				1.63227	0	0				-2.57447	0	0				-0.457473	0	0				-0.874469	0	0				-3.67807	0
Inpp5d		1.59	1.52	0.67	0.92	1.29	1.26	1.51	1.58	1.31		0.182402	0.895	0.709	0.0014656	1		1.01992	0.628	0.3	6.77183e-07	0.0128753		-0.202522	0.3	0.286	0.77546	1		0.289234	0.471	0.261	0.0757812	1		0.368655	0.707	0.552	0.255333	1		0.998113	0.891	0.6	0.00462555	1		0.728515	0.922
Atg16l1		0.21	0.36	0.09	0.32	0.23	0.18	0.45	0.28	0.31		0.317688	0.171	0.094	0.00777313	1		2.5218	0.164	0.03	0.000502804	1		-2.43562	0.013	0.052				0.686765	0.168	0.065	0.0999755	1		0.947707	0.239	0.104	0.0380223	1		1.5875	0.309	0.033	0.00471817	1		0.14028	0.438
Sag		0.02	0.03	0	0.06	0.06	0.03	0.16	0.03	0		-0.4441	0.016	0.012				2.00726	0.016	0				1.63227	0	0				-0.950139	0.036	0.022				-0.23019	0.043	0.03				0.785983	0.036	0				-0.0137694	0.156
Dgkd		0.57	1.21	0.28	0.62	0.57	0.64	1.13	0.82	0.93		0.359397	0.475	0.237	5.65508e-07	0.010752		1.40622	0.543	0.14	1.19997e-09	2.28151e-05		0.485543	0.15	0.113	0.501885	1		0.583651	0.336	0.174	0.0501339	1		1.25126	0.478	0.194	0.000560757	1		0.227879	0.636	0.4	0.234012	1		-0.910336	0.734
Usp40		0.14	0.17	0.02	0.1	0.09	0.08	0.15	0.16	0.11		0.323531	0.121	0.061	0.0109246	1		0.0126141	0.066	0.03				0.725596	0.013	0.008				0.393263	0.069	0.022				0.627251	0.12	0.03	0.0517307	1		-1.5467	0.036	0.067				-0.0431547	0.172
Gm20528		0.04	0	0	0	0.05	0.01	0.01	0.01	0.22		0.220083	0.039	0.019				-1.3068	0.002	0				2.51775	0.013	0				-2.57447	0	0				-0.358488	0.033	0.03				0.118087	0.018	0				-2.79471	0.016
Ugt1a7c		0.03	0	0	0	0	0	0	0	0		-0.151125	0.016	0.012				-2.09424	0	0				1.63227	0	0				-3.543	0	0.022				-0.457473	0	0				-0.874469	0	0				-3.67807	0
Ugt1a6a		0.01	0	0	0	0.04	0.01	0	0.01	0		0.57334	0.012	0.002				-2.09424	0	0				1.63227	0	0				-2.57447	0	0				-1.64404	0.011	0.015				0.247338	0.018	0				-3.67807	0
Dnajb3		0	0	0.04	0	0.01	0	0	0	0		0.684373	0	0				-0.410369	0.002	0				-2.34096	0	0.004				-2.57447	0	0				0.48069	0.011	0				-0.874469	0	0				-3.67807	0
Mroh2a		0.01	0	0	0	0	0.01	0	0.01	0		3.24425	0.012	0				-2.09424	0	0				1.63227	0	0				-1.97066	0.004	0				-0.457473	0	0				0.00961646	0.018	0				-3.67807	0
Hjurp		0.24	0.13	0.08	0.19	0.27	0.71	0.27	0.21	0.18		-0.0304448	0.171	0.09	0.00540932	1		-0.446757	0.066	0.03				1.34403	0.062	0.028				0.783413	0.106	0.087	0.632629	1		-0.706899	0.163	0.104	0.38181	1		0.460093	0.655	0.433	0.171317	1		0.834633	0.281
Trpm8		0	0	0	0	0	0	0	0	0		0.684373	0	0				-2.09424	0	0				1.63227	0	0				-2.57447	0	0				-0.457473	0	0				-0.874469	0	0				-3.67807	0
Spp2		0	0	0	0	0	0	0	0	0		0.684373	0	0				-2.09424	0	0				1.63227	0	0				-2.57447	0	0				-0.457473	0	0				-0.874469	0	0				-3.67807	0
Gm29336		0.01	0	0.01	0.02	0	0	0.04	0	0.14		1.16056	0.008	0.002				-2.09424	0	0				-0.507555	0	0.008				-3.2272	0.004	0.022				-0.457473	0	0				-0.874469	0	0				-4.54695	0.016
Arl4c		0.67	0.03	0.39	0.96	0.51	0.32	0.82	0.41	0.72		0.253846	0.525	0.288	4.48856e-05	0.85341		1.04236	0.019	0.01				-0.210638	0.175	0.149	0.730033	1		-0.24683	0.482	0.37	0.577817	1		0.270121	0.326	0.224	0.245613	1		-0.631363	0.145	0.267	0.154863	1		-1.47299	0.625
Sh3bp4		0.07	0.01	0.09	0.02	0.16	0	0.01	0.05	0.02		0.398986	0.058	0.027				0.771582	0.005	0				0.271592	0.025	0.016				-1.09296	0.011	0.022				0.434093	0.174	0.06	0.0501435	1		-0.874469	0	0				-2.79471	0.016
C030007H22Rik		0	0	0	0	0	0	0	0	0		0.684373	0	0				-2.09424	0	0				1.63227	0	0				-2.57447	0	0				-0.457473	0	0				-0.874469	0	0				-3.67807	0
Agap1		0.22	0.02	0.13	0.06	0.39	0.01	0	0.1	0.2		0.787578	0.195	0.085	0.000139412	1		1.24974	0.007	0				-0.992369	0.075	0.04				-1.65185	0.036	0.022				0.362859	0.272	0.164	0.17569	1		0.277274	0.018	0				-3.67807	0
4933400F21Rik		0	0	0	0	0	0	0	0	0		0.684373	0	0				-2.09424	0	0				1.63227	0	0				-2.57447	0	0				-0.457473	0	0				-0.874469	0	0				-3.67807	0
Ackr3		0	0.01	0	0	0	0.01	0	0	0		0.684373	0	0				-4.00444	0	0.01				1.63227	0	0				-2.57447	0	0				-0.457473	0	0				0.00961646	0.018	0				-3.67807	0
Cops8		0.21	0.29	0.32	0.36	0.25	0.29	0.38	0.25	0.54		1.01487	0.253	0.082	2.81254e-08	0.000534747		0.479871	0.117	0.05	0.0601735	1		-0.536665	0.15	0.125	0.759366	1		0.31586	0.204	0.13	0.264995	1		0.266462	0.283	0.134	0.0643386	1		0.471164	0.382	0.167	0.0796482	1		1.36469	0.344
Col6a3		0	0	0.01	0.02	0	0	0	0	0		0.684373	0	0				-2.09424	0	0				-0.765957	0	0.008				-5.18993	0	0.022				-0.457473	0	0				-0.874469	0	0				-3.67807	0
Mlph		0	0	0	0	0	0	0	0	0		0.684373	0	0				-2.09424	0	0				1.63227	0	0				-2.57447	0	0				-0.457473	0	0				-0.874469	0	0				-3.67807	0
Rab17		0	0	0	0	0	0	0	0	0		0.684373	0	0				-2.09424	0	0				1.63227	0	0				-2.57447	0	0				-0.457473	0	0				-0.874469	0	0				-3.67807	0
Lrrfip1		0.82	0.58	0.38	0.95	0.67	0.74	0.91	0.86	0.95		0.299267	0.623	0.387	6.60679e-05	1		0.827421	0.265	0.08	0.000248767	1		0.416595	0.175	0.141	0.602038	1		0.412815	0.5	0.326	0.0887472	1		-0.158292	0.5	0.299	0.10766	1		-0.224057	0.691	0.467	0.853381	1		-0.589834	0.703
Ramp1		0.88	0.03	1.02	0.63	0.62	0.38	0.4	0.8	0.4		-0.300821	0.607	0.472	0.905901	1		-0.240688	0.009	0.01				-0.450189	0.4	0.46	0.171882	1		-0.357746	0.274	0.217	0.694059	1		0.046886	0.38	0.313	0.543832	1		-0.872224	0.127	0.3	0.0563931	1		1.45617	0.328
Ube2f		0.6	0.37	0.5	0.39	0.72	0.32	0.39	0.49	0.26		0.292804	0.451	0.269	0.000697093	1		0.161473	0.155	0.08	0.0714476	1		0.46723	0.325	0.218	0.10827	1		0.549423	0.241	0.109	0.0794949	1		-0.474699	0.543	0.418	0.941793	1		-0.368439	0.364	0.3	0.991317	1		-1.16716	0.391
Scly		0.1	0.12	0.06	0.2	0.06	0.11	0.13	0.08	0.28		-0.0945204	0.078	0.041				0.964325	0.056	0.02				-1.9312	0.013	0.028				-1.31037	0.088	0.065				-1.31055	0.033	0.03				-0.315927	0.127	0.1	0.81164	1		-1.95631	0.109
Gm17090		0	0.01	0	0.02	0.01	0	0.03	0	0		1.39416	0.004	0				0.80929	0.007	0				1.63227	0	0				0.478873	0.007	0				0.913554	0.011	0				-0.874469	0	0				-2.02943	0.016
Espnl		0	0	0	0	0	0	0	0	0		0.684373	0	0				-2.09424	0	0				1.63227	0	0				-2.57447	0	0				-0.457473	0	0				-0.874469	0	0				-3.67807	0
Ilkap		0.32	0.46	0.22	0.38	0.45	0.54	0.43	0.4	0.44		0.625214	0.28	0.121	6.43009e-06	0.122255		0.364768	0.171	0.11	0.179444	1		0.220248	0.112	0.077	0.354407	1		0.137577	0.212	0.152	0.425108	1		-0.292839	0.337	0.299	0.969778	1		-0.245008	0.491	0.367	0.668116	1		1.55547	0.391
Hes6		0.15	0.16	0.18	0.21	0.18	0.43	0.24	0.2	0.19		0.0606612	0.113	0.073	0.118077	1		-0.100964	0.07	0.04				-1.34696	0.062	0.069				-0.270871	0.109	0.087	0.714772	1		-0.0814753	0.163	0.09	0.245256	1		-0.363443	0.4	0.367	0.682963	1		0.64923	0.25
Per2		0.03	0.04	0.01	0.04	0.03	0.01	0.01	0.07	0		-0.195549	0.019	0.012				2.37159	0.009	0				-0.658458	0	0.008				1.37959	0.029	0				-1.43051	0.022	0.03				0.297132	0.036	0				-2.83151	0.016
Traf3ip1		0.04	0.08	0.01	0.08	0.04	0.06	0.07	0	0.06		0.00911333	0.027	0.017				1.25317	0.033	0.01				-0.437769	0	0.004				0.614402	0.033	0.022				0.946367	0.043	0.015				0.615518	0.091	0.033				-1.16796	0.078
Asb1		0.01	0.04	0.01	0.04	0.04	0.07	0.02	0.04	0.22		-0.914302	0.004	0.007				-0.995982	0.007	0.01				-0.670805	0	0.008				-2.64039	0.018	0.022				1.49452	0.033	0.015				-1.99862	0.036	0.067				-2.34795	0.031
Hdac4		0.16	0.14	0.06	0.49	0.19	0.27	0.33	0.15	0.52		0.139351	0.125	0.068	0.0219107	1		0.349811	0.059	0.02				1.05193	0.062	0.012				0.0201328	0.252	0.152	0.26888	1		0.631956	0.185	0.075	0.0650351	1		0.892602	0.236	0.1	0.154863	1		-0.764876	0.281
Ndufa10		0.45	0.45	0.41	0.65	0.62	0.63	0.5	0.41	0.55		-0.138854	0.331	0.225	0.0661825	1		-0.446267	0.176	0.15	0.751554	1		0.350367	0.162	0.165	0.8815	1		0.554017	0.361	0.13	0.00564202	1		-0.184231	0.446	0.254	0.0781499	1		0.80991	0.655	0.3	0.018227	1		0.225257	0.453
Cops9		0.61	0.34	0.74	0.45	0.67	0.68	0.3	0.68	0.45		0.029919	0.467	0.308	0.0176231	1		1.07644	0.148	0.04	0.00578097	1		-1.01848	0.212	0.335	0.0107031	1		-0.0475951	0.281	0.13	0.0834476	1		-0.41624	0.5	0.373	0.784332	1		-1.03623	0.545	0.533	0.206744	1		-0.828044	0.344
Gpc1		0	0	0.01	0.01	0.01	0	0	0	0.16		2.03877	0.004	0				-2.09424	0	0				-0.107463	0	0.004				-0.243609	0.007	0				0.785036	0.022	0				-0.874469	0	0				-3.67807	0
Ankmy1		0	0	0	0	0	0	0	0	0		2.03877	0.004	0				-1.30548	0.002	0				1.63227	0	0				-1.80832	0.004	0				0.189902	0.011	0				-0.874469	0	0				-3.67807	0
Dusp28		0.02	0.06	0.04	0.04	0.06	0.04	0.04	0.06	0.07		-0.182406	0.016	0.012				3.04217	0.026	0				-0.745003	0.013	0.02				1.30119	0.026	0				1.29135	0.022	0.015				-0.327829	0.091	0.033				-1.74512	0.062
5033417F24Rik		0.01	0.02	0	0.03	0.02	0.02	0	0	0		-0.36285	0.004	0.002				-1.27489	0.005	0.01				1.63227	0	0				-2.26829	0.007	0.022				-2.37501	0	0.015				-2.51187	0	0.033				-3.67807	0
Rnpepl1		0.25	0.27	0.12	0.21	0.24	0.16	0.19	0.31	0		0.362455	0.218	0.107	0.000680486	1		-0.07303	0.084	0.06				0.579172	0.112	0.044	0.0358256	1		2.22509	0.117	0.022	0.0478148	1		-0.069333	0.174	0.104	0.272357	1		1.11652	0.218	0.067	0.0862503	1		-1.66966	0.188
9430060I03Rik		0.05	0.03	0.04	0.06	0.07	0.03	0.07	0.04	0.05		-0.152904	0.035	0.022				-1.28304	0.012	0.01				-2.16324	0	0.02				0.585268	0.036	0.022				-0.757589	0.043	0.03				-0.778555	0.036	0.033				-1.14395	0.062
Capn10		0.04	0.07	0.03	0.04	0.05	0.12	0.04	0.01	0.1		1.16189	0.051	0.012				0.213833	0.03	0.01				2.76574	0.025	0.004				1.14454	0.033	0				0.130538	0.054	0.03				2.68002	0.218	0	0.00640431	1		-1.8021	0.047
Gpr35		0.11	0	0.09	0.01	0.17	0.02	0	0.07	0.02		-0.0493351	0.089	0.056				-0.802582	0.005	0				0.58768	0.025	0.024				-0.436945	0.018	0				-0.974784	0.13	0.119	0.987923	1		-1.08384	0.018	0.033				-3.67807	0
Kif1a		0.03	0	0	0.01	0.09	0.01	0.03	0	0.02		0.666141	0.035	0.015				-0.720818	0.002	0				2.87445	0.013	0				-0.405051	0.011	0				-0.246952	0.076	0.045				-0.0177635	0.018	0				-2.20529	0.016
Sned1		0.01	0	0	0	0	0	0	0	0		2.39061	0.008	0.002				-2.09424	0	0				1.63227	0	0				-2.57447	0	0				-0.457473	0	0				-0.874469	0	0				-3.67807	0
Mterf4		0.1	0.11	0.12	0.1	0.05	0.08	0.11	0.08	0.12		0.728432	0.097	0.036				3.09355	0.044	0.01				0.928714	0.062	0.028				2.47874	0.055	0				1.0744	0.043	0.015				-0.00200839	0.109	0.067	0.579813	1		-0.451285	0.141
Gm28535		0	0	0	0	0.01	0	0	0	0		0.684373	0	0				-2.09424	0	0				1.63227	0	0				-2.57447	0	0				0.577826	0.011	0				-0.874469	0	0				-3.67807	0
Pask		0	0	0.01	0	0.01	0.1	0	0	0		2.75125	0.004	0				-2.09424	0	0				3.0754	0.013	0				-2.57447	0	0				0.65389	0.011	0				0.223156	0.109	0.067	0.56745	1		-3.67807	0
Ppp1r7		0.25	0.3	0.19	0.28	0.22	0.42	0.31	0.24	0.44		-0.0978077	0.171	0.131	0.290564	1		0.584948	0.122	0.05	0.0447648	1		-0.112036	0.075	0.081				-0.992356	0.139	0.109	0.672497	1		-0.598324	0.152	0.119	0.694875	1		0.37251	0.491	0.267	0.136509	1		-1.94594	0.25
Ano7		0	0	0	0	0	0.01	0	0	0		0.684373	0	0				-2.09424	0	0				1.63227	0	0				-2.57447	0	0				-0.457473	0	0				-0.18746	0.018	0				-3.67807	0
Hdlbp		0.56	0.51	0.42	0.43	0.64	0.49	0.41	0.52	0.51		0.215069	0.428	0.252	0.00102852	1		1.19076	0.222	0.04	5.15119e-05	0.979395		0.114545	0.175	0.133	0.512227	1		0.966879	0.259	0.109	0.0333208	1		0.221292	0.435	0.284	0.0853476	1		0.279479	0.491	0.3	0.175377	1		-0.364103	0.328
Sept2		0.02	0.05	0.03	0.03	0.02	0.01	0.11	0.01	0.25		0.403775	0.027	0.005				2.64962	0.019	0				1.75941	0.013	0.008				0.76942	0.022	0				1.49475	0.033	0				0.297752	0.036	0				-0.551072	0.047
Farp2		0.07	0.1	0.05	0.12	0.1	0.06	0.06	0.07	0.07		1.27382	0.078	0.024				-0.307017	0.03	0.03				-1.23374	0.013	0.02				-0.119884	0.044	0.022				-0.657196	0.087	0.045				1.78572	0.073	0				-1.36533	0.062
Stk25		0.15	0.2	0.14	0.12	0.19	0.17	0.22	0.22	0.19		-0.041725	0.113	0.07	0.0896706	1		1.35335	0.089	0.03				0.591935	0.125	0.028	0.0010353	1		0.837542	0.077	0.022				-0.035703	0.141	0.119	0.794211	1		-0.124263	0.2	0.067	0.148103	1		-1.2585	0.188
Bok		0	0	0	0.01	0	0	0	0	0		0.684373	0	0				-0.669204	0.002	0				1.63227	0	0				-0.73237	0.004	0				-0.457473	0	0				-0.874469	0	0				-3.67807	0
Thap4		0.05	0.07	0.09	0.04	0.08	0.04	0.08	0.1	0		0.883052	0.039	0.019				0.126587	0.03	0.01				0.901667	0.013	0.028				0.236095	0.033	0.022				0.136235	0.087	0.03				0.340746	0.073	0.033				-0.874347	0.094
Gm10550		0	0.03	0	0.01	0.01	0.01	0.02	0.01	0		2.1611	0.004	0				-1.23794	0.014	0.01				2.91688	0.013	0				-0.140111	0.007	0				0.720932	0.011	0				0.102644	0.018	0				-2.55553	0.016
Atg4b		0.14	0.23	0.1	0.26	0.14	0.3	0.26	0.17	0.27		0.00649104	0.086	0.073				2.6384	0.101	0.02	0.00899278	1		0.340345	0.075	0.032				-0.490207	0.139	0.087	0.434125	1		-0.109502	0.141	0.104	0.600457	1		2.63481	0.4	0.033	0.000459903	1		-1.11537	0.219
Dtymk		0.23	0.31	0.25	0.37	0.3	0.78	0.29	0.31	0.47		-0.483011	0.136	0.121	0.822507	1		-0.50721	0.11	0.11	0.877802	1		-0.176566	0.1	0.105	0.818564	1		1.05418	0.212	0.065	0.0193863	1		-0.34354	0.272	0.209	0.749909	1		-0.0231234	0.545	0.433	0.589649	1		0.925198	0.297
Ing5		0.08	0.13	0.05	0.21	0.15	0.16	0.14	0.16	0.12		1.00251	0.074	0.027				0.0818914	0.054	0.03				-0.629596	0.013	0.024				-0.0393955	0.084	0.065				0.400056	0.13	0.06	0.159574	1		-0.70238	0.145	0.133	0.981824	1		-0.202801	0.141
D2hgdh		0.09	0.09	0.01	0.09	0.1	0.04	0.12	0.06	0.05		-0.423104	0.039	0.039				1.97867	0.044	0.01				0.0726301	0	0.004				2.33882	0.058	0				0.568245	0.054	0.03				1.23434	0.073	0				-0.428676	0.094
Pdcd1		0.06	0	0.02	0.14	0	0.02	0.02	0.13	0.1		-0.398411	0.039	0.034				-2.09424	0	0				-1.27585	0	0.012				0.015058	0.055	0.022				-0.457473	0	0				0.498949	0.018	0				-2.55537	0.031
4930440C22Rik		0	0	0	0	0	0	0	0	0		0.684373	0	0				-2.09424	0	0				1.63227	0	0				-2.57447	0	0				-0.457473	0	0				-0.874469	0	0				-3.67807	0
Fam174a		0.7	0.28	0.77	0.36	0.73	0.25	0.35	0.67	0.27		-0.193047	0.479	0.363	0.429862	1		1.27556	0.124	0.03	0.00746514	1		-0.172414	0.275	0.335	0.272273	1		0.0123165	0.197	0.109	0.201592	1		0.325206	0.576	0.328	0.0229529	1		0.954099	0.309	0.1	0.0499621	1		-1.92375	0.297
St8sia4		0.49	0.93	0.16	0.72	0.7	0.49	0.8	0.52	1.03		0.224569	0.346	0.208	0.00216555	1		0.426967	0.337	0.18	0.0127269	1		-1.34389	0.05	0.065				-0.291134	0.339	0.196	0.183258	1		1.18205	0.467	0.209	0.00245286	1		1.00737	0.491	0.233	0.0259015	1		2.73825	0.578
Slco4c1		0	0	0	0	0	0	0	0	0		0.684373	0	0				-2.09424	0	0				1.63227	0	0				-1.56998	0.004	0				-0.457473	0	0				-0.874469	0	0				-3.67807	0
Panct2		0	0	0	0	0	0	0	0	0		0.684373	0	0				-2.09424	0	0				1.63227	0	0				-1.38931	0.004	0				-0.457473	0	0				-0.874469	0	0				-3.67807	0
D1Ertd622e		0.26	0.37	0.15	0.15	0.39	0.08	0.28	0.24	0.18		0.462487	0.233	0.097	1.47989e-05	0.281371		0.507812	0.15	0.07	0.040909	1		-1.65747	0.038	0.077				-0.469255	0.069	0.087				0.461564	0.25	0.179	0.333539	1		0.866419	0.127	0.033	0.170521	1		0.868155	0.297
Ppip5k2		0.17	0.25	0.04	0.32	0.24	0.15	0.22	0.23	0.35		-0.113625	0.113	0.082	0.257435	1		2.25138	0.115	0.02	0.00411304	1		-0.606432	0.013	0.024				2.14917	0.179	0.043	0.0194557	1		0.800214	0.174	0.075	0.0928255	1		-0.0481363	0.164	0.133	0.763415	1		0.512768	0.219
Gin1		0.07	0.15	0.03	0.21	0.18	0.14	0.19	0.07	0.16		0.682492	0.062	0.036				-0.321337	0.066	0.04				-0.0526639	0.013	0.012				1.21757	0.088	0.043				1.44087	0.141	0.06	0.11857	1		0.160659	0.2	0.1	0.322444	1		0.243409	0.156
Pam		0.18	0.21	0.13	0.33	0.52	0.11	0.15	0.31	0.81		0.0864458	0.144	0.077	0.0121648	1		-0.925339	0.061	0.06				1.51937	0.075	0.036				1.24266	0.146	0.022	0.0231953	1		0.245264	0.239	0.149	0.221395	1		0.556326	0.127	0.033	0.18213	1		-0.0396648	0.156
B230216N24Rik		0.01	0	0	0.02	0.02	0	0	0	0		0.41346	0.012	0.005				-2.09424	0	0				1.63227	0	0				0.409642	0.011	0				1.61338	0.033	0				-0.874469	0	0				-3.67807	0
1810006J02Rik		0.01	0	0	0.08	0	0.02	0.07	0	0.12		-0.146548	0.004	0.002				-2.09424	0	0				1.63227	0	0				-0.198871	0.047	0.022				-0.457473	0	0				-0.74345	0.018	0.033				-1.02588	0.078
Gm7967		0.01	0	0	0.02	0.02	0.01	0.03	0	0.05		2.99699	0.008	0				-0.710017	0.002	0				1.63227	0	0				0.187854	0.011	0				-0.733555	0.011	0.015				0.114619	0.018	0				-2.19588	0.016
Cntnap5b		0	0.01	0	0.02	0	0	0.02	0.01	0		1.17091	0.004	0.002				-4.26618	0	0.01				1.63227	0	0				0.10482	0.004	0				-0.457473	0	0				-0.874469	0	0				-2.33398	0.016
Gm28187		0.01	0.01	0	0.02	0.01	0	0.01	0	0		1.4782	0.004	0.002				-0.00572454	0.002	0				1.63227	0	0				0.434739	0.015	0				0.419408	0.011	0				-0.874469	0	0				-2.65646	0.016
Rnf152		0	0	0	0	0	0	0	0	0		-0.754068	0	0.002				-2.09424	0	0				3.01936	0.013	0				-2.57447	0	0				-0.457473	0	0				-0.874469	0	0				-3.67807	0
Gm17634		0	0	0	0	0	0	0	0	0		0.684373	0	0				-2.09424	0	0				1.63227	0	0				-2.57447	0	0				-0.457473	0	0				-0.874469	0	0				-3.67807	0
Gm28403		0.04	0.03	0.03	0.03	0.03	0.01	0.03	0.03	0		0.30484	0.031	0.017				2.07906	0.007	0				-0.237972	0.013	0.008				0.644541	0.015	0				0.761804	0.022	0.015				-1.90892	0	0.033				-2.20026	0.031
Pign		0.23	0.29	0.05	0.24	0.28	0.25	0.26	0.12	0.21		0.253163	0.175	0.102	0.0155519	1		1.65731	0.117	0.02	0.00387544	1		-0.378095	0.038	0.012				0.592402	0.131	0.043	0.103898	1		-0.178606	0.207	0.179	0.836171	1		-0.736492	0.2	0.233	0.566741	1		-1.86358	0.25
Gm28404		0	0.01	0	0.01	0	0	0	0	0.09		2.51713	0.008	0				-2.75756	0.002	0.01				1.63227	0	0				-1.06326	0.004	0				-0.457473	0	0				-0.874469	0	0				-3.67807	0
Relch		0.5	0.56	0.18	0.56	0.47	0.4	0.59	0.45	0.57		0.28588	0.37	0.228	0.00306419	1		1.95189	0.227	0.04	3.76229e-05	0.715325		-0.106678	0.1	0.069	0.421933	1		0.687095	0.299	0.109	0.0143906	1		0.0704007	0.38	0.179	0.0204416	1		-0.339752	0.327	0.3	0.982236	1		2.12698	0.531
Tnfrsf11a		0.56	0	0.21	0.07	0.5	0.18	0.06	0.34	0.06		-0.0832253	0.385	0.257	0.0239375	1		-0.501875	0.005	0				-0.0234235	0.112	0.089	0.603332	1		0.478797	0.062	0.022				0.888173	0.283	0.149	0.0630731	1		-1.17532	0.073	0.2	0.0800575	1		-1.34282	0.047
Gm7160		0.02	0.05	0.03	0.09	0.05	0.02	0.06	0.07	0.05		0.288351	0.012	0.012				-0.301814	0.021	0.01				2.06713	0.013	0.008				-3.28732	0.018	0.109	0.000958191	1		0.902201	0.033	0.015				0.337723	0.036	0				-1.2922	0.078
Zcchc2		0.13	0.29	0.1	0.21	0.26	0.25	0.21	0.3	0.44		0.339858	0.128	0.068	0.0155214	1		-0.121054	0.126	0.07	0.153804	1		-0.0314967	0.062	0.028				0.0725909	0.113	0.065	0.355434	1		0.371823	0.228	0.09	0.0360979	1		-1.08851	0.2	0.2	0.717355	1		-1.35624	0.203
Gm20753		0.01	0.01	0	0	0	0	0	0	0		2.96538	0.012	0				0.957602	0.005	0				1.63227	0	0				-2.57447	0	0				-0.457473	0	0				-0.874469	0	0				-3.67807	0
Phlpp1		0.25	0.63	0.1	0.21	0.66	0.45	0.49	0.3	0.42		0.814652	0.21	0.085	1.90582e-05	0.362354		-0.39141	0.218	0.18	0.687899	1		-0.0161151	0.05	0.036				-1.8463	0.08	0.13	0.209031	1		-0.252622	0.315	0.179	0.139179	1		-0.280664	0.436	0.3	0.644953	1		-1.45932	0.359
A530053M12Rik		0.02	0	0.01	0	0	0	0	0.04	0		-0.2819	0.012	0.007				-2.09424	0	0				1.58837	0.013	0.004				-2.57447	0	0				-0.457473	0	0				-0.874469	0	0				-3.67807	0
Bcl2		0.59	1.01	0.18	1.48	0.26	0.36	1.3	0.65	2.05		0.500392	0.451	0.257	1.19688e-05	0.227563		0.565162	0.37	0.17	0.00110716	1		-0.697151	0.075	0.073				0.550383	0.526	0.283	0.0383161	1		0.60293	0.207	0.09	0.0718145	1		1.05385	0.182	0.133	0.593428	1		1.64118	0.75
D630008O14Rik		0.02	0.04	0	0.05	0.01	0	0.01	0	0.09		1.3686	0.004	0.005				-1.32253	0.007	0.01				1.63227	0	0				1.44791	0.022	0				0.455861	0.011	0				-0.874469	0	0				-2.65646	0.016
Kdsr		0.11	0.1	0.06	0.21	0.17	0.05	0.14	0.06	0.18		-0.543531	0.093	0.061				3.78125	0.037	0				-0.165804	0.025	0.02				0.629202	0.095	0.022				-1.22076	0.054	0.09				-0.973788	0.036	0.067				-0.166759	0.172
Vps4b		0.39	0.45	0.3	0.45	0.51	0.45	0.63	0.33	0.71		-0.249167	0.296	0.184	0.0287428	1		-0.0947744	0.194	0.11	0.0773735	1		0.738295	0.188	0.125	0.230418	1		-0.459862	0.208	0.174	0.690495	1		-0.457035	0.391	0.328	0.92106	1		-0.736851	0.4	0.367	0.629998	1		-0.322198	0.531
Serpinb8		0.18	0	0.12	0	0.21	0.06	0.03	0.07	0.02		-0.0993815	0.136	0.082	0.0536178	1		-2.09424	0	0				-0.988462	0.038	0.044				-1.97066	0.004	0				0.325802	0.109	0.075	0.493716	1		-3.58798	0	0.133	0.00606634	1		-2.0768	0.047
D830032E09Rik		0	0	0	0.01	0	0	0	0	0		0.684373	0	0				-2.09424	0	0				1.63227	0	0				-4.42713	0	0.022				-0.457473	0	0				-0.874469	0	0				-3.67807	0
Cdh7		0.01	0	0	0.01	0	0	0	0	0		-1.20893	0.004	0.007				-2.09424	0	0				1.63227	0	0				-1.04802	0.004	0				-0.457473	0	0				-0.874469	0	0				-3.67807	0
Cdh19		0	0	0	0.01	0	0	0	0	0		0.684373	0	0				-2.09424	0	0				1.63227	0	0				-0.5729	0.004	0				-0.457473	0	0				-0.874469	0	0				-3.67807	0
Dsel		0.02	0.01	0	0.03	0.05	0.01	0.07	0.03	0		-3.35886	0	0.01				0.421883	0.005	0				1.63227	0	0				0.693909	0.011	0				1.30283	0.022	0.015				-1.76232	0	0.033				-1.07919	0.016
9330185C12Rik		0	0	0	0	0	0	0	0	0		0.684373	0	0				-2.09424	0	0				1.63227	0	0				-2.57447	0	0				-0.457473	0	0				-0.874469	0	0				-3.67807	0
Cntnap5a		0	0	0	0	0	0	0	0	0		1.07364	0.004	0.002				-2.09424	0	0				1.63227	0	0				-2.57447	0	0				-0.457473	0	0				-0.874469	0	0				-3.67807	0
Tsn		0.7	0.82	0.57	0.85	0.79	0.92	0.9	0.69	1.06		0.0984768	0.537	0.363	0.0302684	1		-0.44202	0.349	0.23	0.177129	1		-0.982394	0.238	0.246	0.373073	1		-0.331135	0.427	0.304	0.413054	1		-0.361699	0.576	0.478	0.746159	1		0.166635	0.745	0.6	0.343625	1		0.0818384	0.797
Nifk		0.16	0.28	0.25	0.29	0.23	0.3	0.44	0.3	0.26		0.293067	0.156	0.077	0.00474176	1		0.419715	0.112	0.04	0.0393478	1		0.5968	0.112	0.048	0.0499448	1		0.852167	0.164	0.065	0.0984605	1		0.146627	0.217	0.119	0.191663	1		0.599532	0.364	0.167	0.123116	1		1.62369	0.406
Clasp1		0.22	0.59	0.11	0.38	0.3	0.44	0.56	0.32	0.12		0.664729	0.202	0.077	9.33056e-06	0.177402		1.35415	0.272	0.09	0.000244831	1		-0.127939	0.05	0.048				4.64613	0.212	0	0.000628222	1		0.613161	0.272	0.119	0.0401477	1		0.871579	0.545	0.267	0.0420819	1		0.512143	0.469
2900060B14Rik		0.03	0.03	0.01	0.1	0.05	0.03	0.04	0.01	0		-1.09745	0.012	0.012				1.86506	0.012	0				-0.300134	0	0.004				0.934703	0.044	0.022				-0.866957	0.043	0.03				0.978353	0.073	0				-1.77624	0.031
Tfcp2l1		0	0.01	0	0	0	0	0	0	0		0.684373	0	0				-0.0613785	0.002	0				1.63227	0	0				-2.57447	0	0				-0.457473	0	0				-0.874469	0	0				-3.67807	0
Gli2		0	0	0	0	0.01	0	0	0	0		0.684373	0	0				-2.09424	0	0				1.63227	0	0				-2.57447	0	0				-0.171813	0.022	0.015				-0.874469	0	0				-3.67807	0
Inhbb		0	0	0	0	0.02	0	0	0	0		0.684373	0	0				-2.09424	0	0				1.63227	0	0				-2.57447	0	0				1.67225	0.033	0				-0.874469	0	0				-3.67807	0
Ralb		0.43	0.08	0.32	0.06	0.43	0.2	0.1	0.4	0.24		0.388006	0.389	0.199	5.02265e-05	0.954957		-0.203288	0.04	0.02				0.891523	0.212	0.137	0.13708	1		1.79464	0.047	0				0.421569	0.283	0.194	0.306184	1		-0.404301	0.218	0.2	0.923084	1		-0.648542	0.125
Gm27184		0	0	0	0	0	0.01	0.01	0	0		0.684373	0	0				-0.895319	0.002	0				1.63227	0	0				-1.22239	0.004	0				-0.457473	0	0				-0.298571	0.018	0				-2.77215	0.016
Tmem185b		0.15	0.05	0.12	0.14	0.15	0.13	0.04	0.11	0.06		-0.558847	0.097	0.08				-1.3793	0.019	0.03				0.544707	0.075	0.052				-0.0646725	0.073	0.043				0.295196	0.13	0.075	0.324497	1		-0.294403	0.164	0.067	0.22174	1		-1.86621	0.047
Epb41l5		0.01	0.03	0.01	0.02	0.01	0.03	0.04	0.02	0		0.548176	0.008	0.007				1.94677	0.014	0				0.167467	0	0.004				0.138324	0.007	0				0.439031	0.011	0				-0.456063	0.036	0.033				-1.82689	0.047
Ptpn4		0.25	0.39	0.09	0.41	0.24	0.49	0.41	0.24	0.61		-0.514334	0.132	0.094	0.218908	1		1.05344	0.19	0.04	0.000462169	1		0.586706	0.025	0.032				-0.293925	0.204	0.109	0.196095	1		0.938698	0.228	0.075	0.0155866	1		-0.588614	0.345	0.4	0.339872	1		1.49388	0.406
Tmem177		0.03	0.07	0.05	0.03	0.01	0.07	0.08	0.02	0.07		1.32889	0.031	0.01				3.12293	0.026	0				-2.60935	0	0.012				0.669498	0.029	0				0.523368	0.011	0				-1.62471	0.036	0.1	0.232033	1		-0.94704	0.062
Tmem37		0.5	0.03	0.58	0.07	0.45	0.03	0.07	0.52	0.31		0.0661958	0.323	0.22	0.0438933	1		2.04013	0.014	0				-0.672029	0.212	0.23	0.479122	1		0.943199	0.051	0.022				-1.0025	0.196	0.164	0.858164	1		-1.29908	0.018	0.033				-1.13754	0.078
Dbi		1.16	0.61	1.36	0.77	1.44	1.8	0.63	1.17	0.83		-0.21456	0.708	0.625	0.217411	1		-0.392817	0.241	0.18	0.391946	1		-0.294086	0.512	0.645	0.0304104	1		-0.882251	0.383	0.391	0.215663	1		-0.817418	0.772	0.746	0.017752	1		-0.586517	0.964	1	0.0142559	1		-0.374988	0.547
3110009E18Rik		0.09	0.14	0.06	0.13	0.1	0.22	0.12	0.11	0.11		0.0380628	0.058	0.046				-0.495815	0.042	0.03				-1.14102	0.013	0.024				0.563333	0.077	0.022				-0.297395	0.043	0.06				-0.579995	0.2	0.133	0.594154	1		-0.375127	0.125
Steap3		0.03	0	0	0.01	0.07	0	0	0.03	0		-1.05613	0.012	0.015				-1.35999	0.002	0				2.92947	0.013	0				-1.17077	0.007	0				-1.02615	0.033	0.045				-0.874469	0	0				-3.67807	0
2610027F03Rik		0	0	0	0	0.01	0	0	0	0		0.684373	0	0				-2.09424	0	0				1.63227	0	0				-2.57447	0	0				-1.82193	0	0.015				-0.874469	0	0				-3.67807	0
Insig2		0.17	0.24	0.14	0.23	0.17	0.28	0.28	0.17	0.07		-0.0990779	0.125	0.077	0.0770641	1		0.815366	0.108	0.03	0.0211426	1		-0.871726	0.038	0.056				0.265623	0.135	0.043	0.0988812	1		0.668733	0.163	0.075	0.121861	1		0.8536	0.327	0.1	0.0425128	1		-1.05032	0.266
Ccdc93		0.15	0.21	0.07	0.17	0.16	0.09	0.16	0.24	0.09		0.68086	0.152	0.053	4.88646e-05	0.929063		0.799797	0.077	0.03				0.445927	0.025	0.024				3.37807	0.102	0	0.0237454	1		1.16513	0.152	0.045	0.0377259	1		-0.795825	0.109	0.1	0.986262	1		-0.0146896	0.172
Ddx18		0.27	0.44	0.2	0.47	0.33	0.32	0.39	0.42	0.3		-0.316352	0.195	0.15	0.366574	1		2.02709	0.204	0.04	0.000134564	1		-1.144	0.05	0.069				-0.131162	0.252	0.217	0.726876	1		1.06699	0.337	0.104	0.00187904	1		0.170192	0.4	0.267	0.422364	1		1.38833	0.422
Dpp10		0.02	0.03	0.01	0.05	1.49	0.01	0	0.04	0		0.433587	0.016	0.01				-1.42294	0.012	0.01				-0.330663	0	0.008				1.6719	0.026	0				1.64065	0.152	0.075	0.12238	1		-0.298571	0.018	0				-3.67807	0
Actr3		1.98	1.96	1.7	1.86	2.07	2.15	2.03	2.09	2.01		0.277399	0.984	0.874	9.32807e-05	1		0.492081	0.801	0.56	8.64318e-05	1		0.295018	0.613	0.702	0.827023	1		0.0139727	0.861	0.739	0.510361	1		0.0493983	0.957	0.866	0.770789	1		0.0446411	1	0.967	0.635789	1		0.133705	0.984
Slc35f5		0.2	0.07	0.06	0.03	0.09	0.06	0.04	0.17	0.05		0.374417	0.152	0.09	0.0293223	1		-1.95106	0.016	0.04				-2.8841	0	0.024				0.804381	0.018	0				0.219209	0.054	0.045				-1.98701	0.036	0.067				-1.73329	0.062
Gpr39		0.01	0.01	0	0.02	0.01	0	0	0.04	0		-1.62656	0	0.005				-4.72529	0	0.01				1.63227	0	0				-5.36173	0	0.022				1.27781	0.022	0				-0.874469	0	0				-3.67807	0
Lypd1		0	0	0	0.01	0	0	0	0	0		0.684373	0	0				-2.09424	0	0				1.63227	0	0				-0.126802	0.004	0				-0.457473	0	0				-0.874469	0	0				-3.67807	0
Nckap5		0.01	0	0	0	0	0	0	0	0		0.0126118	0.004	0.002				-2.09424	0	0				1.63227	0	0				-1.36641	0.004	0				-0.457473	0	0				-0.874469	0	0				-3.67807	0
Mgat5		0.98	0.42	0.26	0.86	0.44	0.45	0.69	0.85	1.03		0.049494	0.634	0.45	0.00866085	1		0.84961	0.183	0.06	0.00354954	1		0.236865	0.15	0.109	0.392503	1		-0.274248	0.35	0.174	0.0680981	1		-0.36864	0.283	0.239	0.869611	1		0.877658	0.4	0.233	0.109664	1		-0.30857	0.531
Tmem163		0.06	1.36	0.03	0.1	0.23	0.17	0.94	0.45	0.6		1.43603	0.047	0.017				0.81278	0.475	0.21	1.2598e-05	0.239525		-1.90107	0	0.012				-1.62659	0.033	0.065				3.8876	0.174	0.015	0.00124261	1		1.14123	0.2	0.033	0.0457944	1		0.0886437	0.641
2900009J06Rik		0.01	0.02	0.01	0	0.02	0.01	0.03	0.01	0		0.306082	0.008	0.005				1.47758	0.007	0				-0.0721018	0	0.004				-2.57447	0	0				1.54699	0.022	0				0.214705	0.018	0				-1.95816	0.031
Ccnt2		0.33	0.49	0.18	0.4	0.43	0.44	0.43	0.35	0.56		0.126993	0.241	0.15	0.0160693	1		0.137993	0.201	0.1	0.029631	1		1.32698	0.075	0.052				2.77844	0.245	0.022	0.000846575	1		0.200364	0.37	0.179	0.0408114	1		0.965603	0.564	0.133	0.000685914	1		-0.535172	0.406
Map3k19		0	0.06	0	0	0	0	0.05	0.03	0		0.684373	0	0				-1.10988	0.012	0.03				1.63227	0	0				-2.57447	0	0				-0.457473	0	0				-0.874469	0	0				-1.42541	0.062
Rab3gap1		0.26	0.72	0.11	0.66	0.34	0.56	0.71	0.38	0.52		0.0584296	0.21	0.128	0.0247996	1		-0.370886	0.281	0.22	0.525644	1		-0.38529	0.038	0.044				0.41022	0.347	0.196	0.0843382	1		0.122829	0.315	0.164	0.106651	1		0.726339	0.473	0.233	0.063795	1		0.460566	0.562
Zranb3		0.03	0.04	0.02	0.05	0.05	0.21	0.12	0.05	0.05		0.94812	0.039	0.012				1.43919	0.019	0.01				1.67862	0.013	0.008				0.543482	0.026	0.022				1.31427	0.043	0.015				1.86961	0.345	0.033	0.00211645	1		-0.441974	0.094
R3hdm1		0.44	0.82	0.16	0.63	0.53	0.67	0.94	0.46	0.25		-0.330176	0.257	0.201	0.329813	1		0.396775	0.349	0.15	0.00109269	1		0.667334	0.075	0.04				0.706927	0.336	0.174	0.0507509	1		0.916436	0.478	0.179	0.000718029	1		-0.0480661	0.618	0.367	0.272248	1		-1.04505	0.703
Ubxn4		0.7	0.8	0.51	0.99	0.83	0.8	0.86	0.77	0.82		0.410274	0.541	0.317	4.30148e-05	0.817841		0.880687	0.37	0.13	4.32477e-05	0.822268		-0.256043	0.238	0.165	0.349691	1		0.995573	0.54	0.261	0.00126918	1		0.869084	0.641	0.269	0.000181166	1		0.507053	0.709	0.5	0.248154	1		0.606371	0.75
Lct		0	0	0	0.01	0.01	0.01	0	0	0.07		1.75926	0.004	0				-2.09424	0	0				1.63227	0	0				-0.975523	0.004	0				0.6575	0.011	0				-0.18746	0.018	0				-3.67807	0
Mcm6		0.11	0.19	0.1	0.36	0.22	0.92	0.25	0.24	0.27		0.587976	0.093	0.046				3.92243	0.08	0.01				1.74773	0.05	0.02				-0.203445	0.172	0.13	0.571877	1		0.97318	0.163	0.075	0.11473	1		0.157346	0.655	0.433	0.343605	1		-1.75377	0.234
Dars		0.42	0.39	0.12	0.56	0.27	0.57	0.47	0.38	0.31		-0.166395	0.28	0.215	0.370027	1		0.789314	0.178	0.05	0.00250724	1		-0.163011	0.062	0.052				0.382002	0.318	0.174	0.0956488	1		-0.0471437	0.207	0.134	0.384533	1		0.550775	0.545	0.3	0.0793849	1		-1.49204	0.406
Cxcr4		0.49	0.51	0.47	0.25	0.34	0.49	0.51	0.31	0.25		-0.563493	0.292	0.257	0.818323	1		-0.0509682	0.187	0.1	0.0725742	1		-0.125701	0.212	0.19	0.903282	1		-0.155394	0.135	0.043	0.102018	1		-2.20845	0.141	0.179	0.308434	1		-0.253297	0.309	0.333	0.4196	1		-1.96161	0.344
Thsd7b		0	0	0	0	0	0	0	0	0		0.684373	0	0				-2.09424	0	0				1.63227	0	0				-2.57447	0	0				-0.457473	0	0				-0.874469	0	0				-3.67807	0
Cd55b		0	0.04	0	0	0	0	0.05	0.05	0		0.684373	0	0				2.28642	0.014	0				1.63227	0	0				-2.57447	0	0				-0.457473	0	0				-0.874469	0	0				-1.52158	0.047
Gm15675		0	0.37	0	0.02	0.1	0.02	0.31	0.04	0.06		0.684373	0	0				0.622991	0.138	0.07	0.0772613	1		1.63227	0	0				0.576789	0.018	0				2.07254	0.065	0.015				0.685637	0.036	0				1.0283	0.234
Cd55		0.01	1.44	0.01	0.26	0.11	0.18	1.04	0.61	0.52		1.16227	0.008	0.002				0.718888	0.576	0.25	9.73535e-06	0.185098		-0.589111	0	0.008				0.130778	0.153	0.087	0.279013	1		1.44008	0.087	0.015				3.24058	0.236	0	0.00429253	1		1.83767	0.812
Gm16083		0	0.19	0	0.26	0.08	0.02	0.23	0.06	0.19		1.83559	0.008	0				-0.972219	0.061	0.05				1.63227	0	0				1.06063	0.124	0.043	0.123604	1		0.313691	0.033	0.03				0.446119	0.018	0				0.574457	0.172
C4bp		0	0.01	0	0.01	0	0	0	0	0		0.684373	0	0				0.738796	0.005	0				1.63227	0	0				-0.937456	0.007	0				0.120483	0.011	0				-0.874469	0	0				-3.67807	0
Pfkfb2		0.08	0.04	0.04	0.09	0.05	0.02	0.03	0.06	0.12		-0.121237	0.051	0.034				-2.12306	0.012	0.02				0.983339	0.025	0.016				-0.320231	0.033	0.022				2.66812	0.076	0				0.503675	0.055	0				-1.89905	0.047
Yod1		0.06	0.04	0.04	0.05	0.05	0.1	0.08	0.09	0		0.271641	0.054	0.027				2.33052	0.023	0				-0.409848	0.013	0.016				1.44254	0.029	0				-0.708629	0.043	0.015				0.451469	0.127	0.033	0.18213	1		-0.967777	0.109
AA986860		0.01	0	0	0.01	0.01	0	0	0	0		-2.08522	0	0.005				-2.09424	0	0				1.63227	0	0				-0.125208	0.007	0				0.6778	0.011	0				-0.874469	0	0				-3.67807	0
Gm15848		0	0.11	0.04	0	0.01	0.01	0.02	0.04	0.03		0.684373	0	0				0.125453	0.03	0.03				-2.28463	0	0.004				-2.57447	0	0				0.500513	0.011	0				-0.303009	0.018	0				-2.54337	0.031
Pigr		0.01	0.07	0	0.01	0	0.01	0.04	0.01	0.05		0.672818	0.008	0.002				-0.144284	0.021	0.02				1.63227	0	0				-3.7826	0.004	0.022				-0.457473	0	0				0.00961646	0.018	0				-4.13901	0.031
Fcmr		0.01	2.14	0.05	0.08	0.16	0.99	1.5	1.1	0.47		1.59045	0.008	0.005				0.0765765	0.817	0.67	0.2738	1		-2.62164	0	0.024				-0.414062	0.018	0.022				4.36291	0.109	0	0.0055566	1		1.3426	0.727	0.267	0.000269192	1		0.0863336	0.859
Il10		0	0.02	0	0.05	0.07	0.02	0	0	0		2.20567	0.008	0				-3.56864	0.002	0.01				1.63227	0	0				1.49312	0.007	0				-4.08248	0	0.03				-2.23963	0	0.033				-3.67807	0
Mapkapk2		0.51	0.28	0.42	0.3	0.92	0.35	0.29	0.44	0.54		0.822294	0.49	0.196	1.12914e-11	2.14683e-07		-0.294555	0.122	0.07	0.193575	1		-0.316152	0.188	0.133	0.375268	1		1.08331	0.164	0.065	0.094024	1		0.253204	0.609	0.373	0.031657	1		-0.0379256	0.364	0.267	0.663835	1		-0.970656	0.297
Dyrk3		0	0	0.01	0.02	0.01	0.04	0.08	0	0.05		2.72399	0.012	0				-0.745289	0.005	0				4.0476	0.025	0				0.172788	0.007	0				1.1095	0.022	0				-1.27062	0.036	0.067				-3.73829	0.031
Eif2d		0.07	0.13	0.08	0.14	0.11	0.23	0.07	0.13	0.26		0.604249	0.07	0.027				-0.53069	0.054	0.02				-0.0453616	0.038	0.036				2.99914	0.069	0				-1.56505	0.054	0.045				0.082739	0.273	0.133	0.209623	1		-1.17611	0.078
Rassf5		0.41	0.3	0.43	0.69	0.42	0.2	0.48	0.45	0.63		-0.257971	0.272	0.215	0.445291	1		0.506343	0.143	0.04	0.00724348	1		1.3538	0.212	0.113	0.0302985	1		-0.261378	0.372	0.283	0.545313	1		-0.286041	0.326	0.164	0.0727922	1		1.34923	0.291	0.067	0.0223131	1		-0.791242	0.359
Ikbke		0.02	0.01	0.01	0.27	0.14	0.04	0.2	0	0.04		1.3485	0.008	0.005				0.824466	0.009	0				-0.184676	0	0.004				-0.20334	0.153	0.065	0.147372	1		-0.135475	0.065	0.075				-0.231321	0.055	0.033				-1.37418	0.234
Srgap2		0.89	0.17	0.23	0.48	0.86	0.65	0.37	0.62	0.55		0.338202	0.607	0.395	0.00039187	1		4.5372	0.08	0				-1.35354	0.075	0.109	0.289839	1		0.457573	0.255	0.109	0.0570028	1		0.186408	0.543	0.313	0.044279	1		1.16692	0.636	0.267	0.00612807	1		1.30884	0.344
Gm29488		0.02	0.01	0	0	0.02	0.01	0	0	0		1.00483	0.016	0.01				0.619119	0.005	0				1.63227	0	0				-2.57447	0	0				-0.567918	0.022	0.015				-1.24118	0.018	0.033				-3.67807	0
Fam72a		0.02	0.01	0	0	0	0.06	0	0	0.09		-2.21456	0.004	0.012				0.000399442	0.005	0				1.63227	0	0				-1.25129	0.004	0				-0.457473	0	0				-0.224546	0.109	0.033	0.255101	1		-3.67807	0
Avpr1b		0	0	0	0	0	0	0	0	0		0.684373	0	0				-2.09424	0	0				1.63227	0	0				-2.57447	0	0				-0.457473	0	0				-0.874469	0	0				-3.67807	0
Ctse		0.13	0.38	0.02	0.46	0.07	0.38	0.62	0.2	0.45		0.0457045	0.086	0.063				0.531386	0.162	0.06	0.0145564	1		-0.510828	0.013	0.012				-1.00612	0.245	0.196	0.855307	1		-0.89939	0.043	0.015				0.664399	0.4	0.133	0.0252596	1		0.497777	0.516
Rab7b		0.51	0.01	0.27	0.07	0.59	0.01	0.05	0.52	0.02		0.58041	0.401	0.203	2.39935e-06	0.0456188		0.413014	0.007	0				1.19804	0.2	0.081	0.00484319	1		-1.62118	0.033	0.065				0.510059	0.283	0.209	0.183633	1		0.106996	0.018	0				-1.40366	0.062
Pm20d1		0	0	0	0	0	0.01	0	0	0		0.684373	0	0				-2.09424	0	0				1.63227	0	0				-2.57447	0	0				-0.457473	0	0				-0.0714798	0.018	0				-3.67807	0
Slc41a1		0.05	0.06	0.01	0.14	0.21	0.15	0.1	0.05	0.17		1.31435	0.062	0.012				1.61838	0.033	0.01				3.40176	0.025	0				-0.652982	0.066	0.043				1.00996	0.174	0.045	0.0178664	1		0.0203652	0.164	0.1	0.528484	1		-0.686054	0.094
Rab29		0.09	0.12	0.14	0.05	0.23	0.15	0.1	0.12	0.16		0.29577	0.089	0.044				1.28495	0.049	0.01				-0.0942966	0.05	0.036				1.41059	0.029	0				1.79109	0.152	0.06	0.0654767	1		-1.53741	0.091	0.1	0.792385	1		-0.64291	0.109
Nucks1		0.62	0.88	0.4	0.88	0.78	1.67	0.7	0.54	0.81		-0.169187	0.432	0.327	0.362827	1		0.108705	0.368	0.23	0.0490402	1		-0.590353	0.15	0.181	0.317795	1		-0.468319	0.453	0.413	0.546051	1		-0.336386	0.522	0.433	0.782543	1		0.342892	0.873	0.833	0.298059	1		0.730336	0.594
Elk4		0.15	0.5	0.05	0.56	0.29	0.3	0.63	0.24	0.38		-0.215143	0.105	0.07	0.164096	1		0.494178	0.201	0.09	0.0170264	1		0.237146	0.038	0.02				2.13647	0.296	0.043	0.000561098	1		-0.136414	0.239	0.149	0.267747	1		0.223021	0.382	0.2	0.198506	1		-0.486788	0.453
Mfsd4a		0.02	0.14	0.04	0.17	0.04	0.02	0.17	0.02	0.17		2.37724	0.019	0.005				0.0443887	0.047	0.02				5.54726	0.013	0				3.30678	0.106	0	0.0211657	1		0.847493	0.033	0.015				0.417918	0.036	0				0.115326	0.125
Cdk18		0.07	0	0.01	0	0	0	0	0.08	0		0.763555	0.074	0.022				-3.47803	0	0.01				3.0754	0.013	0				-2.57447	0	0				-0.457473	0	0				-0.874469	0	0				-3.67807	0
Gm29629		0	0	0	0	0	0	0	0	0		0.684373	0	0				-2.09424	0	0				1.63227	0	0				-2.57447	0	0				-0.457473	0	0				-0.874469	0	0				-3.67807	0
Klhdc8a		0	0	0.01	0	0	0	0	0.01	0		1.78788	0.004	0				-2.09424	0	0				0.0331253	0	0.004				-2.57447	0	0				-0.457473	0	0				-0.874469	0	0				-3.67807	0
Nuak2		0.43	0.32	0.22	0.08	0.52	0.15	0.12	0.33	0.22		0.20817	0.319	0.182	0.00132614	1		0.831155	0.126	0.03	0.00623988	1		-1.18549	0.075	0.081				-1.50588	0.051	0.065				0.249625	0.348	0.149	0.0224656	1		1.20522	0.236	0.067	0.0646613	1		-0.391646	0.125
F730311O21Rik		0	0.09	0	0	0	0	0.06	0.02	0.03		0.684373	0	0				3.58526	0.049	0				1.63227	0	0				-1.68306	0.004	0				-0.457473	0	0				-0.874469	0	0				-1.22816	0.078
Tmcc2		0.02	0.01	0.01	0.03	0.08	0.06	0	0	0		0.0417092	0.016	0.01				-0.160227	0.005	0				0.975602	0.013	0.008				-3.40641	0.004	0.022				0.759423	0.076	0.03				1.70199	0.073	0				-3.67807	0
Dstyk		0.17	0.14	0.11	0.14	0.29	0.07	0.23	0.17	0.12		-0.059734	0.113	0.061	0.0251469	1		0.468373	0.056	0.02				0.706261	0.05	0.024				0.675287	0.08	0.022				0.893659	0.196	0.104	0.125208	1		0.319763	0.073	0.033				-1.03576	0.141
6030442K20Rik		0.03	0.02	0	0.05	0.06	0	0.01	0.02	0		1.78037	0.047	0.007				1.39819	0.009	0				1.63227	0	0				-2.51186	0.018	0.043				-0.845495	0.054	0.03				-0.874469	0	0				-2.98399	0.016
Rbbp5		0.11	0.09	0.01	0.08	0.11	0.11	0.11	0.04	0.17		0.231958	0.082	0.039				3.54276	0.047	0				0.114613	0.013	0.004				2.29906	0.069	0				-0.506034	0.087	0.075				-0.72168	0.109	0.133	0.687196	1		-0.472558	0.109
Tmem81		0.01	0	0.01	0.02	0.04	0	0	0.02	0		1.42858	0.012	0.002				-2.09424	0	0				-0.853112	0	0.008				0.315724	0.011	0				-0.891897	0.022	0.03				-0.874469	0	0				-3.67807	0
Nfasc		0.01	0.03	0.02	0.03	0	0.02	0	0	0		0.0500813	0.008	0.005				-2.72298	0.007	0.02				0.704639	0.013	0.008				0.685249	0.007	0				-0.457473	0	0				0.38902	0.018	0				-3.67807	0
Lrrn2		0	0	0.01	0.01	0	0	0	0	0		0.684373	0	0				-2.09424	0	0				0.1353	0	0.004				-0.552666	0.004	0				-0.457473	0	0				-0.874469	0	0				-3.67807	0
Mdm4		0.34	0.52	0.11	0.58	0.38	0.49	0.65	0.35	0.4		-0.09758	0.249	0.155	0.0231446	1		-0.0543947	0.222	0.13	0.103814	1		1.2321	0.1	0.028	0.00969418	1		0.834898	0.296	0.13	0.029479	1		0.797178	0.38	0.134	0.00301354	1		0.12012	0.509	0.367	0.464303	1		0.279184	0.5
Pik3c2b		0	0.36	0	0.05	0	0.44	0.31	0.14	0.03		0.684373	0	0				1.02152	0.145	0.05	0.0122995	1		1.63227	0	0				-0.0815018	0.018	0.022				0.347171	0.011	0				1.65405	0.491	0.133	0.00217039	1		-1.38295	0.281
Gm28609		0	0.02	0	0	0	0.07	0.01	0.01	0		0.684373	0	0				1.70393	0.016	0				1.63227	0	0				-2.57447	0	0				-0.457473	0	0				-0.547784	0.036	0.067				-3.04567	0.016
Ppp1r15b		0.12	0.15	0.08	0.21	0.22	0.18	0.26	0.15	0.13		0.731361	0.117	0.044	0.00062752	1		0.291594	0.063	0.02				0.779347	0.05	0.024				-0.375688	0.109	0.087	0.734086	1		1.50316	0.196	0.06	0.0147791	1		0.620648	0.182	0.133	0.593428	1		-2.01269	0.234
Plekha6		0.01	0.01	0.06	0.06	0	0	0.06	0.02	0		1.91192	0.016	0.002				0.581545	0.007	0				2.18844	0.013	0.012				1.84749	0.036	0				-0.457473	0	0				-0.874469	0	0				-1.23187	0.062
Gm19461		0.01	0	0	0	0	0	0	0	0		2.96684	0.008	0				-2.09424	0	0				1.63227	0	0				-2.57447	0	0				-0.457473	0	0				-0.874469	0	0				-3.67807	0
Gm28040		0	0.01	0.01	0	0	0	0	0	0.12		1.38603	0.004	0				0.285864	0.005	0				4.02505	0.013	0				-2.57447	0	0				-0.457473	0	0				-0.874469	0	0				-3.67807	0
Etnk2		0	0	0	0	0	0	0	0	0		2.24012	0.004	0				-2.09424	0	0				1.63227	0	0				-2.57447	0	0				-0.457473	0	0				-0.874469	0	0				-3.67807	0
Sox13		0.01	0.01	0	0.05	0	0.02	0	0	0		2.18926	0.012	0.002				0.016813	0.002	0				1.63227	0	0				1.44972	0.011	0				-0.457473	0	0				-2.38291	0	0.033				-3.67807	0
Snrpe		1.03	1.32	1.11	1.36	1.24	1.98	1.25	1.11	1.25		-0.37381	0.658	0.552	0.249305	1		-0.126533	0.557	0.43	0.62145	1		-0.024318	0.512	0.46	0.641188	1		-0.608307	0.679	0.609	0.125412	1		-0.166079	0.772	0.687	0.60723	1		-0.35526	0.945	0.967	0.387331	1		-0.244328	0.906
Zc3h11a		0.02	0.06	0.01	0.02	0.03	0.02	0.05	0.03	0.09		0.901657	0.019	0.01				-2.01673	0.014	0.03				-0.45948	0	0.004				0.168329	0.015	0				-3.15916	0	0.03				0.332095	0.018	0				-1.46952	0.047
Gm38394		0.01	0.01	0	0	0.05	0.01	0.02	0.01	0		3.74308	0.012	0				-4.75591	0	0.01				1.63227	0	0				-2.57447	0	0				2.72571	0.022	0				0.118087	0.018	0				-2.32189	0.016
Lax1		0	0.49	0	0.42	0.03	0.45	0.62	0.22	0.67		0.668475	0.004	0.002				1.06784	0.222	0.06	0.000479837	1		1.63227	0	0				0.606199	0.204	0.109	0.170484	1		-0.152948	0.033	0.015				0.435946	0.436	0.267	0.210586	1		-0.567927	0.594
Atp2b4		0.1	0.02	0.05	0.15	0.15	0.12	0.09	0.07	0.27		0.157463	0.054	0.039				1.21725	0.007	0				0.163883	0.025	0.02				-1.46276	0.077	0.109	0.377085	1		0.78214	0.12	0.045	0.112704	1		-2.57259	0.055	0.133	0.173871	1		-0.736644	0.078
Prelp		0	0	0	0	0	0	0	0	0		0.684373	0	0				-2.09424	0	0				1.63227	0	0				-2.57447	0	0				-0.457473	0	0				-0.874469	0	0				-3.67807	0
Btg2		2.2	1.26	1.14	1.45	1.83	1.24	1.57	1.94	1.8		0.306643	0.946	0.869	0.000247931	1		0.495245	0.541	0.28	0.000651279	1		-0.13665	0.362	0.476	0.135383	1		0.364435	0.672	0.435	0.0708848	1		0.271952	0.826	0.642	0.0852118	1		-0.561076	0.782	0.7	0.381228	1		0.260138	0.922
Chil1		0.04	0	0.04	0	0.04	0	0	0	0		0.485087	0.035	0.015				-2.09424	0	0				-2.19854	0	0.012				-1.58602	0.004	0				-1.34866	0.022	0.015				-0.874469	0	0				-3.67807	0
Mybph		0.02	0	0.03	0	0	0.01	0	0	0		0.287458	0.012	0.007				-2.09424	0	0				-1.74592	0	0.016				-2.57447	0	0				-0.457473	0	0				-0.0177635	0.018	0				-3.67807	0
Adora1		0.05	0	0.01	0.01	0	0.03	0	0.04	0.05		-0.2725	0.039	0.024				-1.35999	0.002	0				-0.419672	0	0.004				-2.71931	0.007	0.022				-0.457473	0	0				-1.45116	0.018	0.033				-3.67807	0
Ppfia4		1.12	0.04	1.15	0.11	0.44	0.26	0.1	1.01	0.24		0.0911518	0.747	0.569	0.0228939	1		0.817737	0.014	0.01				-0.0580244	0.45	0.476	0.750842	1		-1.08965	0.051	0.087				0.236181	0.337	0.224	0.258246	1		-3.01245	0.073	0.233	0.0231836	1		-0.585336	0.078
Tmem183a		0.14	0.27	0.17	0.17	0.25	0.22	0.16	0.18	0.49		0.079928	0.125	0.065	0.0171542	1		1.39249	0.11	0.01	0.00201602	1		0.423274	0.088	0.052				-0.537363	0.091	0.065				-0.92469	0.152	0.149	0.86437	1		-0.164656	0.182	0.2	0.771888	1		-1.97155	0.156
Cyb5r1		0.12	0.02	0.18	0.03	0.07	0.05	0.02	0.11	0.03		0.477997	0.109	0.051	0.00816049	1		1.27992	0.007	0				0.674168	0.088	0.048				0.922941	0.018	0				-0.593412	0.033	0.045				-1.21279	0.036	0.067				-2.3143	0.016
Adipor1		0.67	0.43	0.42	0.36	0.57	0.52	0.48	0.56	0.53		-0.0961466	0.49	0.312	0.0156542	1		0.178692	0.187	0.1	0.0624088	1		-0.0200876	0.212	0.157	0.395272	1		0.400751	0.226	0.109	0.092611	1		0.0733159	0.402	0.269	0.226876	1		-0.296577	0.527	0.433	0.95677	1		1.76106	0.453
Klhl12		0.02	0.35	0	0.3	0.05	0.09	0.42	0.08	0.18		-0.495462	0.012	0.015				-0.251057	0.124	0.07	0.169091	1		2.51775	0.013	0				0.53698	0.139	0.043	0.0883554	1		0.632083	0.065	0.015				2.23226	0.164	0	0.0205615	1		-0.775844	0.375
Rabif		0.08	0.15	0.08	0.24	0.11	0.19	0.25	0.14	0.19		0.183713	0.066	0.036				-0.346486	0.059	0.04				-0.41718	0.025	0.032				0.525049	0.109	0.065	0.363484	1		1.20205	0.13	0.045	0.075389	1		3.34629	0.327	0	0.000521755	1		0.68255	0.219
Kdm5b		0.16	0.31	0.12	0.5	0.18	0.06	0.36	0.18	0.41		0.480374	0.136	0.063	0.003056	1		-0.493836	0.108	0.07	0.322321	1		1.16935	0.075	0.036				-0.575913	0.215	0.217	0.747437	1		1.07513	0.207	0.075	0.0295716	1		-0.59418	0.036	0.033				-1.45871	0.328
Syt2		0	0	0	0	0.01	0	0	0	0		0.684373	0	0				-2.09424	0	0				1.63227	0	0				-2.57447	0	0				-1.36564	0	0.015				-0.874469	0	0				-3.67807	0
Ppp1r12b		0.25	0.26	0.03	0.34	0.34	0.3	0.34	0.3	0.23		-0.283016	0.171	0.119	0.168173	1		2.27676	0.122	0.02	0.00269533	1		0.333414	0.025	0.012				1.91373	0.161	0.043	0.039744	1		2.07265	0.283	0.045	0.000214622	1		-0.23364	0.273	0.1	0.106183	1		1.18294	0.344
Gm28892		0	0.01	0	0	0	0	0.02	0	0		0.684373	0	0				0.746012	0.002	0				1.63227	0	0				-2.57447	0	0				-0.457473	0	0				-0.874469	0	0				-2.30789	0.016
Ube2t		0.03	0.05	0.01	0.09	0.02	0.48	0.1	0.1	0.4		2.40022	0.054	0.007				-0.031013	0.021	0.01				1.22553	0.013	0.004				1.28632	0.029	0.022				1.70881	0.033	0				-0.538275	0.473	0.333	0.874044	1		-0.688221	0.094
Lgr6		0	0	0	0	0	0	0	0	0		0.684373	0	0				-2.09424	0	0				1.63227	0	0				-2.57447	0	0				-0.457473	0	0				-0.874469	0	0				-3.67807	0
Ptpn7		0.09	0.25	0.08	0.44	0.13	0.39	0.27	0.14	0.45		1.06413	0.089	0.036				-0.803678	0.082	0.08				1.39133	0.025	0.028				-0.233025	0.234	0.152	0.306846	1		0.319686	0.098	0.075				0.66893	0.418	0.167	0.0412421	1		-0.757998	0.266
Arl8a		0.46	0.32	0.4	0.28	0.32	0.27	0.23	0.4	0.34		0.20235	0.393	0.208	0.000291986	1		0.16434	0.138	0.09	0.228491	1		0.685081	0.25	0.153	0.0947382	1		-0.627265	0.146	0.109	0.659779	1		-0.808364	0.228	0.209	0.896648	1		-1.62623	0.2	0.267	0.292406	1		-1.29557	0.219
Gm15445		0.01	0	0	0.03	0.04	0	0.02	0	0		1.4106	0.012	0.002				-2.09424	0	0				1.63227	0	0				-3.2594	0.004	0.022				2.40405	0.043	0				-0.874469	0	0				-2.32189	0.016
Gpr37l1		0	0	0	0	0	0	0	0	0		0.684373	0	0				-2.09424	0	0				1.63227	0	0				-2.57447	0	0				-0.457473	0	0				-0.874469	0	0				-3.67807	0
Gm26642		0	0	0	0	0	0	0	0	0		2.18577	0.004	0				-2.09424	0	0				1.63227	0	0				-2.57447	0	0				-0.457473	0	0				-0.874469	0	0				-3.67807	0
Elf3		0	0	0	0	0	0	0	0	0		1.78102	0.004	0				-0.704692	0.002	0				1.63227	0	0				-2.57447	0	0				-0.457473	0	0				-0.874469	0	0				-3.67807	0
Rnpep		0.59	0.14	0.41	0.28	0.63	0.33	0.25	0.64	0.25		0.45143	0.459	0.264	4.19239e-05	0.797099		0.904638	0.054	0.02				-0.649352	0.162	0.202	0.308363	1		0.974061	0.172	0.065	0.0778507	1		-0.383239	0.38	0.313	0.88462	1		-0.725575	0.345	0.333	0.489547	1		-1.54558	0.234
Timm17a		0.35	0.42	0.39	0.46	0.3	0.56	0.44	0.4	0.28		0.273289	0.319	0.16	0.000194817	1		-0.160281	0.176	0.11	0.209629	1		0.573354	0.162	0.165	0.87157	1		-0.599594	0.277	0.239	0.967566	1		0.0938554	0.293	0.149	0.0953858	1		-0.0308815	0.636	0.4	0.404539	1		1.62565	0.438
Lmod1		0	0	0	0	0.01	0	0	0	0		0.684373	0	0				-2.09424	0	0				1.63227	0	0				-2.57447	0	0				-1.56992	0	0.015				-0.874469	0	0				-3.67807	0
Shisa4		0	0	0	0	0	0	0	0	0		0.684373	0	0				-2.09424	0	0				1.63227	0	0				-1.89521	0.004	0				-0.457473	0	0				-0.874469	0	0				-3.67807	0
Ipo9		0.17	0.19	0.08	0.17	0.24	0.17	0.17	0.12	0.27		-0.24751	0.121	0.068	0.0378105	1		1.47571	0.08	0.02				1.51003	0.038	0.02				-0.169177	0.109	0.065	0.380967	1		1.74915	0.217	0.06	0.0070046	1		1.43531	0.236	0.067	0.0518388	1		0.133281	0.203
Nav1		0.2	0.02	0.11	0.08	1.01	0.2	0.09	0.14	0.08		1.17153	0.175	0.061	5.37588e-06	0.102212		1.16678	0.009	0				-0.354436	0.05	0.052				-1.22348	0.044	0.043				-0.0813584	0.587	0.448	0.318603	1		-0.827232	0.055	0.167	0.104233	1		-0.725311	0.078
Gm4793		0	0	0	0	0	0	0	0	0		1.61007	0.004	0				-2.09424	0	0				1.63227	0	0				-2.57447	0	0				-0.457473	0	0				-0.874469	0	0				-3.67807	0
Csrp1		0.06	0.26	0.15	0.28	0.37	0.55	0.27	0.08	0.38		0.016167	0.047	0.022				1.56207	0.103	0.02	0.00885517	1		2.27733	0.088	0.04				2.65417	0.153	0.022	0.0152079	1		0.728563	0.304	0.119	0.0132328	1		0.387491	0.618	0.267	0.0389423	1		-1.08094	0.25
Phlda3		0	0	0	0.04	0.09	0	0.02	0.02	0		2.56096	0.008	0				-2.09424	0	0				1.63227	0	0				-2.64485	0.018	0.022				1.23856	0.065	0.03				-0.874469	0	0				-2.58821	0.016
Lad1		0	0	0	0	0.07	0	0	0	0		2.19281	0.004	0				-2.09424	0	0				1.63227	0	0				-2.57447	0	0				-1.35648	0.033	0.045				-0.874469	0	0				-3.67807	0
Tmem9		0.05	0.11	0.05	0.13	0.06	0.16	0.12	0.14	0.05		1.80695	0.074	0.017				-0.994858	0.03	0.03				0.767602	0.05	0.02				-0.772212	0.058	0.043				-0.512494	0.043	0.03				-1.18444	0.109	0.167	0.34415	1		-2.15296	0.094
Cacna1s		0.01	0.04	0	0.02	0.11	0.2	0.06	0.01	0.03		2.89473	0.012	0				-0.992843	0.019	0.03				1.63227	0	0				-2.61784	0.004	0.022				1.92594	0.076	0.015				0.808145	0.182	0.033	0.0650818	1		-3.39217	0.031
Kif21b		0.22	0.35	0.06	0.51	0.17	0.18	0.36	0.17	0.31		0.241841	0.191	0.097	0.00305179	1		0.582522	0.155	0.03	0.00141709	1		-0.403687	0.025	0.028				1.49138	0.255	0.065	0.00711677	1		-0.0291164	0.163	0.09	0.260005	1		1.02553	0.273	0.067	0.0369409	1		-0.287356	0.375
Inava		0	0	0	0	0	0	0	0	0		0.684373	0	0				-2.09424	0	0				1.63227	0	0				-2.57447	0	0				-0.457473	0	0				-0.874469	0	0				-3.67807	0
Gm26781		0	0	0	0.01	0.01	0	0.04	0	0		0.684373	0	0				-2.09424	0	0				1.63227	0	0				-0.838278	0.004	0				0.646567	0.011	0				-0.874469	0	0				-5.66689	0
Camsap2		0.19	0.23	0.11	0.21	0.16	0.16	0.14	0.18	0.13		0.42414	0.187	0.073	4.18919e-05	0.79649		2.23489	0.098	0.01				1.4417	0.05	0.036				0.531908	0.099	0.065				0.00721465	0.13	0.075	0.311887	1		1.14208	0.236	0.067	0.0588769	1		-0.13857	0.172
9230116N13Rik		0.01	0.04	0.03	0.02	0.03	0.03	0.01	0.12	0.24		2.11864	0.027	0.005				-0.945509	0.016	0.01				1.61338	0.013	0.004				0.494941	0.022	0				-1.21003	0.022	0.03				0.858714	0.073	0				-2.82304	0.016
Ddx59		0.04	0.09	0.02	0.1	0.05	0.06	0	0.07	0.07		-0.843262	0.019	0.017				3.57421	0.04	0				2.06312	0.025	0.004				2.61094	0.033	0				-0.196584	0.022	0.015				1.81755	0.164	0	0.0205615	1		-3.67807	0
Kif14		0	0	0	0	0	0.11	0	0	0		0.684373	0	0				-1.4927	0.002	0				1.63227	0	0				-1.3927	0.004	0				-0.457473	0	0				0.313022	0.145	0.067	0.328126	1		-3.67807	0
Zfp281		0.11	0.1	0.02	0.25	0.14	0.11	0.08	0.04	0.26		-0.508371	0.074	0.056				-0.902901	0.044	0.03				1.19421	0.038	0.008				-0.31467	0.128	0.065	0.281933	1		0.299827	0.12	0.06	0.242265	1		0.0567953	0.145	0.067	0.33632	1		-0.978786	0.078
Gm19705		0.01	0	0	0.11	0.04	0	0.08	0	0		2.14978	0.019	0.002				-0.433751	0.002	0				1.63227	0	0				1.47137	0.062	0.022				-3.24039	0	0.03				-0.874469	0	0				-3.29107	0.062
Nr5a2		0	0	0	0	0	0	0	0	0		-1.22758	0	0.002				-2.09424	0	0				1.63227	0	0				-2.57447	0	0				0.197676	0.011	0				-0.874469	0	0				-3.67807	0
Gm4258		0.1	0.13	0.02	0.25	0.31	0.03	0.21	0.1	0.07		-0.148595	0.062	0.046				3.37177	0.059	0.01				-1.05909	0	0.012				-0.603914	0.088	0.087				1.61258	0.239	0.09	0.0162253	1		-0.136629	0.055	0.033				0.439679	0.188
Gm26936		0.01	0.01	0	0.02	0.02	0	0.04	0	0		-1.2913	0.004	0.002				0.0983836	0.005	0				1.63227	0	0				0.329613	0.011	0				1.7712	0.022	0				-0.874469	0	0				-1.75426	0.031
Gm26930		0.01	0	0	0	0	0	0.01	0.01	0		-1.47979	0	0.005				-2.09424	0	0				1.63227	0	0				-2.57447	0	0				0.252567	0.011	0				-0.874469	0	0				-2.9386	0.016
A430106G13Rik		0	0.01	0	0	0.02	0.01	0	0	0		0.684373	0	0				-4.09467	0.002	0.01				1.63227	0	0				-1.71855	0.004	0				1.60696	0.011	0				0.247338	0.018	0				-3.67807	0
Ptprc		1.84	2.34	1.08	2.52	2.14	2.09	2.62	1.91	2.88		-0.10817	0.938	0.787	0.724048	1		0.646407	0.831	0.57	9.70647e-07	0.0184549		0.00113976	0.412	0.407	0.917542	1		0.457614	0.945	0.848	0.0225742	1		0.0316305	0.913	0.806	0.203051	1		0.565996	0.964	0.8	0.0256846	1		0.0507435	1
Nek7		0.65	0.93	0.42	0.9	0.7	0.94	1	0.84	0.99		-0.108452	0.451	0.322	0.131812	1		0.593848	0.389	0.18	0.0011393	1		0.76036	0.188	0.117	0.149926	1		-0.123587	0.42	0.326	0.672864	1		1.11719	0.533	0.194	0.000105208	1		0.832536	0.745	0.4	0.0120955	1		-0.406539	0.781
Gm28501		0.07	0.11	0	0.06	0.04	0.05	0.11	0.08	0.05		-1.4585	0.019	0.039				2.17294	0.037	0.01				1.63227	0	0				1.72851	0.036	0				0.691506	0.033	0.015				1.65694	0.091	0				-0.464065	0.062
2310009B15Rik		0.12	0.14	0.29	0.13	0.22	0.4	0.11	0.31	0.14		0.458436	0.101	0.051	0.0182556	1		0.127638	0.059	0.03				0.126345	0.125	0.113	0.81387	1		-0.686732	0.069	0.065				0.0365981	0.174	0.119	0.468292	1		-0.460466	0.364	0.3	0.921979	1		-2.65412	0.094
Dennd1b		0.82	1	0.28	0.92	0.8	1.19	0.95	0.87	1.02		0.0512331	0.537	0.366	0.0179192	1		1.24688	0.431	0.16	6.60144e-06	0.125513		-1.29067	0.112	0.137	0.372823	1		0.136313	0.464	0.304	0.188207	1		0.521512	0.554	0.388	0.0962023	1		0.539205	0.891	0.567	0.0414391	1		-0.26424	0.734
Crb1		0	0	0	0	0	0	0	0	0		1.76145	0.004	0				-2.09424	0	0				1.63227	0	0				-2.57447	0	0				0.120483	0.011	0				-0.874469	0	0				-3.67807	0
Zbtb41		0.07	0.14	0.02	0.11	0.09	0.1	0.16	0.05	0.04		-0.941061	0.035	0.041				0.296388	0.054	0.03				1.8116	0.038	0.004				0.450265	0.044	0.043				0.0488595	0.054	0.045				0.25166	0.145	0.067	0.320061	1		-1.75785	0.109
Aspm		0	0.01	0	0	0	0.35	0.02	0	0		0.0508407	0	0.002				-2.15801	0.002	0.01				1.63227	0	0				-1.35138	0.007	0				-0.457473	0	0				0.00684609	0.273	0.233	0.742585	1		-2.3143	0.016
Cfh		0.49	0.01	0.26	0.05	1.07	0.14	0.06	0.37	0		-0.352129	0.272	0.199	0.180732	1		0.956919	0.007	0				0.231192	0.075	0.065				0.192922	0.015	0.022				0.123786	0.261	0.239	0.792409	1		-1.52549	0.036	0.1	0.240961	1		-1.24034	0.031
Kcnt2		0	0	0	0	0.08	0.02	0	0	0		-0.47789	0	0.002				-2.09424	0	0				1.63227	0	0				-2.57447	0	0				1.20117	0.022	0.015				0.670559	0.018	0				-3.67807	0
Cdc73		0.32	0.46	0.18	0.59	0.47	0.45	0.61	0.32	0.6		0.451164	0.253	0.133	0.00069428	1		-0.315281	0.185	0.12	0.257805	1		0.986359	0.138	0.052	0.0176696	1		1.14362	0.343	0.109	0.00487853	1		-0.644044	0.304	0.194	0.275275	1		-1.09799	0.364	0.4	0.278846	1		0.408907	0.562
B3galt2		0.01	0.03	0	0.09	0.02	0.04	0.06	0	0		-1.32989	0.004	0.007				2.13681	0.012	0				1.63227	0	0				-1.658	0.029	0.043				-0.127917	0.022	0.015				1.34245	0.073	0				-3.98951	0.031
Glrx2		0.34	0.32	0.39	0.41	0.43	0.4	0.38	0.27	0.44		0.149426	0.268	0.157	0.00465265	1		-0.391355	0.124	0.07	0.174485	1		0.462479	0.15	0.153	0.859753	1		0.0488509	0.23	0.13	0.220712	1		-0.648992	0.326	0.299	0.645739	1		0.0878621	0.455	0.267	0.218508	1		-0.313133	0.297
Ro60		0.08	0.06	0.15	0.16	0.24	0.02	0.08	0.16	0.14		0.791333	0.089	0.031				-0.0757995	0.019	0.01				1.52913	0.025	0.028				-1.17112	0.073	0.065				0.104472	0.141	0.09	0.369284	1		-1.111	0.018	0.033				-1.00342	0.078
Uchl5		0.27	0.33	0.29	0.28	0.37	0.52	0.44	0.36	0.7		0.615805	0.28	0.109	8.39934e-07	0.0159697		-0.134511	0.129	0.1	0.49925	1		-0.381611	0.125	0.125	0.899526	1		1.38516	0.182	0.065	0.0507124	1		0.0608244	0.326	0.209	0.236633	1		0.912568	0.527	0.233	0.0228704	1		-0.98271	0.375
Gm29170		0.05	0.07	0.01	0.04	0.04	0.05	0.06	0.03	0.04		0.72418	0.054	0.019				3.23364	0.03	0				0.14608	0	0.004				-2.12619	0.018	0.022				-0.582217	0.033	0.03				1.56441	0.091	0				-1.38006	0.078
Rgs2		1.82	0.48	1.23	0.55	1.33	0.98	0.64	1.49	1.08		0.136596	0.907	0.799	0.0222132	1		0.693316	0.166	0.08	0.0401959	1		-0.115069	0.475	0.496	0.667162	1		-0.183037	0.27	0.13	0.0921736	1		0.0890966	0.685	0.657	0.901095	1		-0.384164	0.655	0.667	0.169206	1		-0.0249152	0.438
Rgs13		0.02	0.01	0	0	0	1.57	0.02	0.09	0		4.54188	0.004	0				0.782134	0.009	0				1.63227	0	0				-2.57447	0	0				-0.457473	0	0				0.36627	0.745	0.4	0.0346532	1		-2.24173	0.016
Rgs1		2.5	0.18	1.69	1.01	1.2	1.27	0.74	2.19	1.3		0.111586	0.934	0.877	0.0466813	1		0.411329	0.056	0.03				-0.704751	0.4	0.613	0.000742034	1		-1.49446	0.263	0.391	0.0131619	1		-0.0310524	0.402	0.373	0.919414	1		-0.163854	0.527	0.5	0.50379	1		2.58743	0.406
Rgs18		0.01	0.09	0	0.02	0.33	0.15	0.03	0.1	0.1		-2.11029	0	0.01				3.56352	0.044	0				1.63227	0	0				-3.40427	0.011	0.022				-0.333938	0.185	0.164	0.914224	1		-0.361638	0.091	0.067				-2.12725	0.047
Brinp3		0	0	0	0	0	0	0.03	0	0		0.684373	0	0				-0.296611	0.002	0				1.63227	0	0				-2.57447	0	0				-0.457473	0	0				-0.874469	0	0				-5.14449	0
A230059L01Rik		0	0	0	0	0	0.02	0	0	0		0.684373	0	0				-2.09424	0	0				1.63227	0	0				-2.57447	0	0				-0.457473	0	0				-2.23963	0	0.033				-3.67807	0
Pla2g4a		0.51	0.02	0.27	0.04	0.19	0.06	0.02	0.26	0		0.471999	0.401	0.218	1.73762e-05	0.330375		1.15391	0.007	0				0.997397	0.1	0.077	0.543625	1		-0.57584	0.04	0.022				0.455615	0.174	0.06	0.0466999	1		-0.898322	0.055	0.067				-2.44076	0.031
Ptgs2		0	0	0	0	0.32	0	0	0	0		2.74756	0.012	0				-2.09424	0	0				1.63227	0	0				-2.00317	0.004	0				-2.02983	0.054	0.015				-0.874469	0	0				-3.67807	0
Ptgs2os2		0.01	0	0	0	0.04	0	0	0	0		0.0381338	0.004	0.005				-2.09424	0	0				1.63227	0	0				-2.57447	0	0				-1.63173	0.022	0.03				-0.874469	0	0				-3.67807	0
Odr4		0.22	0.22	0.12	0.22	0.31	0.19	0.19	0.19	0.8		0.181183	0.183	0.099	0.00749214	1		0.907049	0.084	0.03				0.12152	0.088	0.04				-0.119389	0.099	0.065				1.43428	0.261	0.104	0.0149491	1		0.181429	0.2	0.133	0.493304	1		0.298145	0.219
Tpr		1.02	1.24	0.79	1.46	1.23	1.25	1.53	1.1	1.13		0.131492	0.677	0.489	0.00957734	1		0.218095	0.525	0.32	0.00889741	1		0.523953	0.35	0.319	0.360819	1		0.0101396	0.701	0.478	0.126715	1		0.468939	0.815	0.522	0.00397572	1		0.226744	0.909	0.667	0.266498	1		-0.496356	0.891
Prg4		0	0.01	0	0.06	0.26	0	0.03	0	0		0.0508407	0	0.002				0.0478945	0.002	0				1.63227	0	0				1.73631	0.022	0				5.14668	0.022	0				-0.874469	0	0				-2.17032	0.016
Hmcn1		0.01	0	0	0	0	0	0	0	0		-0.478791	0.004	0.005				-2.09424	0	0				1.63227	0	0				-2.57447	0	0				-0.457473	0	0				-0.874469	0	0				-3.67807	0
Gm10138		0.12	0.04	0.08	0.02	0.09	0.07	0.01	0.11	0.02		0.263147	0.101	0.053	0.0295301	1		-0.320249	0.019	0.01				-1.86767	0.013	0.036				-1.13888	0.015	0.022				0.322622	0.098	0.045				1.88682	0.109	0	0.0638156	1		-3.04567	0.016
Ivns1abp		0.69	0.43	0.45	0.38	0.77	0.51	0.41	0.59	0.15		0.157909	0.525	0.334	0.0119513	1		0.746452	0.176	0.07	0.0142813	1		-0.253438	0.188	0.161	0.73805	1		0.0808247	0.226	0.152	0.323343	1		-0.323091	0.467	0.388	0.850167	1		-0.932193	0.382	0.433	0.246872	1		1.49314	0.406
Swt1		0.33	0.63	0.18	0.65	0.35	0.46	0.59	0.27	0.64		0.198069	0.268	0.143	0.000723854	1		0.685944	0.258	0.11	0.00308695	1		0.0276011	0.125	0.065	0.124673	1		-0.641227	0.347	0.261	0.617489	1		0.13714	0.283	0.179	0.256065	1		-0.250965	0.473	0.2	0.0767869	1		0.528243	0.562
Trmt1l		0.23	0.38	0.06	0.27	0.16	0.15	0.29	0.2	0.34		-0.794505	0.125	0.128	0.606789	1		0.284463	0.133	0.06	0.0565701	1		-1.33703	0.013	0.028				0.254979	0.15	0.109	0.468172	1		0.868266	0.174	0.06	0.0466999	1		1.74283	0.218	0.033	0.0276346	1		-1.27409	0.312
Rnf2		0.27	0.56	0.1	0.43	0.35	0.39	0.61	0.28	0.51		-0.36998	0.187	0.138	0.277037	1		0.591873	0.227	0.12	0.0280963	1		-0.376789	0.05	0.036				1.66137	0.252	0.087	0.0131224	1		1.34255	0.272	0.045	0.000378725	1		0.413829	0.418	0.2	0.0885515	1		-0.399163	0.516
Fam129a		1.28	0.02	0.53	0.52	0.94	0.3	0.21	0.89	0.64		0.263687	0.77	0.547	0.000483581	1		0.889944	0.021	0.01				-0.170278	0.238	0.222	0.905616	1		-0.844972	0.182	0.217	0.360537	1		0.10719	0.522	0.418	0.499009	1		-0.753062	0.127	0.2	0.336185	1		0.413686	0.188
2810414N06Rik		0.01	0.01	0	0	0.02	0	0	0.08	0		0.134714	0.004	0.005				-0.143032	0.002	0				1.63227	0	0				-2.57447	0	0				-2.11647	0.011	0.015				-0.874469	0	0				-3.67807	0
Edem3		0.12	0.18	0.04	0.29	0.2	0.12	0.34	0.11	0.15		-0.0031568	0.105	0.058	0.0439172	1		2.15916	0.084	0.01				-0.718802	0.025	0.016				-1.31354	0.135	0.087	0.448617	1		1.96727	0.196	0.045	0.00680424	1		1.33624	0.164	0.033	0.0858912	1		1.18462	0.312
1700025G04Rik		0.51	0	0.26	0.42	0.65	0.39	0.27	0.36	0.5		0.546079	0.393	0.206	1.32405e-05	0.251741		-0.401521	0.005	0				-1.07847	0.075	0.109	0.330674	1		-0.37244	0.172	0.109	0.396847	1		0.441386	0.348	0.269	0.381632	1		-0.514906	0.145	0.3	0.133449	1		0.805623	0.219
Tsen15		0.17	0.14	0.13	0.15	0.1	0.19	0.16	0.12	0.09		-0.528734	0.109	0.092	0.688794	1		-0.297824	0.052	0.02				-0.172905	0.062	0.048				0.0911479	0.084	0.022				-0.523528	0.065	0.09				1.19985	0.291	0.033	0.00724525	1		0.0581405	0.156
Colgalt2		0	0	0	0.01	0	0	0	0	0		-1.08451	0	0.002				-1.06341	0.002	0				3.00203	0.013	0				-0.671538	0.004	0				-0.457473	0	0				-0.874469	0	0				-3.67807	0
Rgl1		0.1	0.17	0.07	0.03	0.45	0.05	0.17	0.16	0.06		0.715886	0.082	0.039				-1.62477	0.044	0.06				1.04557	0.05	0.02				1.03271	0.026	0				-0.165569	0.239	0.194	0.734478	1		1.63497	0.073	0				-1.64935	0.188
Gm28792		0	0	0	0	0	0	0	0	0		0.684373	0	0				-2.09424	0	0				1.63227	0	0				-2.57447	0	0				-0.457473	0	0				-0.874469	0	0				-3.67807	0
Apobec4		0	0	0	0	0	0	0	0	0		0.684373	0	0				-2.09424	0	0				1.63227	0	0				-2.57447	0	0				-0.457473	0	0				-0.874469	0	0				-3.67807	0
Arpc5		1.16	1.3	1.05	1.13	1.36	1.4	1.29	1.26	1.2		0.0433114	0.763	0.608	0.354215	1		-0.107281	0.55	0.41	0.420195	1		0.0185075	0.462	0.423	0.810977	1		0.170431	0.595	0.413	0.215996	1		-0.175032	0.772	0.687	0.910297	1		0.535582	0.945	0.7	0.0193325	1		-0.0738028	0.828
Ncf2		1.07	0.67	0.77	0.14	1.18	0.61	0.51	0.91	0.39		0.454247	0.778	0.499	1.22262e-06	0.0232458		0.0635626	0.276	0.15	0.0353655	1		0.0948233	0.375	0.343	0.743684	1		0.034145	0.073	0.065				0.0207997	0.609	0.463	0.284065	1		-0.60517	0.491	0.533	0.190489	1		0.347683	0.453
Smg7		0.28	0.5	0.08	0.5	0.46	0.47	0.53	0.34	0.63		0.197852	0.206	0.138	0.061854	1		-0.113627	0.206	0.13	0.171303	1		0.192026	0.025	0.036				0.7448	0.274	0.152	0.104591	1		-0.841282	0.261	0.179	0.352098	1		-0.040234	0.491	0.3	0.202909	1		0.126467	0.438
Gm28791		0.02	0.07	0.02	0.07	0.07	0.05	0.07	0.02	0.07		0.150179	0.023	0.012				0.368796	0.033	0.01				-1.56969	0	0.012				-0.992503	0.029	0.043				-0.316007	0.054	0.03				-0.95696	0.055	0.067				-1.03318	0.094
Nmnat2		0	0	0	0.13	0	0	0	0	0.16		0.684373	0	0				-1.25991	0.002	0				2.44694	0.013	0				-1.69141	0.055	0.043				-0.457473	0	0				-0.874469	0	0				-3.67807	0
Lamc2		0	0	0	0	0	0.01	0	0.02	0		0.684373	0	0				-2.09424	0	0				1.63227	0	0				-2.57447	0	0				-0.457473	0	0				-0.292354	0.018	0				-3.67807	0
Lamc1		0.07	0.35	0.03	0.09	0.12	0.04	0.21	0.1	0.14		0.322681	0.035	0.029				0.357873	0.11	0.05	0.0855523	1		0.195639	0.013	0.012				-0.704713	0.029	0.022				2.70521	0.141	0.015	0.00595874	1		1.38669	0.091	0				0.392359	0.219
E330020D12Rik		0.51	1.1	0.23	0.33	0.44	0.55	0.79	0.62	0		0.0672382	0.304	0.201	0.0224892	1		0.293805	0.368	0.22	0.0314034	1		-0.935868	0.088	0.089				-0.69356	0.12	0.152	0.481161	1		-0.16801	0.207	0.119	0.196857	1		-0.165095	0.509	0.3	0.251147	1		2.70787	0.609
Shcbp1l		0.02	0.02	0	0	0.01	0.01	0.03	0	0.02		0.526201	0.019	0.007				1.69102	0.007	0				1.63227	0	0				-2.57447	0	0				0.840555	0.022	0				-0.15922	0.018	0				-4.46468	0.016
Dhx9		0.43	0.73	0.25	0.62	0.39	0.8	0.77	0.45	0.42		0.0252679	0.346	0.206	0.00432442	1		1.3363	0.304	0.11	0.000150404	1		0.83586	0.088	0.077				1.02001	0.358	0.152	0.0102971	1		-0.140591	0.304	0.209	0.406675	1		-0.333125	0.727	0.467	0.447914	1		0.233866	0.562
Npl		0.13	0	0.04	0.01	0.15	0	0.03	0.04	0		0.383201	0.117	0.051	0.00352934	1		-1.3068	0.002	0				2.22188	0.062	0.008				-0.0589001	0.007	0				0.51799	0.087	0.045				-0.874469	0	0				-2.15643	0.031
Rgs8		0	0	0	0	0	0	0	0	0		0.684373	0	0				-2.09424	0	0				1.63227	0	0				-2.57447	0	0				-0.457473	0	0				-0.874469	0	0				-3.67807	0
C230024C17Rik		0	0	0	0	0	0	0	0	0		0.684373	0	0				-2.09424	0	0				1.63227	0	0				-1.84372	0.004	0				-0.457473	0	0				-0.874469	0	0				-3.67807	0
Rgs16		0	0	0.01	0.05	0	0	0.01	0	0.1		0.684373	0	0				-2.09424	0	0				-0.595657	0	0.004				-0.723181	0.026	0.022				-0.457473	0	0				-0.874469	0	0				-3.04567	0.016
Rnasel		0.14	0.12	0.07	0.24	0.33	0.09	0.1	0.17	0.11		-0.349118	0.101	0.08	0.471869	1		-0.409263	0.042	0.03				-1.77017	0.013	0.028				-0.363418	0.102	0.087	0.807884	1		0.2063	0.196	0.09	0.0830344	1		-1.2446	0.073	0.1	0.616011	1		-0.580668	0.125
Rgsl1		0	0	0	0	0.01	0	0	0	0		0.684373	0	0				-2.09424	0	0				1.63227	0	0				-2.57447	0	0				-1.82193	0	0.015				-0.874469	0	0				-3.67807	0
Teddm2		0.01	0	0	0.01	0.06	0.06	0	0	0		0.666237	0.008	0.005				-2.09424	0	0				1.63227	0	0				-0.785115	0.007	0				-1.2777	0.033	0.015				-3.5049	0	0.033				-3.67807	0
Glul		0.96	0.33	0.74	0.38	0.8	0.28	0.29	0.58	0.27		0.000684787	0.595	0.424	0.130852	1		-0.29186	0.108	0.09	0.703312	1		0.25709	0.325	0.27	0.525297	1		-0.406774	0.168	0.152	0.924762	1		0.312012	0.511	0.239	0.0074948	1		-1.68722	0.2	0.3	0.156744	1		-1.23222	0.297
Gm29291		0.05	0	0.02	0	0.05	0	0	0.02	0.02		-1.06863	0.019	0.029				-2.09424	0	0				-0.95414	0	0.008				-2.57447	0	0				-0.20514	0.022	0.015				-0.874469	0	0				-3.67807	0
Gm28286		0.01	0	0.01	0	0	0	0	0	0		-0.622082	0.008	0.007				-2.09424	0	0				0.130872	0	0.004				-2.57447	0	0				-0.457473	0	0				-0.874469	0	0				-3.67807	0
A830008E24Rik		0.21	0	0.06	0.01	0.01	0.02	0	0.03	0		-0.433002	0.113	0.09	0.429139	1		-0.513812	0.002	0				1.77805	0.025	0.012				-1.10471	0.004	0				1.10366	0.022	0				0.332095	0.018	0				-3.67807	0
Cacna1e		0	0.51	0	0.01	0.17	0.12	0.4	0.21	0.05		-0.503056	0	0.002				0.230719	0.169	0.09	0.06781	1		1.63227	0	0				-0.438793	0.004	0				2.14877	0.12	0.015	0.015277	1		-1.85054	0.055	0.167	0.0862661	1		-0.87084	0.281
Gm29282		0.07	0.04	0.02	0.03	0.14	0.01	0.05	0.06	0		-0.136522	0.051	0.024				-1.39673	0.009	0.02				0.287084	0.013	0.008				0.72039	0.026	0				-0.525912	0.087	0.075				-0.0177635	0.018	0				-1.50567	0.031
Gm9530		0.01	0.01	0.02	0	0.05	0.01	0	0.01	0		-1.22163	0.004	0.01				0.396609	0.002	0				-1.12461	0	0.008				-2.57447	0	0				0.275734	0.054	0.03				-0.0895351	0.018	0				-3.67807	0
Ier5		1.41	1.59	1.04	1	1.53	0.86	1.39	1.43	1.17		0.74069	0.872	0.586	1.30449e-14	2.48023e-10		0.373162	0.684	0.43	0.00152925	1		0.348407	0.45	0.395	0.329477	1		0.133918	0.507	0.348	0.206419	1		0.405541	0.815	0.582	0.0231762	1		-0.333477	0.655	0.567	0.532764	1		0.412576	0.875
Mr1		0.06	0.03	0.03	0.09	0.01	0.02	0.02	0.03	0.04		-0.909071	0.027	0.031				-0.671447	0.009	0.01				1.04624	0.038	0.008				-0.291868	0.044	0.022				0.605482	0.011	0				-0.584459	0.036	0.033				-2.52676	0.016
Stx6		0.2	0.19	0.07	0.35	0.19	0.16	0.32	0.29	0.22		0.199879	0.16	0.094	0.0263559	1		0.738107	0.075	0.03				1.90671	0.062	0.02				0.333185	0.182	0.065	0.0616535	1		0.621195	0.207	0.09	0.0560815	1		0.1211	0.2	0.133	0.537984	1		-1.31834	0.266
BC034090		0	0	0.04	0	0	0	0	0	0		0.684373	0	0				-2.09424	0	0				5.39218	0.013	0				-2.57447	0	0				-0.457473	0	0				-0.874469	0	0				-3.67807	0
Xpr1		0.41	0.6	0.11	0.49	0.63	0.52	0.48	0.56	0.79		0.171723	0.272	0.177	0.0290552	1		1.03867	0.244	0.06	0.000122689	1		-1.12406	0.038	0.056				0.162993	0.266	0.152	0.119692	1		-0.0841136	0.38	0.239	0.141794	1		0.993311	0.382	0.233	0.192276	1		1.76233	0.422
Acbd6		0.39	0.53	0.45	0.57	0.47	0.64	0.6	0.59	0.4		0.141172	0.335	0.196	0.00377665	1		-0.133532	0.215	0.12	0.075065	1		0.377899	0.15	0.173	0.593013	1		0.277964	0.307	0.174	0.1372	1		0.757033	0.446	0.209	0.0127427	1		-0.198783	0.582	0.5	0.900308	1		0.541356	0.484
Qsox1		0.09	0.04	0.12	0.12	0.05	0.04	0.06	0.05	0.03		0.443024	0.086	0.036				-0.859185	0.014	0.01				1.5204	0.05	0.024				0.7439	0.062	0.043				0.292368	0.054	0.03				-1.38325	0.036	0.067				-1.37579	0.047
Gm37571		0	0.01	0	0.01	0	0.01	0.01	0	0		0.684373	0	0				0.992999	0.005	0				1.63227	0	0				-2.53851	0.004	0.022				-0.457473	0	0				-1.94203	0	0.033				-2.70853	0.016
Cep350		0.47	0.67	0.18	0.61	0.67	0.4	0.76	0.38	0.54		-0.0201514	0.335	0.203	0.00866762	1		0.173261	0.258	0.16	0.0908656	1		0.539565	0.112	0.056	0.114349	1		1.72669	0.336	0.109	0.00197135	1		0.0831705	0.446	0.284	0.181676	1		-0.615478	0.4	0.367	0.600544	1		-1.024	0.562
Tor1aip1		0.73	0.8	0.47	0.6	0.88	0.6	0.87	0.96	0.63		-0.0397008	0.533	0.375	0.13151	1		0.470834	0.333	0.15	0.00193578	1		-1.12273	0.15	0.238	0.0467584	1		-0.654882	0.281	0.217	0.712763	1		0.287392	0.63	0.373	0.0163765	1		0.235018	0.618	0.367	0.239743	1		-0.889331	0.672
Tor1aip2		0.29	0.64	0.16	0.61	0.56	0.52	0.6	0.5	0.58		0.195882	0.233	0.136	0.00694887	1		-0.16321	0.255	0.17	0.206364	1		0.0851677	0.062	0.065				0.0365171	0.321	0.217	0.288988	1		0.179344	0.424	0.269	0.196026	1		0.154586	0.636	0.3	0.106261	1		-1.43633	0.516
Fam163a		0	0	0	0	0	0	0	0	0		0.684373	0	0				-2.09424	0	0				1.63227	0	0				-2.57447	0	0				-0.457473	0	0				-0.874469	0	0				-3.67807	0
Tdrd5		0	0	0	0	0	0	0	0	0		0.684373	0	0				-2.09424	0	0				1.63227	0	0				-2.57447	0	0				-0.457473	0	0				-0.874469	0	0				-3.67807	0
Axdnd1		0	0	0	0	0.01	0	0.02	0	0		-0.920085	0	0.002				-2.09424	0	0				1.63227	0	0				-2.57447	0	0				-2.01897	0	0.015				-0.874469	0	0				-2.40838	0.031
Gm2000		0.33	0.37	0.35	0.39	0.26	0.41	0.33	0.35	0.4		-0.166408	0.237	0.177	0.220746	1		-0.334624	0.148	0.12	0.613152	1		-0.119107	0.15	0.125	0.722694	1		-0.102222	0.204	0.109	0.19264	1		-0.972764	0.163	0.209	0.312442	1		-1.2373	0.327	0.3	0.680407	1		-0.671753	0.25
Soat1		0.66	0.33	0.43	0.28	0.71	0.37	0.31	0.61	0.19		-0.157018	0.455	0.332	0.172289	1		0.496488	0.129	0.06	0.0702405	1		-0.296721	0.2	0.165	0.724715	1		-0.415648	0.15	0.109	0.576222	1		-0.398434	0.457	0.373	0.707758	1		-1.24683	0.218	0.367	0.0649525	1		-0.677164	0.281
Abl2		0.35	0.42	0.12	0.4	0.37	0.33	0.43	0.47	0.19		-0.0291191	0.257	0.169	0.048286	1		3.01428	0.18	0.02	5.8622e-05	1		0.133616	0.05	0.048				-0.130871	0.201	0.109	0.224724	1		0.383846	0.304	0.134	0.0257079	1		0.574244	0.345	0.167	0.122064	1		-0.260902	0.375
Tor3a		0.44	0.41	0.35	0.14	0.34	0.4	0.37	0.76	0.55		0.310884	0.366	0.206	0.000669115	1		-0.503339	0.136	0.09	0.325498	1		-0.927133	0.125	0.137	0.560193	1		-2.75248	0.047	0.13	0.0233009	1		1.76618	0.283	0.09	0.00524102	1		0.650721	0.418	0.233	0.194383	1		-2.43444	0.281
Fam20b		0.16	0.16	0.06	0.13	0.09	0.2	0.13	0.09	0.19		0.682526	0.128	0.058	0.00333329	1		0.399814	0.063	0.02				1.19735	0.038	0.02				1.0085	0.084	0.022				1.29095	0.109	0.03	0.0681418	1		0.447964	0.273	0.133	0.187622	1		-0.233527	0.109
Ralgps2		0.15	2.14	0.09	0.44	0.46	1.22	1.73	1.07	0.37		0.393855	0.113	0.068	0.0557516	1		0.576115	0.794	0.57	8.8197e-05	1		0.129728	0.025	0.036				0.261806	0.215	0.152	0.345861	1		1.68227	0.228	0.09	0.0261611	1		0.88764	0.836	0.467	0.00782659	1		0.438668	0.922
Angptl1		0	0.2	0	0	0.01	0.05	0.09	0.01	0.03		1.93423	0.004	0				1.30145	0.068	0.02				1.63227	0	0				-2.57447	0	0				0.502629	0.011	0				1.48925	0.073	0				-0.827507	0.094
4930439D14Rik		0	0.01	0	0	0	0	0	0	0		0.684373	0	0				-0.163033	0.002	0				1.63227	0	0				-2.57447	0	0				-0.457473	0	0				-0.874469	0	0				-3.67807	0
Gm28694		0.01	0.07	0	0	0	0.01	0.01	0.01	0		-0.15636	0.004	0.002				0.48904	0.023	0.01				2.92947	0.013	0				-2.57447	0	0				-0.457473	0	0				0.0424054	0.018	0				-2.81858	0.016
Rasal2		0.14	0.05	0.03	0.02	0.55	0.03	0.07	0.15	0.18		0.304471	0.113	0.046	0.00217301	1		0.153894	0.014	0.01				-0.279606	0.013	0.012				0.573994	0.018	0				0.878977	0.293	0.119	0.0112321	1		-1.38822	0.018	0.033				-1.13304	0.062
Cryzl2		0.14	0.05	0.07	0.05	0.03	0.02	0.02	0.14	0		-0.0621909	0.078	0.053				-0.188769	0.019	0.01				-0.833905	0.025	0.028				-1.0653	0.026	0.022				0.470838	0.043	0.015				0.440147	0.036	0				-2.58905	0.031
Gm15486		0	0	0	0	0.01	0	0	0	0		-1.11198	0	0.002				-2.09424	0	0				1.63227	0	0				-2.57447	0	0				-2.15599	0	0.015				-0.874469	0	0				-3.67807	0
Sec16b		0	0.01	0.01	0	0.04	0	0	0.01	0		1.852	0.004	0				-2.52241	0.002	0.01				0.0925858	0	0.004				-2.57447	0	0				0.391432	0.022	0.015				-0.874469	0	0				-3.67807	0
Brinp2		0	0	0	0	0.01	0	0	0	0		0.684373	0	0				-2.09424	0	0				1.63227	0	0				-2.57447	0	0				0.910752	0.011	0				-0.874469	0	0				-3.67807	0
Astn1		0	0	0	0.01	0	0	0	0	0		0.684373	0	0				-2.09424	0	0				1.63227	0	0				-1.17164	0.004	0				-0.457473	0	0				-0.874469	0	0				-3.67807	0
Pappa2		0.04	0.07	0.08	0.08	0.32	0.03	0.01	0.05	0.02		1.80518	0.043	0.007				0.206803	0.023	0.01				-0.258738	0.038	0.028				-1.71059	0.026	0.043				0.377802	0.12	0.03	0.0466555	1		-1.59895	0.018	0.033				-2.7125	0.016
4930562F17Rik		0	0	0	0	0	0	0	0	0		0.684373	0	0				-2.09424	0	0				1.63227	0	0				-2.57447	0	0				-0.457473	0	0				-0.874469	0	0				-3.67807	0
Cop1		0.43	0.62	0.13	0.54	0.65	0.46	0.72	0.56	0.56		0.141469	0.35	0.206	0.00370383	1		0.515601	0.265	0.13	0.00910172	1		-0.185575	0.075	0.06				2.33855	0.288	0.043	0.000704457	1		0.455749	0.511	0.269	0.019801	1		0.730067	0.418	0.233	0.130251	1		2.51859	0.547
Tnr		0.03	0.07	0.06	0.04	0.11	0.04	0.02	0.06	0.32		-0.221901	0.023	0.01				-1.14227	0.014	0.02				2.17467	0.013	0.012				-0.435974	0.022	0.022				-1.45951	0.011	0.045				-2.22402	0.018	0.033				-2.30204	0.031
Gm38039		0	0	0	0	0	0	0	0	0		0.684373	0	0				-2.09424	0	0				1.63227	0	0				-2.57447	0	0				-0.457473	0	0				-0.874469	0	0				-3.67807	0
4930523C07Rik		0.05	1.41	0.05	1.04	0.57	0.77	1.18	0.48	0.87		1.4031	0.07	0.022				0.768648	0.604	0.28	1.56443e-06	0.0297444		1.98729	0.05	0.012				0.0186858	0.511	0.37	0.379874	1		0.335883	0.446	0.194	0.00810385	1		0.942092	0.727	0.367	0.00448335	1		-0.381232	0.797
Mrps14		0.86	0.87	0.99	0.98	0.83	1.06	0.91	0.84	0.99		-0.41728	0.607	0.496	0.20715	1		-0.0424339	0.368	0.26	0.186907	1		0.180859	0.35	0.411	0.275377	1		0.137134	0.536	0.391	0.274398	1		-0.0669576	0.587	0.478	0.790166	1		0.135106	0.8	0.667	0.297215	1		0.153111	0.719
Cacybp		0.64	1.25	0.56	1.15	0.91	1.22	1.11	0.87	0.95		0.129111	0.486	0.308	0.00452756	1		-0.194911	0.511	0.36	0.245843	1		0.827885	0.325	0.202	0.0318066	1		-0.0451311	0.613	0.435	0.285906	1		0.7316	0.685	0.343	0.000937124	1		0.268132	0.891	0.7	0.28685	1		0.272616	0.734
Rabgap1l		0.39	1.3	0.13	1.52	1.27	1.52	1.32	0.72	1.82		-0.426616	0.218	0.172	0.41742	1		0.303122	0.539	0.34	0.0142728	1		0.0252713	0.075	0.056				0.717133	0.562	0.37	0.039514	1		0.673111	0.533	0.313	0.0175115	1		0.349402	0.836	0.6	0.183627	1		2.41395	0.859
Gm36975		0.04	0.16	0	0.29	0.11	0.18	0.12	0.07	0.53		0.702393	0.027	0.012				1.69857	0.075	0.01				1.63227	0	0				1.08573	0.113	0.065	0.319767	1		1.12438	0.087	0.03				0.53107	0.218	0.1	0.212923	1		-0.349895	0.156
Gm37529		0.01	0.01	0.02	0.06	0.02	0.07	0.04	0	0.14		-0.490664	0.004	0.01				0.750319	0.009	0				4.59368	0.013	0				1.91315	0.036	0				1.83498	0.043	0				2.05403	0.109	0	0.0638156	1		-1.6237	0.047
Gpr52		0	0	0	0	0	0	0	0	0		0.684373	0	0				-2.09424	0	0				1.63227	0	0				-1.38931	0.004	0				-0.457473	0	0				-0.874469	0	0				-3.67807	0
Rc3h1		0.47	0.63	0.16	0.64	0.55	0.49	0.66	0.51	0.78		0.301919	0.366	0.225	0.0022704	1		0.57901	0.265	0.13	0.00834067	1		-0.0984016	0.1	0.065	0.38135	1		1.83787	0.383	0.087	9.70872e-05	1		0.0600683	0.413	0.239	0.0724715	1		-0.482347	0.491	0.4	0.775112	1		0.839356	0.562
Serpinc1		0.01	0.03	0.01	0.01	0.02	0.03	0.02	0	0		-1.60023	0	0.005				-0.596027	0.009	0.01				-0.172771	0	0.004				-0.93893	0.004	0				1.40142	0.033	0				0.922047	0.036	0				-2.34087	0.031
Zbtb37		0.06	0.16	0.01	0.1	0.07	0.04	0.19	0.06	0.13		-0.154195	0.039	0.027				0.675746	0.056	0.02				3.31617	0.025	0				0.142326	0.051	0.022				-0.919778	0.054	0.06				1.18528	0.055	0				0.265007	0.141
Gas5		1.67	1.62	1.85	1.73	1.49	1.47	1.6	1.77	1.65		-0.315142	0.868	0.816	0.0110687	1		-0.559758	0.623	0.58	0.135851	1		-0.0172421	0.637	0.718	0.504878	1		-0.208588	0.781	0.717	0.791619	1		-0.281621	0.707	0.657	0.509814	1		0.414653	0.855	0.8	0.373791	1		0.0672752	0.953
Dars2		0.08	0.07	0.02	0.03	0.03	0.14	0.04	0.02	0.07		0.536253	0.066	0.034				-0.444113	0.028	0.02				1.01598	0.025	0.008				0.753242	0.022	0				-1.01676	0.022	0.03				0.727675	0.255	0.067	0.0546725	1		-1.75271	0.047
Cenpl		0.05	0.05	0.03	0.06	0.05	0.25	0.06	0.06	0.07		0.395065	0.054	0.024				1.88103	0.016	0.01				-0.585382	0.013	0.016				0.858362	0.04	0.022				0.237445	0.043	0.015				0.459245	0.327	0.167	0.200078	1		-1.34156	0.031
Klhl20		0.08	0.16	0.06	0.17	0.23	0.15	0.11	0.06	0.11		0.75534	0.093	0.034				-1.07845	0.044	0.06				1.00495	0.05	0.02				0.00636156	0.106	0.043	0.201649	1		3.11255	0.217	0.03	0.000711908	1		1.09286	0.218	0.067	0.0787088	1		-2.35521	0.109
Ankrd45		0	0	0	0	0	0	0	0	0		2.35863	0.004	0				-2.09424	0	0				1.63227	0	0				-1.85781	0.004	0				-0.457473	0	0				-0.874469	0	0				-3.67807	0
Prdx6		0.54	0.54	0.66	1.09	0.86	0.59	0.93	0.6	0.99		-0.0255898	0.42	0.274	0.0301932	1		0.121529	0.218	0.13	0.0916946	1		0.42289	0.3	0.242	0.428916	1		-0.329128	0.551	0.5	0.566057	1		-1.22912	0.478	0.448	0.254793	1		-0.208376	0.564	0.367	0.557592	1		1.57475	0.766
Fasl		0	0	0	0.13	0.01	0.04	0.01	0	0.78		-0.707196	0	0.002				-2.09424	0	0				2.51775	0.013	0				-0.883001	0.055	0.109	0.166565	1		1.06461	0.022	0				-0.791885	0.036	0.033				-2.85268	0.016
Suco		0.23	0.6	0.1	0.6	0.43	0.58	0.75	0.38	0.66		-0.0646801	0.16	0.119	0.253147	1		0.728242	0.253	0.1	0.00403762	1		-0.206981	0.062	0.04				-0.137141	0.299	0.152	0.100838	1		-0.307838	0.293	0.149	0.0697264	1		0.765506	0.6	0.233	0.00344861	1		-0.772699	0.594
4930558K02Rik		0	0	0	0.01	0	0	0	0	0		0.684373	0	0				-2.09424	0	0				1.63227	0	0				-0.304941	0.004	0				-0.457473	0	0				-0.874469	0	0				-3.67807	0
Pigc		0.06	0.06	0.07	0.1	0.09	0.08	0.04	0.07	0.19		0.254568	0.051	0.029				0.182667	0.026	0.01				-0.944687	0.025	0.028				2.51277	0.051	0				-0.281971	0.076	0.045				-1.11489	0.055	0.1	0.4374	1		-1.64325	0.047
Gm38304		0.01	0.02	0	0	0	0	0	0.01	0		3.55074	0.019	0				-1.98131	0.005	0.01				2.87445	0.013	0				-2.57447	0	0				-0.457473	0	0				-0.874469	0	0				-3.67807	0
Dnm3		0.02	0.06	0.09	0.06	0.02	0.04	0.02	0.01	0		-3.04673	0	0.012				-1.3053	0.009	0.02				0.988117	0.013	0.012				1.73093	0.015	0				-2.00392	0.011	0.015				-0.696178	0.036	0.033				-2.4961	0.016
2810442N19Rik		0	0	0	0	0	0	0	0	0		-1.03713	0	0.002				-2.09424	0	0				1.63227	0	0				-2.57447	0	0				-0.457473	0	0				-0.874469	0	0				-3.67807	0
Eef1aknmt		0.02	0.04	0.01	0.06	0.03	0.06	0.12	0.04	0.1		0.955109	0.023	0.01				-0.57302	0.014	0.01				0.174556	0	0.004				0.311517	0.033	0.022				2.17109	0.043	0				-2.90596	0.018	0.067				-2.28223	0.094
Vamp4		0.47	0.48	0.45	0.54	0.64	0.49	0.39	0.42	0.42		0.076028	0.397	0.235	0.00350988	1		0.158136	0.187	0.11	0.106281	1		-0.245905	0.15	0.19	0.401299	1		-0.201298	0.318	0.217	0.454168	1		-0.319841	0.424	0.373	0.907641	1		-0.355525	0.473	0.367	0.886941	1		1.38933	0.438
Prrc2c		0.9	1.23	0.47	1.57	0.95	1.21	1.54	0.97	1.27		0.102041	0.63	0.426	0.0306095	1		-0.0590615	0.532	0.35	0.0717457	1		-0.200323	0.15	0.177	0.496849	1		0.0373158	0.73	0.543	0.28119	1		0.303708	0.63	0.493	0.137771	1		0.817671	0.891	0.5	0.00413305	1		0.357721	0.906
Fmo4		0	0	0	0	0	0	0	0	0		0.684373	0	0				-2.09424	0	0				1.63227	0	0				-2.57447	0	0				-0.457473	0	0				-0.874469	0	0				-3.67807	0
Fmo1		0	0	0.04	0	0	0	0	0	0		0.684373	0	0				-2.09424	0	0				-2.28463	0	0.004				-2.57447	0	0				-0.457473	0	0				-0.874469	0	0				-3.67807	0
Fmo2		0	0	0	0	0.01	0	0	0	0.18		0.684373	0	0				-2.09424	0	0				1.63227	0	0				-2.57447	0	0				-1.73637	0	0.015				-0.874469	0	0				-3.67807	0
Prrx1		0	0	0	0	0.01	0	0	0	0		0.684373	0	0				-2.09424	0	0				1.63227	0	0				-2.57447	0	0				-1.56992	0	0.015				-0.874469	0	0				-3.67807	0
Gorab		0.04	0.05	0.02	0.12	0.03	0.04	0.05	0.03	0.02		0.102257	0.039	0.017				-0.876243	0.016	0.02				-1.53327	0	0.012				-1.01097	0.04	0.043				1.89967	0.043	0				-1.24616	0.036	0.033				-1.51876	0.047
Kifap3		0.19	0.03	0.16	0.13	0.14	0.09	0.08	0.14	0.36		0.457344	0.191	0.08	0.0001232	1		-1.08352	0.007	0.01				-0.787652	0.062	0.06				0.525941	0.051	0.022				-0.0875308	0.098	0.045				1.22872	0.109	0.033	0.23173	1		-0.885552	0.094
Scyl3		0.11	0.21	0.04	0.2	0.12	0.12	0.17	0.12	0.19		0.123226	0.086	0.048				-0.624709	0.07	0.04				-0.047938	0.025	0.012				0.914768	0.113	0.043	0.160104	1		-0.223815	0.098	0.075				0.196357	0.164	0.067	0.246518	1		0.129591	0.172
BC055324		0.04	0.02	0.03	0.01	0.02	0.08	0.03	0.03	0.05		-0.804398	0.019	0.017				1.28898	0.012	0				0.140648	0.013	0.012				-0.875649	0.007	0				1.33336	0.033	0				0.85519	0.145	0.033	0.129706	1		-2.02985	0.016
Mettl18		0.05	0.12	0.09	0.08	0.01	0.05	0.26	0.06	0.02		0.0836883	0.047	0.019				1.17487	0.052	0.01				0.655442	0.013	0.016				-0.813595	0.051	0.043				1.29168	0.043	0				-0.722994	0.036	0.067				-1.09403	0.219
Sell		0.01	1.09	0.02	0.78	0.38	0.14	1.15	0.4	0.8		2.147	0.016	0.002				-0.246673	0.407	0.26	0.0794235	1		-1.25184	0	0.008				0.17812	0.361	0.239	0.282091	1		2.03915	0.185	0.06	0.0195039	1		0.865334	0.182	0.033	0.0650818	1		-0.0154359	0.797
Gm16548		0	0	0	0	0	0	0	0	0		0.684373	0	0				-2.09424	0	0				1.63227	0	0				-2.57447	0	0				-0.457473	0	0				-0.874469	0	0				-3.67807	0
F5		0	0.01	0	0	0.05	0	0	0	0		0.684373	0	0				-1.97167	0.005	0.01				1.63227	0	0				-2.57447	0	0				2.8077	0.033	0				-0.874469	0	0				-3.67807	0
Slc19a2		0.01	0.02	0	0.03	0.04	0.05	0.08	0.01	0		-1.75921	0.004	0.002				1.66856	0.012	0				1.63227	0	0				-1.24988	0.015	0.022				2.55775	0.033	0				-3.26999	0	0.1	0.0183342	1		-0.86208	0.047
Ccdc181		0.04	0.03	0.05	0.02	0.03	0.12	0.04	0.15	0.08		-0.0971777	0.027	0.017				-1.51097	0.012	0.01				-0.977869	0.013	0.02				0.339147	0.018	0				0.148084	0.033	0.015				-0.835086	0.127	0.1	0.850089	1		-1.68284	0.047
Blzf1		0.05	0.07	0.05	0.11	0.06	0.09	0.13	0.08	0.05		0.0134594	0.031	0.024				0.0981482	0.03	0.01				-0.864059	0.025	0.028				0.626509	0.055	0.043				-1.10533	0.043	0.03				0.397949	0.127	0.067	0.413416	1		-1.94646	0.109
Nme7		0.11	0.16	0.11	0.12	0.05	0.13	0.11	0.06	0.28		0.873707	0.109	0.039	0.000662208	1		-0.452188	0.049	0.03				-1.75433	0.025	0.036				-1.48504	0.051	0.065				1.22531	0.065	0.015				1.58673	0.218	0.033	0.0308978	1		-0.469718	0.141
Atp1b1		0.03	0.13	0.11	0.35	0.6	0.02	0.16	0.08	0.69		-0.273826	0.016	0.017				0.990907	0.049	0.02				4.01487	0.038	0.012				0.728094	0.131	0.043	0.107868	1		2.21075	0.239	0.045	0.000965006	1		0.700113	0.036	0				-1.79519	0.172
Dpt		0	0	0	0	0	0	0	0	0		0.684373	0	0				-2.09424	0	0				1.63227	0	0				-2.57447	0	0				0.120483	0.011	0				-0.874469	0	0				-3.67807	0
Gm32569		0	0	0	0	0	0	0	0	0		0.684373	0	0				-2.09424	0	0				1.63227	0	0				-1.38931	0.004	0				-0.457473	0	0				-0.874469	0	0				-3.67807	0
Xcl1		0.04	0	0.06	0.34	0	0.05	0.26	0	2.4		2.12904	0.004	0.005				-2.09424	0	0				-2.78925	0	0.012				-2.29685	0.077	0.13	0.160833	1		-0.457473	0	0				1.47753	0.018	0				0.743501	0.031
4930568G15Rik		0	0	0	0	0	0	0	0	0.03		0.684373	0	0				-2.09424	0	0				1.63227	0	0				-2.57447	0	0				-0.457473	0	0				-0.874469	0	0				-3.67807	0
Sft2d2		0.29	0.19	0.24	0.21	0.28	0.19	0.21	0.22	0.65		0.20297	0.222	0.138	0.0200668	1		-1.81361	0.056	0.06				0.338839	0.088	0.081				0.463581	0.12	0.065	0.270509	1		0.559595	0.228	0.119	0.114126	1		0.666213	0.309	0.133	0.130473	1		-2.65911	0.188
Tiprl		0.29	0.34	0.38	0.53	0.37	0.47	0.44	0.42	0.87		-0.0474762	0.241	0.14	0.0124772	1		0.951139	0.162	0.04	0.00235548	1		0.559106	0.162	0.109	0.275631	1		-0.641477	0.281	0.261	0.850398	1		-0.213703	0.315	0.149	0.0517881	1		-0.388355	0.509	0.4	0.980125	1		1.62276	0.453
Gm38190		0.02	0.02	0	0.09	0	0.01	0.05	0.02	0.33		2.41212	0.016	0.002				1.63422	0.016	0				1.63227	0	0				-1.31862	0.044	0.043				-0.457473	0	0				0.118087	0.018	0				-1.58926	0.062
Gpr161		0	0	0	0.01	0	0	0	0	0		0.684373	0	0				-2.09424	0	0				1.63227	0	0				-0.651315	0.004	0				-0.457473	0	0				-0.874469	0	0				-3.67807	0
Dcaf6		0.18	0.31	0.05	0.37	0.16	0.09	0.35	0.18	0.13		-0.597822	0.086	0.087				0.456147	0.101	0.06	0.2359	1		-0.770931	0.013	0.024				1.85419	0.172	0.022	0.0104156	1		0.750618	0.13	0.06	0.163577	1		-0.357524	0.145	0.067	0.353101	1		1.24463	0.359
Gm37864		0	0	0	0	0	0	0	0	0		0.684373	0	0				-2.09424	0	0				1.63227	0	0				-2.57447	0	0				-0.457473	0	0				-0.874469	0	0				-3.67807	0
Mpc2		0.72	0.65	0.8	0.74	0.93	0.9	0.71	0.78	0.86		0.0201247	0.603	0.38	0.0130459	1		0.159531	0.269	0.16	0.0586496	1		0.330952	0.35	0.331	0.831999	1		-0.154569	0.391	0.261	0.312616	1		-0.229583	0.652	0.507	0.719167	1		-0.617765	0.764	0.7	0.112671	1		0.771085	0.656
Adcy10		0	0.01	0	0	0	0	0	0	0		0.684373	0	0				0.0517122	0.002	0				1.63227	0	0				-2.57447	0	0				-0.457473	0	0				-0.874469	0	0				-3.67807	0
Mpzl1		0.02	0.01	0	0	0.03	0.05	0	0.02	0		-1.4405	0.004	0.007				0.400625	0.005	0				1.63227	0	0				-2.57447	0	0				0.593962	0.033	0.015				1.66271	0.073	0				-3.67807	0
Rcsd1		0.42	0.97	0.24	0.7	0.69	0.76	0.91	0.52	0.86		0.0479363	0.292	0.179	0.0135302	1		1.29612	0.426	0.13	3.82738e-07	0.00727699		-0.36503	0.112	0.093	0.730093	1		0.875432	0.405	0.196	0.00908486	1		-1.15593	0.337	0.209	0.203015	1		1.03002	0.636	0.333	0.0238861	1		-0.147877	0.625
Creg1		1.51	0.28	1.45	0.51	1.11	0.52	0.43	1.28	0.47		0.0847165	0.875	0.748	0.22929	1		0.866182	0.119	0.06	0.0895753	1		-0.216563	0.475	0.617	0.0729272	1		-0.65957	0.245	0.152	0.2428	1		-0.0329308	0.663	0.567	0.76599	1		-1.44374	0.327	0.4	0.163122	1		1.56683	0.391
Gm16565		0	0	0	0.01	0	0	0.01	0	0		0.684373	0	0				-2.09424	0	0				1.63227	0	0				-0.666669	0.007	0				-0.457473	0	0				-0.874469	0	0				-2.88388	0.016
Cd247		0.01	0.04	0	1.44	0.11	0.31	1.16	0.03	0.92		0.81924	0.016	0.007				0.428242	0.016	0.01				2.67633	0.013	0				0.877996	0.664	0.391	0.00241506	1		2.35054	0.098	0.015				1.03874	0.182	0.033	0.0628201	1		0.312795	0.75
Pou2f1		0.33	0.6	0.07	0.47	0.35	0.52	0.49	0.31	0.34		-0.260216	0.191	0.167	0.713197	1		1.40789	0.251	0.08	0.000267244	1		-0.19484	0.025	0.032				0.0877214	0.255	0.152	0.171342	1		1.52586	0.293	0.09	0.00286024	1		0.167049	0.436	0.3	0.46993	1		0.0243956	0.375
Gm26665		0	0	0	0	0.01	0	0	0	0		2.11139	0.004	0				-1.02692	0.002	0				1.63227	0	0				-2.57447	0	0				-1.89966	0	0.015				-0.874469	0	0				-3.67807	0
Dusp27		0	0	0.01	0	0	0	0	0	0		1.55525	0.004	0				-2.09424	0	0				-0.201537	0	0.004				-2.57447	0	0				-0.457473	0	0				-0.874469	0	0				-3.67807	0
Gpa33		0.02	0	0	0	0.01	0	0	0.01	0		0.783888	0.016	0.005				-2.09424	0	0				1.63227	0	0				-2.57447	0	0				-2.04186	0	0.015				-0.874469	0	0				-3.67807	0
Ildr2		0	0	0	0	0.02	0	0	0	0		0.684373	0	0				-2.09424	0	0				1.63227	0	0				-2.57447	0	0				1.57606	0.011	0				-0.874469	0	0				-3.67807	0
Gm15853		0.01	0	0	0	0	0	0	0	0		0.622285	0.012	0.005				-2.09424	0	0				1.63227	0	0				-2.57447	0	0				-0.457473	0	0				-0.874469	0	0				-3.67807	0
Tada1		0.12	0.09	0.07	0.19	0.14	0.19	0.05	0.17	0.18		-1.19191	0.054	0.07				-0.756318	0.035	0.03				0.864019	0.05	0.016				-0.12962	0.109	0.065	0.400783	1		0.933171	0.163	0.03	0.0100145	1		-0.926421	0.182	0.2	0.690794	1		-1.4948	0.062
Pogk		0.07	0.03	0.03	0.03	0.06	0.01	0.07	0.02	0.13		0.197332	0.058	0.031				1.91576	0.016	0				-2.03138	0	0.02				-1.60059	0.018	0.022				-1.96964	0.022	0.06				-0.325808	0.018	0				-1.02359	0.047
Gm16701.1		0	0	0	0	0	0	0	0	0		0.684373	0	0				-2.09424	0	0				1.63227	0	0				-2.57447	0	0				-0.457473	0	0				-0.874469	0	0				-3.67807	0
Fam78b		0.03	0.01	0.03	0.04	0.04	0	0.01	0.03	0.08		-0.635267	0.019	0.017				-0.00944492	0.005	0				2.15509	0.013	0.004				0.0190557	0.018	0.022				2.34924	0.054	0				-0.874469	0	0				-2.74299	0.016
Uck2		0.03	0.1	0.02	0.24	0.18	0.18	0.27	0.05	0.25		-0.894584	0.012	0.019				1.42393	0.042	0.01				-0.953417	0	0.008				-0.19717	0.128	0.087	0.52743	1		0.278705	0.163	0.104	0.357021	1		-0.232014	0.182	0.1	0.394432	1		0.813404	0.219
Gm37982		0	0.01	0	0.05	0	0	0.01	0.01	0		-0.842253	0	0.002				0.286293	0.005	0				1.63227	0	0				-0.0552536	0.029	0.022				0.252567	0.011	0				-0.874469	0	0				-2.80459	0.016
Tmco1		0.62	0.36	0.62	0.34	0.54	0.46	0.34	0.59	0.54		-0.2085	0.436	0.327	0.42895	1		-0.266154	0.126	0.11	0.722531	1		0.130817	0.262	0.282	0.383228	1		0.986019	0.215	0.087	0.0476117	1		0.277503	0.457	0.269	0.0953128	1		-0.123391	0.473	0.367	0.737527	1		-0.654911	0.266
Aldh9a1		0.36	0.14	0.25	0.29	0.3	0.28	0.15	0.4	0.33		0.017916	0.272	0.169	0.0177758	1		0.895781	0.068	0.02				0.646144	0.138	0.097	0.351151	1		0.697234	0.142	0.087	0.319702	1		0.584099	0.25	0.149	0.171265	1		0.628288	0.382	0.167	0.0816031	1		-0.0478026	0.172
Mgst3		0.2	0.11	0.2	0.05	0.15	0.21	0.13	0.15	0.04		-0.0675731	0.171	0.109	0.065874	1		0.194143	0.044	0.02				-2.03438	0.038	0.085				0.0218848	0.018	0.022				-0.584629	0.087	0.104	0.672275	1		-2.50202	0.073	0.267	0.00919221	1		-0.262545	0.094
Rxrg		0	0	0	0.01	0.02	0	0	0	0		0.684373	0	0				-2.09424	0	0				1.63227	0	0				-1.12678	0.004	0				0.0152534	0.022	0.015				-0.874469	0	0				-3.67807	0
Pbx1		0.33	0.23	0.19	0.07	0.66	0.12	0.14	0.27	0.21		0.0761103	0.183	0.148	0.331982	1		-0.0406089	0.068	0.05				0.697053	0.062	0.052				-1.78693	0.036	0.043				0.212801	0.391	0.134	0.00178859	1		-0.956852	0.073	0.133	0.340581	1		-0.135433	0.078
Nuf2		0	0	0	0	0.01	0.42	0	0	0		0.684373	0	0				-1.4927	0.002	0				1.63227	0	0				-2.57447	0	0				-1.56992	0	0.015				-0.748544	0.4	0.4	0.374563	1		-3.67807	0
Rgs5		0.01	0.01	0.02	0	0.1	0.01	0	0.01	0		-1.00324	0.004	0.007				-0.0336413	0.002	0				4.22084	0.013	0				-2.57447	0	0				-3.4503	0.011	0.015				0.301297	0.018	0				-3.67807	0
Rgs4		0.01	0	0	0.02	0.01	0	0.01	0.04	0		0.659292	0.008	0.002				-0.756839	0.002	0				1.63227	0	0				0.0363254	0.007	0				0.646567	0.011	0				-0.874469	0	0				-2.99825	0.016
Gm15852		0	0	0	0	0	0.01	0	0	0		0.684373	0	0				-2.09424	0	0				1.63227	0	0				-2.57447	0	0				-0.457473	0	0				0.214705	0.018	0				-3.67807	0
Hsd17b7		0.02	0.06	0	0.04	0.02	0.05	0.11	0.04	0		-1.3763	0.008	0.012				0.638736	0.023	0.01				1.63227	0	0				1.3957	0.026	0				1.42236	0.022	0				1.49259	0.091	0				-0.54212	0.094
3110045C21Rik		0	0.01	0.02	0	0.02	0.1	0	0	0		0.684373	0	0				-0.0623892	0.002	0				-0.985676	0	0.004				-2.57447	0	0				1.54732	0.022	0				-0.586581	0.091	0.1	0.848836	1		-3.67807	0
Ddr2		0	0	0	0	0	0	0	0	0		0.684373	0	0				-2.09424	0	0				1.63227	0	0				-2.57447	0	0				-0.457473	0	0				-0.874469	0	0				-3.67807	0
Uap1		0.19	0.27	0.18	0.19	0.55	0.56	0.17	0.28	0.18		0.197069	0.167	0.082	0.00248066	1		-0.427305	0.089	0.06				1.04427	0.112	0.048	0.0452871	1		-0.415624	0.102	0.087	0.838778	1		1.33867	0.446	0.134	0.000118549	1		0.298946	0.509	0.3	0.238783	1		0.0694949	0.203
Gm37748		0	0	0	0	0.01	0	0	0	0.02		0.684373	0	0				-2.09424	0	0				1.63227	0	0				-3.7283	0	0.022				0.439031	0.011	0				-0.874469	0	0				-3.67807	0
Uhmk1		0.12	0.43	0.07	0.33	0.29	0.21	0.27	0.2	0.71		0.422112	0.117	0.056	0.00755068	1		-0.290486	0.152	0.1	0.266382	1		0.548849	0.05	0.032				-0.231108	0.153	0.109	0.535539	1		0.614364	0.261	0.075	0.00590155	1		1.02809	0.327	0.1	0.038932	1		0.83509	0.203
4930500M09Rik		0	0.01	0	0	0	0	0.02	0.01	0		0.684373	0	0				-5.08769	0	0.01				1.63227	0	0				-2.57447	0	0				-0.457473	0	0				-0.874469	0	0				-2.33398	0.016
Sh2d1b1		0.79	0.01	0.67	0.08	0.24	0.27	0.03	0.6	0.53		0.0988217	0.58	0.397	0.0199452	1		-2.77096	0.002	0.02				-0.517222	0.212	0.274	0.204095	1		-1.46466	0.047	0.087				-0.689573	0.109	0.149	0.401697	1		-1.23228	0.2	0.3	0.164113	1		-2.04646	0.047
Gm7694		0.01	0	0	0	0.01	0	0	0	0		-1.41964	0.004	0.01				-1.25867	0.002	0				1.63227	0	0				-2.57447	0	0				0.788703	0.011	0				-0.874469	0	0				-3.67807	0
Nos1ap		0.08	0.01	0.01	0.01	0.07	0	0	0.04	0		-0.514538	0.054	0.029				-5.01459	0	0.01				-0.870889	0	0.008				-0.74008	0.015	0				0.776349	0.033	0.03				-0.874469	0	0				-3.67807	0
Olfml2b		0.01	0	0.01	0	0	0	0	0	0		1.19469	0.012	0.002				-2.09424	0	0				3.28217	0.013	0				-1.68306	0.004	0				-0.457473	0	0				-0.874469	0	0				-3.67807	0
Atf6		1.03	0.76	0.34	0.4	0.68	0.52	0.64	0.78	0.5		-0.0404974	0.599	0.504	0.644378	1		0.321453	0.297	0.17	0.0261086	1		0.249248	0.138	0.149	0.715915	1		-0.70785	0.175	0.087	0.184885	1		-0.335653	0.424	0.299	0.40708	1		-0.188107	0.473	0.267	0.296605	1		-0.865016	0.531
Gm9929		0.05	0.03	0.07	0.02	0.02	0.05	0.02	0.03	0		-0.125978	0.023	0.015				-0.771294	0.019	0.01				-1.46833	0.013	0.016				0.277369	0.011	0				-2.40105	0	0.015				-2.38802	0.018	0.033				-2.40838	0.031
Dusp12		0.27	0.25	0.31	0.19	0.19	0.19	0.23	0.22	0.21		0.201521	0.237	0.131	0.00325864	1		-1.28699	0.087	0.08				-0.718968	0.125	0.133	0.693462	1		1.13645	0.12	0.022	0.0506474	1		-0.712053	0.152	0.09	0.349545	1		-0.0414731	0.218	0.167	0.722279	1		0.579117	0.25
Gm26620		0.02	0.01	0	0	0.02	0	0	0.02	0		-0.533093	0.016	0.012				0.489525	0.002	0				1.63227	0	0				-2.57447	0	0				-2.39469	0	0.015				-0.874469	0	0				-3.67807	0
Fcrla		0.01	1.21	0.02	0.02	0.22	0.83	0.77	0.42	0.06		1.96417	0.008	0.002				0.637543	0.508	0.24	7.20785e-05	1		0.260093	0.013	0.008				0.600929	0.022	0				0.862142	0.174	0.06	0.0410024	1		0.674193	0.673	0.3	0.0114069	1		-0.184214	0.469
Fcgr2b		0.95	0.58	0.83	0.06	1.21	0.53	0.29	0.84	0.2		0.153788	0.642	0.441	0.001744	1		0.664805	0.262	0.11	0.00257319	1		-0.325753	0.312	0.359	0.366104	1		-0.846614	0.051	0.043				0.537414	0.587	0.463	0.201152	1		-0.316521	0.4	0.433	0.509605	1		0.903335	0.281
Fcgr4		1.1	0.03	0.97	0.12	0.4	0.13	0.07	1.19	0.27		-0.161457	0.665	0.55	0.745605	1		-1.73514	0.012	0.02				0.207838	0.388	0.359	0.69917	1		0.207782	0.069	0.065				-1.14931	0.087	0.149	0.20816	1		-2.32732	0.036	0.133	0.0875432	1		-1.01612	0.078
Fcgr3		1.7	0.04	1.76	0.23	1.2	0.38	0.23	1.55	0.6		0.123918	0.938	0.799	0.0377754	1		2.39888	0.019	0				-0.138966	0.613	0.726	0.275578	1		-0.244172	0.088	0.087				0.63903	0.478	0.343	0.0967761	1		-2.45221	0.055	0.367	0.000275332	1		0.532148	0.141
Cfap126		0.07	0.01	0.02	0	0.02	0.01	0.03	0.03	0.15		0.0920133	0.043	0.027				1.05687	0.005	0				0.624225	0.013	0.008				-1.66	0.004	0				-0.652102	0.011	0.015				-0.0177635	0.018	0				-2.19588	0.016
Sdhc		0.33	0.35	0.33	0.37	0.34	0.31	0.34	0.41	0.58		0.197244	0.292	0.167	0.00240029	1		0.545146	0.141	0.08	0.122971	1		0.462249	0.212	0.117	0.0571404	1		-1.06465	0.201	0.217	0.544207	1		-0.385541	0.25	0.194	0.673582	1		-0.230334	0.364	0.2	0.286802	1		1.19521	0.344
Mpz		0	0.01	0.01	0.01	0	0	0.01	0	0		-0.62479	0	0.002				0.588794	0.005	0				-0.154236	0	0.004				-0.596755	0.007	0				-0.457473	0	0				-0.874469	0	0				-2.69515	0.016
Pcp4l1		0.01	0.01	0.03	0	0.01	0	0	0	0		-0.503699	0.004	0.005				-0.00894947	0.002	0				5.18011	0.013	0				-2.57447	0	0				-1.56992	0	0.015				-0.874469	0	0				-3.67807	0
Tomm40l		0.04	0.07	0.05	0.08	0.07	0.07	0.08	0.02	0.02		0.990206	0.051	0.015				-1.39856	0.021	0.02				1.72031	0.05	0.008				-2.02845	0.036	0.065				-0.665316	0.043	0.045				1.90362	0.127	0	0.0438322	1		-0.957698	0.062
Apoa2		0.01	0.01	0.02	0.01	0.02	0.04	0	0.04	0		-2.56627	0	0.002				0.189767	0.005	0				-1.12482	0	0.012				-1.15536	0.004	0				1.45357	0.022	0				1.31294	0.073	0				-3.67807	0
Fcer1g		3.56	0.24	3.78	1.07	2.98	1.9	0.88	3.41	3.13		-0.303852	0.988	0.985	1.10193e-08	0.00020951		-0.993137	0.033	0.04				-0.350456	0.988	0.992	0.000514497	1		-0.744397	0.146	0.196	0.357902	1		-0.420064	0.924	0.91	0.0513337	1		-2.85644	0.145	0.533	5.70564e-05	1		2.93814	0.188
Ndufs2		0.57	0.62	0.64	0.59	0.65	0.78	0.59	0.64	0.8		0.227787	0.475	0.278	0.000699684	1		-0.00592366	0.241	0.15	0.122813	1		0.569682	0.275	0.23	0.53818	1		-0.358934	0.321	0.261	0.820091	1		-0.110086	0.522	0.388	0.477359	1		0.272682	0.655	0.4	0.206796	1		-0.136232	0.562
Adamts4		0	0	0	0	0	0	0	0	0		0.684373	0	0				-2.09424	0	0				1.63227	0	0				-2.57447	0	0				-0.457473	0	0				-0.874469	0	0				-3.67807	0
B4galt3		0.16	0.13	0.15	0.15	0.16	0.09	0.11	0.15	0.16		-0.28173	0.097	0.065				-0.190905	0.049	0.03				-0.940329	0.05	0.06				-1.75857	0.066	0.065				-0.38111	0.109	0.045	0.182731	1		1.52223	0.109	0.033	0.224289	1		-0.556712	0.125
Ppox		0.07	0.05	0.05	0.04	0.05	0.04	0.02	0.11	0		0.750878	0.078	0.017				0.111719	0.019	0.01				-0.87603	0.025	0.012				0.172216	0.022	0.022				-0.475825	0.033	0.03				1.38197	0.109	0	0.0638156	1		-2.42007	0.031
Usp21		0.04	0.03	0.04	0.06	0.04	0.06	0.01	0.06	0.09		1.37211	0.054	0.012				1.83421	0.016	0				-0.141985	0.025	0.024				1.74828	0.04	0				0.508337	0.043	0.015				-1.27992	0.055	0.067				-3.03938	0.016
Ufc1		0.52	0.56	0.76	0.57	0.75	0.63	0.45	0.69	0.75		0.0580596	0.409	0.264	0.0246651	1		0.205633	0.234	0.12	0.0272718	1		-0.324748	0.3	0.327	0.28241	1		-0.565784	0.303	0.239	0.757976	1		-0.294003	0.522	0.463	0.631351	1		-0.488012	0.564	0.5	0.436082	1		-0.871749	0.422
Gm20045		0.02	0	0.01	0.01	0.01	0.02	0.01	0.03	0		0.341918	0.027	0.01				-2.09424	0	0				-0.595657	0	0.004				-0.276118	0.007	0				0.984361	0.022	0				-1.13904	0.018	0.033				-2.9386	0.016
Dedd		0.08	0.12	0.1	0.07	0.07	0.05	0.15	0.1	0		-0.293818	0.058	0.039				0.442201	0.047	0.02				0.422103	0.025	0.02				1.96217	0.051	0				2.09066	0.087	0.015				1.48565	0.091	0				-0.0426647	0.156
Nit1		0.19	0.19	0.13	0.16	0.13	0.18	0.2	0.11	0.08		0.349504	0.183	0.08	0.000334675	1		-0.0198214	0.08	0.04				-0.177429	0.075	0.056				-0.903145	0.077	0.065				-0.221539	0.087	0.06				-1.0484	0.164	0.167	0.781308	1		-1.32507	0.203
Pfdn2		0.77	0.79	0.93	0.87	0.7	0.83	0.84	0.8	0.96		-0.232542	0.553	0.426	0.813131	1		-0.0878573	0.365	0.23	0.0845592	1		-0.531932	0.325	0.407	0.0754267	1		0.0959962	0.515	0.304	0.0758707	1		0.0938254	0.554	0.373	0.272259	1		0.474816	0.8	0.467	0.0480581	1		2.8384	0.719
Klhdc9		0	0	0.01	0	0	0	0	0	0		0.684373	0	0				-2.09424	0	0				3.04491	0.013	0				-2.57447	0	0				-0.457473	0	0				-0.874469	0	0				-3.67807	0
Nectin4		0.06	0.01	0.03	0	0.07	0	0.01	0.07	0.02		0.473701	0.051	0.019				-1.55451	0.005	0.01				0.401275	0.025	0.012				-2.57447	0	0				3.17376	0.065	0				-0.874469	0	0				-2.81858	0.016
Arhgap30		0.75	0.91	0.36	0.87	0.97	0.63	1.04	0.82	0.77		0.353585	0.584	0.366	0.000514615	1		0.904973	0.412	0.16	5.27253e-05	1		0.257183	0.212	0.137	0.180067	1		0.0807984	0.478	0.304	0.104346	1		0.332195	0.761	0.433	0.00453705	1		0.784541	0.582	0.333	0.0283131	1		-0.309984	0.828
Usf1		0.38	0.27	0.2	0.23	0.36	0.26	0.25	0.29	0.26		0.280202	0.311	0.153	8.80075e-05	1		0.352444	0.129	0.06	0.0698344	1		-0.323505	0.125	0.093	0.547629	1		0.221512	0.128	0.043	0.108476	1		0.217631	0.272	0.164	0.192989	1		-0.104332	0.309	0.2	0.52174	1		0.679459	0.281
Tstd1		0.02	0	0	0.04	0.03	0	0	0.01	0		1.08584	0.012	0.005				-2.09424	0	0				1.63227	0	0				1.08011	0.015	0				-1.67772	0.011	0.015				-0.874469	0	0				-3.67807	0
F11r		0.44	0	0.24	0.04	0.16	0.02	0.01	0.36	0.05		0.326378	0.35	0.201	0.00039656	1		-0.401521	0.005	0				0.457722	0.125	0.093	0.537299	1		-1.15683	0.022	0.022				1.38696	0.076	0.045				-1.23709	0.018	0.033				-3.0144	0.016
B930036N10Rik		0.04	0.02	0.02	0.08	0.09	0.06	0	0.04	0.11		1.23961	0.047	0.015				1.66703	0.014	0				-1.00636	0	0.004				0.692711	0.033	0.022				-0.496123	0.076	0.06				1.87127	0.109	0	0.0638156	1		-3.67807	0
Alyref2		0.1	0.22	0.08	0.09	0.15	0.18	0.05	0.16	0.24		0.0920413	0.078	0.039				-0.220865	0.073	0.04				-0.600019	0.038	0.04				0.018757	0.058	0.022				0.626497	0.152	0.06	0.0874817	1		-0.590832	0.164	0.1	0.470631	1		-1.60013	0.062
Cd244a		0.13	0.07	0.02	0.1	0.54	0.12	0.05	0.17	0.78		0.462069	0.113	0.061	0.0249778	1		-1.53332	0.021	0.03				0.870574	0.025	0.012				2.56084	0.036	0				-0.929552	0.25	0.284	0.348401	1		-0.478709	0.055	0.067				-1.47789	0.062
Ly9		0.22	0.23	0.16	0.19	0.23	0.23	0.36	0.22	0.59		0.348376	0.202	0.08	1.68825e-05	0.320987		0.96873	0.098	0.02				-0.038612	0.062	0.06				1.4293	0.113	0.043	0.145136	1		0.24314	0.163	0.075	0.137157	1		-0.868025	0.236	0.167	0.620163	1		1.28052	0.297
Slamf7		1.24	0.32	0.96	0.25	0.76	0.7	0.37	1.01	0.83		-0.169839	0.724	0.62	0.860866	1		0.415438	0.115	0.08	0.327545	1		-0.446464	0.325	0.407	0.0887287	1		-0.971265	0.124	0.152	0.499876	1		0.707258	0.478	0.284	0.0390391	1		0.280609	0.564	0.4	0.465044	1		1.30847	0.312
Cd48		1.35	1.05	1.29	1.22	1.21	1.11	1.22	1.2	1.43		-0.135055	0.856	0.683	0.794193	1		0.0723012	0.492	0.28	0.0158557	1		-0.836118	0.375	0.585	0.000578343	1		-0.904338	0.536	0.652	0.000645834	1		-0.0622987	0.826	0.597	0.49096	1		-0.623688	0.764	0.7	0.213843	1		-0.14806	0.797
Slamf1		0	0.34	0	0.22	0.06	0.3	0.27	0.15	0.05		1.33913	0.004	0.002				-0.168466	0.119	0.07	0.215927	1		2.44694	0.013	0				0.484921	0.088	0.043				1.71463	0.054	0.015				1.68197	0.255	0.1	0.0822842	1		0.824089	0.25
Cd84		0.75	0.71	0.31	0.7	0.5	0.16	0.82	0.77	0.91		0.163636	0.51	0.361	0.0127349	1		0.940683	0.302	0.11	0.00042885	1		-0.0423381	0.162	0.129	0.521886	1		0.127649	0.35	0.217	0.156088	1		0.321205	0.326	0.149	0.0278565	1		0.159895	0.182	0.067	0.199343	1		-0.664693	0.625
Gm10521		0.01	0.02	0.01	0.01	0	0	0.01	0	0		-1.26658	0.004	0.01				1.07795	0.007	0				-0.4821	0	0.004				-0.82594	0.004	0				0.186027	0.011	0				-0.874469	0	0				-2.79471	0.016
Gm37065		0.01	0.02	0	0.05	0	0.06	0.05	0.01	0		-2.25034	0	0.005				1.74629	0.012	0				1.63227	0	0				1.6749	0.033	0				0.333505	0.011	0				1.84192	0.127	0	0.0438322	1		-1.59177	0.047
Slamf6		0.23	0.86	0.12	0.94	0.16	0.59	1.06	0.38	0.12		0.0650237	0.152	0.102	0.10897	1		0.423523	0.342	0.18	0.0103093	1		-0.283567	0.075	0.056				0.378876	0.416	0.239	0.0503559	1		1.45819	0.185	0.03	0.00431137	1		0.390764	0.564	0.333	0.12337	1		-1.2113	0.688
Vangl2		0	0.04	0	0.02	0.03	0.01	0.03	0	0		-1.3361	0	0.002				2.25839	0.012	0				1.63227	0	0				0.113771	0.011	0				-0.96089	0.022	0.015				-0.0895351	0.018	0				-1.95632	0.031
Ncstn		0.34	0.23	0.21	0.24	0.36	0.25	0.21	0.2	0.14		-0.174184	0.241	0.172	0.148364	1		0.809694	0.094	0.03				-0.224737	0.075	0.093				-0.494491	0.12	0.065	0.313592	1		-0.487236	0.217	0.149	0.460273	1		1.07205	0.218	0.1	0.198064	1		0.422945	0.25
Copa		0.49	0.56	0.25	0.56	0.7	0.49	0.52	0.56	0.65		0.282663	0.444	0.232	2.22596e-05	0.423221		0.574023	0.255	0.13	0.0172349	1		-0.144309	0.125	0.109	0.817459	1		-0.0632021	0.296	0.239	0.624611	1		-0.0371601	0.598	0.373	0.115627	1		0.337986	0.509	0.3	0.161078	1		0.0760945	0.469
Pex19		0.12	0.18	0.11	0.1	0.15	0.13	0.19	0.14	0.42		-0.048896	0.101	0.058	0.0568982	1		-0.76015	0.063	0.03				-0.164005	0.025	0.04				2.49524	0.069	0				0.360444	0.141	0.06	0.134713	1		1.64666	0.145	0.033	0.109298	1		-1.73099	0.188
Dcaf8		0.41	0.37	0.2	0.49	0.43	0.42	0.41	0.32	0.39		-0.297616	0.304	0.196	0.0506806	1		0.18142	0.169	0.07	0.0262388	1		-0.0125032	0.112	0.073	0.318734	1		0.182605	0.248	0.152	0.225502	1		0.137229	0.348	0.149	0.0152529	1		-0.84134	0.345	0.3	0.908022	1		-0.16546	0.422
Pea15a		1.16	0.07	0.91	0.3	0.55	0.26	0.21	0.97	0.39		0.0302853	0.759	0.588	0.231789	1		-1.53877	0.026	0.04				0.353497	0.388	0.335	0.602993	1		0.261106	0.142	0.087	0.312688	1		0.4465	0.359	0.239	0.181892	1		-1.78575	0.091	0.267	0.0224191	1		-1.22509	0.203
Casq1		0.02	0	0.01	0	0	0	0	0.01	0		-1.39283	0.004	0.015				-2.09424	0	0				-0.883547	0	0.004				-2.57447	0	0				0.266757	0.011	0				-0.874469	0	0				-3.67807	0
Igsf8		0.42	0.06	0.41	0.07	0.29	0.17	0.04	0.36	0.08		0.455363	0.37	0.189	3.79393e-05	0.721341		-0.486265	0.026	0.01				-0.434813	0.138	0.169	0.442453	1		-1.4715	0.04	0.043				0.620077	0.217	0.104	0.0924671	1		-1.30014	0.091	0.2	0.144727	1		-1.83784	0.047
Atp1a2		0	0	0	0.01	0	0	0	0	0		0.684373	0	0				-2.09424	0	0				1.63227	0	0				-0.5729	0.004	0				-0.457473	0	0				-0.874469	0	0				-3.67807	0
Kcnj9		0.13	0	0.09	0	0	0.01	0	0.03	0		-0.303173	0.082	0.044				-2.09424	0	0				-1.79094	0.013	0.02				-1.60282	0.004	0				-0.457473	0	0				-1.56483	0	0.033				-3.67807	0
Kcnj10		0.33	0	0.15	0.02	0.01	0.06	0.04	0.13	0		-0.139434	0.198	0.153	0.339263	1		-1.35999	0.002	0				-0.118587	0.062	0.052				-2.09933	0.022	0.022				0.905047	0.011	0				-2.40237	0.018	0.067				-1.71299	0.047
Pigm		0.05	0.11	0.06	0.08	0.12	0.05	0.06	0.05	0.04		0.197353	0.035	0.022				-0.105627	0.037	0.02				4.17492	0.05	0.004				-2.29761	0.036	0.065				0.0630801	0.098	0.06				1.62485	0.109	0	0.0638156	1		-4.57787	0.031
Slamf9		1.55	0.07	1.5	0.15	0.59	0.35	0.11	1.49	0.55		-0.0453752	0.875	0.753	0.557429	1		-1.91699	0.019	0.04				0.149103	0.537	0.589	0.611577	1		-0.51782	0.069	0.065				-0.0548173	0.283	0.164	0.11837	1		-3.1829	0.055	0.333	0.000488127	1		-0.565776	0.094
Igsf9		0.08	0.01	0.01	0	0.05	0.01	0.01	0.06	0		-0.895383	0.039	0.036				-1.26682	0.005	0.01				-0.819872	0	0.004				-1.69273	0.004	0				-2.30051	0.011	0.015				-1.56483	0	0.033				-3.05216	0.016
Tagln2		0.54	0.82	0.81	1.3	1.63	1.31	1.09	0.61	1.75		0.706345	0.424	0.215	1.06415e-06	0.0202327		0.327675	0.281	0.2	0.144106	1		0.566667	0.338	0.238	0.0894182	1		0.458691	0.62	0.37	0.0187859	1		-0.325485	0.663	0.716	0.319358	1		-0.844232	0.6	0.867	0.00354866	1		-0.923788	0.75
Cfap45		0	0.01	0.01	0	0.01	0	0	0	0		-1.1049	0	0.002				-5.21299	0	0.01				-0.0480884	0	0.004				-2.57447	0	0				1.25629	0.022	0				-0.874469	0	0				-3.67807	0
4933439K11Rik		0.04	0.04	0	0.01	0.02	0.03	0.02	0.01	0.08		-0.389095	0.019	0.01				2.44022	0.014	0				1.63227	0	0				-2.94182	0.011	0.022				-1.372	0.011	0.015				0.78247	0.036	0				-2.25447	0.031
Vsig8		0	0	0	0	0	0	0	0	0		0.684373	0	0				-2.09424	0	0				1.63227	0	0				-2.57447	0	0				-0.457473	0	0				-0.874469	0	0				-3.67807	0
Slamf8		0.24	0	0.13	0.03	0.44	0.06	0.02	0.18	0.17		0.745666	0.226	0.097	2.54793e-05	0.484438		-1.28529	0.002	0				0.116482	0.088	0.06				-1.47701	0.022	0.043				0.790141	0.326	0.179	0.0629348	1		-1.3408	0.055	0.067				-2.38833	0.031
Dusp23		0.07	0.03	0.04	0.06	0.08	0.03	0.01	0.07	0.05		-0.123017	0.058	0.034				-0.288498	0.012	0.01				-0.261917	0.025	0.012				-0.958604	0.033	0.022				-0.407557	0.076	0.06				-2.69271	0	0.067				-2.82304	0.016
Crp		0	0	0	0	0	0	0	0	0		0.684373	0	0				-2.09424	0	0				1.63227	0	0				-2.57447	0	0				-0.457473	0	0				-0.874469	0	0				-3.67807	0
Cadm3		0	0	0	0.01	0.05	0	0	0	0		1.66348	0.004	0				-2.09424	0	0				1.63227	0	0				-0.435002	0.004	0				0.13537	0.065	0.03				-0.874469	0	0				-3.67807	0
Aim2		0.67	0.77	0.36	0.57	0.65	0.61	0.65	0.63	0.83		0.118536	0.498	0.3	0.000953228	1		-0.319827	0.288	0.2	0.261559	1		0.15227	0.175	0.141	0.626621	1		-0.172462	0.299	0.217	0.559829	1		0.552393	0.478	0.269	0.026162	1		-0.178205	0.618	0.4	0.495189	1		-0.446671	0.562
Ifi206		0.16	0.77	0.18	0.78	0.31	0.28	0.74	0.87	0.84		0.663789	0.125	0.065	0.0147142	1		-1.80476	0.218	0.31	0.0036164	1		-1.05597	0.075	0.052				-1.29357	0.354	0.348	0.28561	1		3.00441	0.239	0.03	0.000287508	1		-0.895403	0.145	0.233	0.274248	1		-2.38181	0.578
Ifi214		0.02	0.52	0	0.28	0.06	0.08	0.39	0.17	0.34		0.995246	0.019	0.007				-1.35621	0.141	0.2	0.0556062	1		1.63227	0	0				-0.612637	0.131	0.065	0.270585	1		3.02833	0.076	0				-0.493253	0.073	0.1	0.657299	1		-1.30919	0.359
Ifi213		0.16	0.54	0.1	0.42	0.4	0.11	0.59	0.65	0.36		0.759419	0.132	0.056	0.000877455	1		-1.89569	0.126	0.23	0.00157075	1		1.45162	0.088	0.032				0.414063	0.219	0.087	0.0522053	1		-0.056497	0.141	0.104	0.542849	1		-1.7707	0.073	0.167	0.148069	1		-2.83442	0.391
Ifi209		0.26	0.99	0.19	0.76	0.59	0.55	0.87	0.93	1.09		0.186376	0.195	0.126	0.0478248	1		-0.346298	0.389	0.28	0.396243	1		0.136628	0.1	0.073	0.484562	1		-1.06483	0.365	0.326	0.774993	1		0.600359	0.359	0.194	0.0840946	1		-0.16826	0.455	0.4	0.915081	1		-1.60974	0.656
Ifi208		0.01	0.28	0.02	0.46	0.1	0.04	0.51	0.25	0.74		-0.243116	0.012	0.01				-1.98116	0.07	0.11	0.124476	1		-0.321559	0.013	0.008				-1.4885	0.186	0.217	0.419196	1		2.54914	0.065	0.015				1.37468	0.055	0				-2.59225	0.328
Ifi207		1.41	0.05	0.83	0.16	1.13	0.27	0.16	1.41	0.27		0.202001	0.833	0.642	0.0087926	1		0.894863	0.016	0.01				-0.182323	0.3	0.363	0.200997	1		-1.97741	0.066	0.087				0.474399	0.533	0.433	0.215886	1		-2.77877	0.055	0.367	0.000208367	1		-0.0262146	0.094
Ifi204		0.56	0.02	0.32	0.07	0.83	0.11	0.04	1.2	0.23		0.234899	0.416	0.269	0.00496306	1		-1.31104	0.007	0.02				-0.510372	0.15	0.137	0.943601	1		-1.81313	0.044	0.043				0.186464	0.326	0.254	0.333737	1		-2.74742	0.018	0.167	0.011185	1		-1.73393	0.047
Mndal		0.8	1.7	0.5	1.24	0.96	0.82	1.61	1.42	1.63		0.188682	0.506	0.358	0.0135321	1		-0.0996553	0.665	0.46	0.164492	1		0.0733724	0.2	0.181	0.872231	1		-0.357389	0.551	0.5	0.617962	1		1.56775	0.587	0.254	5.70252e-05	1		-1.14267	0.418	0.5	0.212818	1		-0.292189	0.953
Ifi211		0.08	0.01	0.1	0.01	0.23	0.03	0.01	0.26	0.07		1.39486	0.074	0.024				0.335905	0.005	0				-3.52779	0	0.048				-0.751618	0.011	0				0.746906	0.12	0.06	0.205641	1		-2.76445	0	0.067				-3.0144	0.016
Ifi203		0.5	1.53	0.41	1.18	0.86	0.56	1.32	1.15	1.47		0.485978	0.397	0.191	1.98984e-06	0.0378328		-0.749047	0.576	0.54	0.0979961	1		0.823291	0.2	0.125	0.102613	1		-0.288329	0.577	0.435	0.639271	1		0.877378	0.5	0.284	0.0181089	1		-1.39103	0.291	0.4	0.119483	1		-0.718364	0.922
Ifi205		0.01	0.01	0	0.01	0.36	0.05	0.02	0.07	0		-1.57129	0	0.005				0.943112	0.002	0				1.63227	0	0				-1.00209	0.004	0				0.409524	0.163	0.09	0.202455	1		-3.29774	0	0.067				-2.3746	0.016
Olfr414		0	0	0	0	0	0	0	0	0		0.684373	0	0				-2.09424	0	0				1.63227	0	0				-2.57447	0	0				-0.457473	0	0				-0.874469	0	0				-3.67807	0
Fmn2		0.05	0.06	0.08	0.03	0.02	0.02	0	0.02	0		-0.808349	0.023	0.019				3.07287	0.023	0				-3.19827	0	0.02				-1.91197	0.015	0.022				1.73827	0.022	0				-1.00946	0.018	0.033				-3.67807	0
Grem2		0	0	0	0	0	0	0	0	0		0.684373	0	0				-2.09424	0	0				1.63227	0	0				-2.57447	0	0				-0.457473	0	0				-0.874469	0	0				-3.67807	0
Rgs7		0.01	0.03	0.06	0.02	0.01	0.01	0	0.03	0.05		2.86702	0.008	0				-2.17247	0.005	0.02				-2.87789	0	0.012				0.479757	0.015	0				0.532004	0.011	0				-0.033289	0.018	0				-3.67807	0
Fh1		0.22	0.53	0.21	0.2	0.39	0.8	0.2	0.23	0.22		0.395165	0.206	0.097	0.000476321	1		-0.234035	0.183	0.12	0.273276	1		-0.643527	0.1	0.101	0.873082	1		-0.0484546	0.124	0.043	0.135507	1		0.387883	0.315	0.164	0.0724126	1		0.574498	0.709	0.433	0.090705	1		0.363255	0.234
Kmo		0.02	0.43	0.01	0.02	0.4	0.18	0.17	0.23	0.05		1.04953	0.008	0.007				0.0636141	0.15	0.09	0.167574	1		-0.522522	0	0.004				-2.04239	0.004	0.022				0.351736	0.207	0.134	0.271001	1		0.911116	0.273	0.1	0.0954982	1		0.11022	0.203
Opn3		0.01	0.02	0.01	0	0.03	0.02	0.01	0.02	0		3.26423	0.012	0				1.07691	0.007	0				1.52247	0.013	0.004				-2.57447	0	0				-0.404553	0.022	0.015				-1.7553	0.018	0.033				-2.99825	0.016
Chml		0.04	0.03	0.03	0	0.07	0.09	0.04	0.03	0		0.852902	0.043	0.015				1.79287	0.014	0				1.69171	0.013	0.008				-2.57447	0	0				0.868764	0.098	0.015				0.5471	0.145	0.033	0.129706	1		-1.86849	0.047
Exo1		0.01	0	0	0	0	0.09	0	0	0		-0.00787231	0.012	0.007				-0.941668	0.002	0				0.815607	0	0.004				-1.3927	0.004	0				-0.457473	0	0				1.54574	0.2	0.033	0.0381513	1		-3.67807	0
Pld5		0	0.01	0	0	0	0	0	0	0		0.684373	0	0				0.690117	0.002	0				1.63227	0	0				-2.57447	0	0				-0.457473	0	0				-0.874469	0	0				-3.67807	0
Rbm8a2		0.02	0	0	0.01	0.01	0.03	0	0	0		-0.32735	0.012	0.007				-2.85872	0	0.01				1.63227	0	0				-0.552666	0.004	0				-1.56992	0	0.015				0.85307	0.073	0				-3.67807	0
Cep170		0.62	0.32	0.28	0.22	0.71	0.4	0.27	0.43	0.14		-0.098941	0.405	0.305	0.226033	1		0.478052	0.152	0.06	0.0238084	1		-0.156949	0.138	0.101	0.462573	1		0.572516	0.117	0.043	0.146011	1		0.0245743	0.511	0.358	0.348358	1		0.10624	0.418	0.167	0.0653246	1		-0.795039	0.25
Gm36992		0	0.01	0	0	0	0.01	0	0	0		1.80728	0.004	0				0.0517122	0.002	0				1.63227	0	0				-2.57447	0	0				-0.457473	0	0				-1.76232	0	0.033				-3.67807	0
Sdccag8		0.54	0.42	0.18	0.42	0.56	0.59	0.31	0.59	0.37		0.253194	0.393	0.249	0.00385945	1		0.511701	0.157	0.1	0.159175	1		-0.26549	0.112	0.081	0.507838	1		-0.0211489	0.186	0.152	0.679747	1		-0.386259	0.391	0.254	0.266007	1		0.351217	0.618	0.367	0.176851	1		-0.678149	0.266
Gm15423		0	0	0	0	0	0	0	0	0		-1.05229	0	0.002				-2.09424	0	0				1.63227	0	0				-2.57447	0	0				0.38639	0.011	0				-0.874469	0	0				-3.67807	0
Akt3		0.22	1.36	0.07	0.78	0.82	0.67	1.25	0.76	0.85		-0.390019	0.121	0.097	0.462158	1		0.728722	0.508	0.28	0.000409334	1		-0.750191	0.025	0.036				0.376663	0.347	0.217	0.14098	1		0.453939	0.522	0.284	0.0132691	1		0.076451	0.491	0.333	0.236765	1		0.70575	0.844
Gm26801		0	0.01	0.01	0	0.01	0	0	0	0		0.684373	0	0				-4.65719	0	0.01				0.0252362	0	0.004				-2.57447	0	0				0.577826	0.011	0				-0.874469	0	0				-3.67807	0
Zbtb18		0.11	0.24	0.1	0.05	0.17	0.1	0.07	0.11	0.07		-0.440813	0.062	0.053				-0.134428	0.091	0.05				-0.12317	0.05	0.032				1.46703	0.036	0				-0.434308	0.163	0.104	0.434456	1		-0.399019	0.109	0.1	0.945089	1		-1.08509	0.094
1700016C15Rik		0	0	0.01	0	0	0	0	0	0		0.684373	0	0				-2.09424	0	0				-0.594821	0	0.004				-2.57447	0	0				-0.457473	0	0				-0.874469	0	0				-3.67807	0
Adss		0.25	0.43	0.11	0.5	0.4	0.39	0.57	0.19	0.73		0.44196	0.241	0.109	5.75408e-05	1		1.21282	0.197	0.07	0.00340097	1		0.607394	0.088	0.04				-0.471981	0.266	0.217	0.834468	1		0.628653	0.348	0.194	0.0681653	1		0.348525	0.491	0.233	0.108591	1		-0.642789	0.484
Catspere2		0.03	0.01	0.01	0.02	0.06	0.01	0.02	0.01	0		-0.226934	0.019	0.015				-0.0150931	0.005	0				0.145244	0	0.004				0.501744	0.015	0				-0.721943	0.054	0.045				-0.0177635	0.018	0				-2.5492	0.016
Desi2		0.33	0.36	0.16	0.63	0.42	0.55	0.56	0.29	0.71		-0.190444	0.218	0.169	0.290223	1		1.07967	0.162	0.04	0.00215468	1		0.607747	0.1	0.04	0.0500033	1		-0.235708	0.318	0.239	0.488858	1		-0.234735	0.326	0.224	0.435881	1		0.0662946	0.473	0.367	0.983795	1		-0.612619	0.531
B230369F24Rik		0.02	0.03	0.01	0.05	0.02	0.02	0	0.01	0.03		0.733696	0.023	0.007				-0.166965	0.009	0.01				-0.0218488	0	0.004				-2.21908	0.022	0.022				1.31787	0.022	0				0.541698	0.036	0				-3.67807	0
Cox20		0.44	0.4	0.47	0.53	0.38	0.46	0.35	0.47	0.46		0.26905	0.389	0.196	4.56409e-05	0.86777		2.36813	0.194	0.02	3.13084e-05	0.595267		0.19372	0.212	0.19	0.850755	1		-0.722692	0.27	0.217	0.776606	1		-0.514399	0.272	0.269	0.681575	1		0.573149	0.527	0.267	0.0851871	1		-0.559538	0.359
Hnrnpu		0.91	1.17	0.66	1.13	1.11	1.41	1.13	0.94	1.19		-0.0367106	0.626	0.455	0.0887774	1		0.398508	0.518	0.27	0.00101202	1		0.471187	0.312	0.25	0.330469	1		0.515028	0.588	0.348	0.0375437	1		0.233633	0.707	0.507	0.0729862	1		0.128135	0.855	0.7	0.563902	1		-0.0174646	0.828
Efcab2		0.03	0.16	0.04	0.08	0.04	0.19	0.14	0.07	0.35		-0.0179185	0.023	0.017				-0.409928	0.054	0.03				3.63862	0.013	0.004				-1.21888	0.036	0.022				0.27455	0.054	0.03				0.048119	0.2	0.1	0.315531	1		-0.184488	0.141
Kif26b		0	0	0	0	0.03	0	0	0	0		0.684373	0	0				-2.09424	0	0				1.63227	0	0				-2.57447	0	0				0.0237872	0.033	0.015				-0.874469	0	0				-3.67807	0
Smyd3		0.65	1.02	0.18	1.17	0.75	0.74	1.23	0.8	1.24		0.212206	0.459	0.291	0.00177313	1		0.716079	0.375	0.18	0.00121526	1		-0.482909	0.1	0.073	0.506529	1		0.696009	0.544	0.348	0.0448776	1		0.696757	0.424	0.239	0.0173173	1		1.02657	0.618	0.333	0.0152965	1		-0.952677	0.719
Tfb2m		0.12	0.22	0.08	0.19	0.13	0.18	0.26	0.07	0.19		-0.389379	0.074	0.056				0.583637	0.089	0.03				-0.798632	0.038	0.04				1.65832	0.113	0.022	0.0597827	1		0.909295	0.098	0.045				-0.0134716	0.164	0.133	0.785904	1		0.743369	0.297
Cnst		0.06	0.13	0.03	0.18	0.1	0.4	0.26	0.03	0.45		0.812479	0.062	0.027				-1.03721	0.037	0.03				1.43564	0.025	0.008				0.775597	0.099	0.043				-1.70911	0.054	0.03				0.358703	0.364	0.167	0.104852	1		-2.55983	0.203
Sccpdh		0.03	0.02	0.02	0.06	0.06	0.05	0.01	0.03	0		1.56617	0.047	0.01				1.50464	0.007	0				-1.5186	0	0.012				1.7726	0.026	0				3.06724	0.054	0				0.13863	0.073	0.033				-2.82304	0.016
Ahctf1		0.2	0.55	0.08	0.33	0.33	0.35	0.55	0.35	0.23		0.324298	0.167	0.075	0.0005886	1		1.25125	0.23	0.07	0.000587276	1		-1.71272	0.013	0.032				-1.03222	0.157	0.174	0.641033	1		0.709959	0.283	0.09	0.0067862	1		0.963924	0.382	0.133	0.0271086	1		-0.436177	0.469
Cdc42bpa		0.05	0.05	0.06	0.07	0.05	0.02	0.01	0.01	0		2.32531	0.031	0.007				-1.86893	0.014	0.02				-1.41366	0.013	0.012				-0.239657	0.026	0.022				0.547323	0.043	0.03				0.715698	0.036	0				-2.81858	0.016
Coq8a		0.08	0.34	0.08	0.07	0.01	0.07	0.17	0.13	0.22		-0.193727	0.054	0.041				1.65108	0.138	0.04	0.00700817	1		2.80365	0.038	0.012				-1.11669	0.026	0.022				0.958253	0.022	0				0.786558	0.109	0.033	0.239346	1		-1.5494	0.141
Gm37336		0	0	0	0	0	0	0	0	0		0.684373	0	0				-2.09424	0	0				1.63227	0	0				-2.57447	0	0				-0.457473	0	0				-0.874469	0	0				-3.67807	0
Psen2		0.61	0.33	0.45	0.38	0.25	0.34	0.3	0.34	0.31		-0.183206	0.424	0.312	0.261972	1		1.71261	0.155	0.04	0.00246739	1		0.249367	0.3	0.181	0.0586728	1		-0.791346	0.186	0.196	0.66721	1		-0.230358	0.174	0.149	0.822148	1		0.112444	0.309	0.233	0.590196	1		0.97429	0.25
Gm31728		0.1	0.02	0.11	0.01	0.03	0.01	0	0.02	0		-1.30288	0.039	0.058				1.70465	0.012	0				-0.133188	0.013	0.032				-0.489911	0.007	0				-1.38119	0.022	0.03				0.146012	0.018	0				-3.67807	0
Itpkb		0.4	0.64	0.13	1.17	0.48	0.67	1.14	0.64	0.83		0.548891	0.331	0.165	2.88245e-05	0.54804		0.85878	0.267	0.1	0.00147451	1		-0.200451	0.062	0.06				0.880429	0.577	0.326	0.00374668	1		0.380975	0.326	0.209	0.166809	1		0.321347	0.6	0.4	0.222711	1		-0.378773	0.812
Stum		0	0.01	0	0	0	0.02	0.01	0	0		0.684373	0	0				0.688699	0.005	0				1.63227	0	0				-2.57447	0	0				-0.457473	0	0				0.345729	0.018	0				-2.90346	0.016
Parp1		0.48	0.69	0.29	0.32	0.43	0.93	0.53	0.64	0.39		0.379651	0.424	0.208	3.28313e-06	0.0624222		0.438636	0.29	0.15	0.0109922	1		0.0839682	0.125	0.101	0.647893	1		1.03262	0.175	0.065	0.0707767	1		-0.387883	0.304	0.224	0.594058	1		0.143787	0.673	0.533	0.758714	1		0.427276	0.562
Lin9		0.16	0.14	0.04	0.16	0.12	0.26	0.3	0.08	0.16		-0.616127	0.089	0.085				0.56147	0.052	0.01				-0.700824	0.013	0.02				-1.08214	0.069	0.087				-0.159014	0.109	0.045	0.182731	1		-1.21145	0.236	0.3	0.285115	1		-1.22035	0.219
Acbd3		0.38	0.53	0.21	0.49	0.46	0.49	0.57	0.44	0.28		0.655454	0.346	0.148	2.91788e-07	0.00554776		0.704172	0.222	0.11	0.0144803	1		-0.282383	0.1	0.069	0.435688	1		0.00524588	0.263	0.174	0.319505	1		0.121913	0.413	0.224	0.091771	1		0.300909	0.564	0.3	0.0874615	1		-0.515782	0.484
Gm37768		0.02	0.07	0	0.04	0.04	0.02	0.05	0.01	0.06		0.527899	0.019	0.007				3.12968	0.028	0				1.63227	0	0				-2.86465	0.015	0.022				0.602331	0.033	0.015				0.487847	0.055	0				-1.41587	0.062
Gm38293		0.01	0	0	0.02	0	0.01	0.04	0.02	0		3.65597	0.016	0				-0.340667	0.002	0				1.63227	0	0				-0.0210023	0.007	0				-0.457473	0	0				0.144659	0.018	0				-1.72472	0.047
H3f3a		2.23	3.34	2.41	2.34	2.76	3.4	2.89	2.62	2.45		-0.00669932	0.977	0.923	0.989683	1		0.163617	0.967	0.94	0.0366618	1		0.117113	0.863	0.875	0.395884	1		0.16825	0.945	0.935	0.173077	1		0.119682	0.978	0.955	0.597175	1		0.418354	1	1	0.0104345	1		-0.029661	0.984
H3f3aos		0.01	0.01	0	0.02	0	0.02	0.03	0	0		0.774738	0.012	0.002				0.412004	0.005	0				2.87445	0.013	0				0.0615743	0.011	0				-0.457473	0	0				0.711198	0.055	0				-1.88903	0.031
Sde2		0.29	0.49	0.16	0.41	0.33	0.48	0.42	0.32	0.55		-0.161954	0.222	0.145	0.0774419	1		0.27715	0.197	0.07	0.00621517	1		-0.161179	0.075	0.069				-0.045458	0.215	0.174	0.672613	1		1.81439	0.326	0.06	9.8488e-05	1		1.49108	0.636	0.167	0.00069138	1		1.55133	0.453
Pycr2		0.25	0.22	0.33	0.37	0.17	0.76	0.28	0.27	0.18		-0.115822	0.175	0.104	0.0242492	1		0.204628	0.101	0.05	0.134638	1		-0.14115	0.075	0.133	0.144146	1		0.513691	0.186	0.087	0.125027	1		0.965896	0.207	0.075	0.0312888	1		1.24221	0.636	0.3	0.00600788	1		-1.62394	0.266
Lefty1		0.03	0.01	0.06	0.02	0.06	0.27	0	0.07	0		0.346086	0.023	0.01				-2.29653	0.002	0.01				2.10908	0.013	0.012				0.190732	0.015	0				2.89498	0.065	0				0.195007	0.218	0.1	0.228571	1		-3.67807	0
Tmem63a		0.11	0.05	0.06	0.06	0.06	0.14	0.19	0.04	0.09		-0.254744	0.089	0.056				2.63061	0.026	0				-0.180414	0.025	0.024				0.640527	0.044	0.022				0.227819	0.065	0.045				1.57588	0.218	0.033	0.0286877	1		0.30134	0.172
2210411M09Rik		0	0.01	0	0.01	0	0	0	0	0		0.684373	0	0				0.634927	0.005	0				1.63227	0	0				-0.79695	0.004	0				-0.457473	0	0				-0.874469	0	0				-3.67807	0
Ephx1		0.05	0.14	0.06	0.23	0.12	0.04	0.28	0.09	0.04		0.197334	0.027	0.015				4.23823	0.068	0				0.146129	0.013	0.02				0.861494	0.106	0.022	0.0788562	1		1.04615	0.098	0.03				1.33803	0.073	0				0.874906	0.266
Gm37406		0	0	0	0	0	0	0	0	0		0.684373	0	0				-2.09424	0	0				1.63227	0	0				-2.57447	0	0				-0.457473	0	0				-0.874469	0	0				-3.67807	0
Nvl		0.19	0.21	0.07	0.2	0.1	0.21	0.25	0.21	0.31		-0.0534225	0.14	0.094	0.117055	1		1.45598	0.091	0.03				0.130069	0.062	0.028				1.04503	0.128	0.043	0.107118	1		1.20751	0.109	0.03	0.0681418	1		0.394371	0.273	0.167	0.363335	1		0.680602	0.219
Cnih4		0.86	0.41	0.94	0.43	0.66	0.66	0.36	0.66	0.65		-0.337564	0.525	0.477	0.245485	1		0.200183	0.169	0.08	0.0435796	1		0.0412658	0.338	0.391	0.210388	1		-0.0887777	0.219	0.174	0.634413	1		0.0740308	0.5	0.328	0.311575	1		-0.882451	0.545	0.6	0.121038	1		1.26673	0.344
Wdr26		0.73	0.76	0.37	0.76	0.84	0.61	0.97	0.63	0.85		0.119237	0.553	0.363	0.0133309	1		0.159158	0.311	0.18	0.0450228	1		1.10284	0.212	0.125	0.0661714	1		1.28623	0.42	0.196	0.00443547	1		-0.287395	0.554	0.418	0.662195	1		-0.0512927	0.655	0.433	0.666843	1		-0.125189	0.672
A430110L20Rik		0.01	0	0	0.01	0	0	0	0	0		1.77066	0.008	0.002				-2.09424	0	0				1.63227	0	0				-1.00209	0.004	0				-0.457473	0	0				-0.874469	0	0				-3.67807	0
Lbr		0.27	0.46	0.09	0.67	0.37	0.82	0.67	0.25	0.81		-0.710866	0.152	0.14	0.936913	1		0.961255	0.222	0.06	0.0003423	1		-0.0924688	0.062	0.04				-0.715737	0.325	0.283	0.922025	1		0.0525729	0.283	0.224	0.603472	1		0.00828885	0.655	0.567	0.726563	1		-0.822876	0.594
Enah		0.06	0.04	0.09	0.08	0.06	0.09	0.02	0.03	0		2.01044	0.035	0.012				-0.821628	0.014	0.01				0.814068	0.025	0.012				-1.16053	0.022	0.022				-0.513245	0.054	0.03				-0.148706	0.055	0.067				-2.28911	0.031
Srp9		1	1.19	1.26	1.32	1.12	1.39	1.16	1.06	1.33		0.0819313	0.696	0.499	0.0733586	1		-0.340683	0.504	0.4	0.836628	1		-0.405755	0.4	0.54	0.0147275	1		-0.305823	0.668	0.522	0.920725	1		-0.25355	0.707	0.612	0.891147	1		-0.120929	0.927	0.833	0.596749	1		1.08097	0.922
Degs1		0.35	0.34	0.48	0.36	0.68	0.37	0.35	0.32	0.62		-0.0108767	0.272	0.194	0.119198	1		-0.069104	0.119	0.08	0.338283	1		-1.61105	0.125	0.153	0.362924	1		0.787989	0.193	0.109	0.160759	1		-0.293272	0.435	0.403	0.763368	1		-1.05392	0.309	0.367	0.224042	1		1.22606	0.328
Fbxo28		0.18	0.17	0.15	0.35	0.36	0.18	0.34	0.19	0.2		-0.0303732	0.144	0.092	0.0871765	1		1.21808	0.068	0.04				-0.67517	0.062	0.069				0.753604	0.204	0.065	0.038789	1		-0.283641	0.25	0.164	0.305814	1		0.43814	0.255	0.133	0.259994	1		-1.24065	0.281
Trp53bp2		0.1	0.1	0.04	0.16	0.08	0.09	0.21	0.08	0.09		0.738163	0.093	0.031				-0.409629	0.04	0.02				-1.08682	0.013	0.02				0.10702	0.095	0.065				-0.241387	0.065	0.06				0.191436	0.109	0.067	0.54311	1		-1.43634	0.156
Capn2		0.11	0.09	0.09	0.19	0.36	0.14	0.12	0.12	0.02		0.570324	0.113	0.044	0.00118089	1		-0.167362	0.026	0.01				0.219081	0.062	0.032				-1.13993	0.095	0.13	0.39245	1		0.870681	0.326	0.134	0.015197	1		0.860902	0.164	0.067	0.22174	1		-0.329666	0.125
Capn8		0	0	0	0	0	0	0	0	0		0.684373	0	0				-2.09424	0	0				1.63227	0	0				-2.57447	0	0				-0.457473	0	0				-0.874469	0	0				-3.67807	0
Susd4		0	0	0.01	0.04	0.01	0.05	0	0.02	0		1.32814	0.004	0				-0.540147	0.002	0				3.25453	0.013	0				1.3296	0.022	0				-1.82193	0	0.015				-0.38129	0.055	0.033				-3.67807	0
Disp1		0.09	0.11	0.01	0.11	0.05	0.1	0.28	0.05	0.04		0.75589	0.07	0.034				0.969849	0.049	0.01				1.30522	0.013	0.004				0.710232	0.062	0.022				-0.0475197	0.054	0.03				0.253602	0.145	0.067	0.344646	1		-2.44723	0.188
Brox		0.17	0.29	0.11	0.14	0.24	0.14	0.24	0.09	0.38		0.595278	0.171	0.082	0.0010817	1		0.800481	0.091	0.04				1.07518	0.05	0.04				3.06388	0.102	0	0.0237454	1		-0.326858	0.152	0.134	0.879893	1		0.191448	0.182	0.067	0.199343	1		-1.59709	0.203
Aida		0.18	0.37	0.18	0.2	0.26	0.21	0.3	0.28	0.2		0.0921268	0.14	0.082	0.0380671	1		-0.562617	0.138	0.1	0.437745	1		0.839614	0.062	0.048				-0.486081	0.106	0.065	0.464704	1		-0.0112379	0.207	0.09	0.0762677	1		-0.468234	0.2	0.2	0.869303	1		0.976878	0.234
Mia3		0.41	0.5	0.3	0.57	0.43	0.35	0.52	0.47	0.67		0.127668	0.3	0.174	0.00281546	1		0.34524	0.194	0.1	0.0479231	1		0.315919	0.162	0.113	0.35798	1		0.543074	0.314	0.152	0.0447507	1		0.288001	0.359	0.209	0.103916	1		0.263366	0.364	0.233	0.373138	1		-0.743958	0.453
Taf1a		0.07	0.12	0.05	0.13	0.15	0.1	0.08	0.05	0.09		-0.982357	0.035	0.027				1.99724	0.049	0.01				-1.12607	0.013	0.012				-0.509781	0.073	0.065				0.186937	0.076	0.03				1.19708	0.145	0.033	0.117134	1		-0.898968	0.109
Gm37986		0	0	0	0	0	0	0	0	0		0.684373	0	0				-2.09424	0	0				1.63227	0	0				-3.7283	0	0.022				-0.457473	0	0				-0.874469	0	0				-3.67807	0
Hhipl2		0	0	0	0	0	0	0	0	0		0.684373	0	0				-2.09424	0	0				1.63227	0	0				-2.57447	0	0				-0.457473	0	0				-0.874469	0	0				-3.67807	0
Gm34068		0	0	0	0	0	0	0	0.02	0		1.79233	0.004	0				-2.09424	0	0				1.63227	0	0				-2.57447	0	0				-0.457473	0	0				-0.874469	0	0				-3.67807	0
Dusp10		0.07	0.25	0.02	0.72	0.22	0.38	0.71	0.12	0.07		0.929283	0.074	0.031				1.9705	0.098	0.02				-0.260655	0.013	0.012				0.671439	0.354	0.109	0.00323149	1		-0.0758665	0.13	0.09	0.471725	1		1.37632	0.418	0.1	0.00474978	1		0.0232203	0.562
1700056E22Rik		0.01	0.02	0.04	0.02	0.01	0.03	0.15	0.02	0.02		0.424501	0.012	0.005				-2.25312	0.007	0.01				-0.924209	0.013	0.008				-2.16117	0.007	0.022				0.977549	0.022	0				0.790319	0.055	0				-0.118471	0.094
Gm37800		0.03	0	0	0	0	0	0	0	0		0.725904	0.039	0.012				-2.09424	0	0				1.63227	0	0				-1.85781	0.004	0				-0.457473	0	0				-0.874469	0	0				-3.67807	0
Hlx		0.17	0	0.16	0.01	0.09	0.03	0.03	0.06	0.12		1.61722	0.206	0.044	1.33353e-10	2.53544e-06		-1.09091	0.002	0				-0.535673	0.075	0.06				-0.58696	0.011	0				1.24342	0.109	0.03	0.0669985	1		-1.31882	0.018	0.067				-2.14798	0.031
Gm34342		0.01	0.01	0	0	0.02	0	0	0.03	0		0.435392	0.008	0.002				0.26104	0.002	0				1.63227	0	0				-2.57447	0	0				1.34052	0.033	0				-0.874469	0	0				-3.67807	0
Marc2		0.56	0.72	0.51	0.66	0.51	0.62	0.64	0.63	0.36		0.338213	0.482	0.269	0.00019216	1		-0.165319	0.3	0.2	0.166048	1		0.14503	0.212	0.234	0.480776	1		-0.247807	0.369	0.326	0.947357	1		0.509078	0.424	0.209	0.024477	1		-0.321259	0.582	0.467	0.865553	1		0.249294	0.578
C130074G19Rik		0	0.01	0	0	0	0	0	0	0		0.684373	0	0				-0.00894947	0.002	0				1.63227	0	0				-2.57447	0	0				-0.457473	0	0				-0.874469	0	0				-3.67807	0
Mark1		0	0	0.02	0	0	0	0	0	0		-0.608477	0	0.002				-2.09424	0	0				-1.53725	0	0.008				-2.57447	0	0				0.120483	0.011	0				-0.874469	0	0				-3.67807	0
Gm38251		0	0	0	0	0	0	0	0	0		-0.520482	0	0.002				-2.09424	0	0				1.63227	0	0				-2.57447	0	0				-0.457473	0	0				-0.874469	0	0				-3.67807	0
Rab3gap2		0.22	0.35	0.06	0.15	0.21	0.14	0.18	0.24	0.2		0.122153	0.183	0.107	0.0179152	1		0.68315	0.133	0.04	0.0106996	1		-1.4242	0.013	0.032				3.18561	0.102	0	0.0237454	1		0.593478	0.196	0.09	0.093476	1		0.454806	0.218	0.1	0.223266	1		0.207195	0.203
Gm34882		0	0	0	0	0	0	0	0	0		0.684373	0	0				-2.09424	0	0				1.63227	0	0				-2.57447	0	0				-0.457473	0	0				-0.874469	0	0				-3.67807	0
Iars2		0.11	0.21	0.1	0.16	0.08	0.16	0.22	0.02	0.11		0.676776	0.105	0.046	0.00469847	1		-0.270879	0.082	0.03				0.76022	0.088	0.036				-0.0141155	0.099	0.065				-0.29912	0.054	0.045				1.48369	0.2	0.067	0.111139	1		0.498034	0.156
Bpnt1		0.08	0.22	0.19	0.09	0.19	0.12	0.05	0.16	0.31		0.46226	0.086	0.036				0.551859	0.08	0.03				1.3819	0.062	0.044				0.0398048	0.066	0.022				0.543241	0.163	0.075	0.126303	1		0.0585103	0.145	0.067	0.328126	1		-1.59667	0.062
4930532G15Rik		0.02	0.03	0	0.05	0.02	0.01	0.06	0.02	0.2		-0.546451	0.016	0.01				-2.75908	0.002	0.02				1.63227	0	0				1.52007	0.026	0				0.0243396	0.033	0.015				-0.0714798	0.018	0				-1.3352	0.078
Eprs		0.44	0.52	0.26	0.52	0.45	0.61	0.54	0.41	0.54		0.117036	0.358	0.213	0.00306688	1		0.0119279	0.218	0.1	0.0236207	1		0.244663	0.15	0.093	0.198241	1		-0.396435	0.252	0.196	0.738548	1		0.0903921	0.38	0.179	0.0247926	1		0.192736	0.618	0.433	0.401828	1		0.366631	0.453
Lyplal1		0.04	0.03	0.02	0	0.04	0	0.01	0.02	0		-0.561346	0.019	0.017				1.78547	0.009	0				2.10347	0.013	0.004				-2.57447	0	0				-0.173367	0.022	0.015				-0.874469	0	0				-2.90346	0.016
Tgfb2		0	0	0	0	0.03	0	0.02	0	0		0.684373	0	0				-2.09424	0	0				1.63227	0	0				-2.57447	0	0				2.11921	0.022	0				-0.874469	0	0				-2.3143	0.016
Gm29491		0	0	0	0	0	0	0	0	0		0.684373	0	0				-2.09424	0	0				1.63227	0	0				-2.57447	0	0				-0.457473	0	0				-0.874469	0	0				-3.67807	0
Rrp15		0.14	0.27	0.2	0.3	0.17	0.13	0.33	0.3	0.02		0.258843	0.125	0.07	0.0343762	1		0.546626	0.115	0.03	0.0132699	1		-0.52864	0.05	0.065				-0.229535	0.186	0.13	0.48974	1		-0.0810267	0.174	0.104	0.325308	1		-0.635591	0.127	0.133	0.806934	1		-1.42507	0.297
A430105J06Rik		0	0	0	0.02	0	0	0	0	0		2.65959	0.012	0				-0.236111	0.002	0				1.63227	0	0				0.167009	0.015	0				-0.457473	0	0				-0.874469	0	0				-3.67807	0
Spata17		0	0	0	0	0.02	0	0	0	0		0.684373	0	0				-0.542538	0.002	0				1.63227	0	0				-2.57447	0	0				-1.18594	0.011	0.015				-0.874469	0	0				-3.67807	0
Gpatch2		0.19	0.21	0.03	0.25	0.2	0.2	0.19	0.23	0.23		0.0892886	0.136	0.075	0.0193122	1		1.8247	0.084	0.02				1.31125	0.038	0.008				1.39932	0.164	0.043	0.0375533	1		0.156944	0.152	0.09	0.310495	1		1.2085	0.218	0.1	0.183978	1		0.285704	0.172
Esrrg		0.02	0	0.01	0	0.48	0.02	0	0	0		-1.27173	0.008	0.01				-2.09424	0	0				-0.38555	0	0.004				-2.57447	0	0				2.00345	0.141	0.03	0.0189982	1		-2.39159	0	0.033				-3.67807	0
Gm36388		0	0	0	0	0.01	0	0	0	0		0.684373	0	0				-0.776492	0.002	0				1.63227	0	0				-2.57447	0	0				0.588009	0.011	0				-0.874469	0	0				-3.67807	0
Gm38064		0	0	0	0	0	0	0	0	0		0.684373	0	0				-2.09424	0	0				1.63227	0	0				-2.57447	0	0				-0.457473	0	0				-0.874469	0	0				-3.67807	0
Ush2a		0.02	0.03	0.05	0.05	0.1	0.02	0.01	0.02	0		-0.695794	0.008	0.007				1.88698	0.009	0				-2.41405	0	0.012				1.42466	0.015	0				-3.75103	0.011	0.015				0.67962	0.018	0				-2.88388	0.016
Kctd3		0.03	0.11	0.07	0.06	0.06	0.12	0.13	0.02	0.03		-0.543155	0.019	0.019				1.17391	0.044	0.01				3.20435	0.038	0.008				1.73433	0.04	0				1.10202	0.076	0.03				-0.991098	0.109	0.133	0.651291	1		-3.31632	0.094
Kcnk2		0.01	0.02	0.01	0.02	0.01	0.04	0.01	0	0		-0.725787	0.008	0.007				-3.32285	0.002	0.01				-0.111493	0	0.004				0.465196	0.015	0				0.605482	0.011	0				1.37485	0.073	0				-2.81124	0.016
A430027H14Rik		0	0	0	0	0	0	0	0	0		0.684373	0	0				-2.09424	0	0				1.63227	0	0				-2.57447	0	0				-0.457473	0	0				-0.874469	0	0				-3.67807	0
Cenpf		0.01	0	0	0.04	0.02	1	0.04	0	0		0.527351	0.008	0.002				-1.06945	0.002	0				1.63227	0	0				1.10284	0.015	0				-0.207396	0.011	0.015				-0.100939	0.527	0.533	0.672555	1		-1.77659	0.016
Ptpn14		0	0.07	0	0.01	0.01	0	0.06	0	0		0.684373	0	0				3.14529	0.028	0				1.63227	0	0				-0.723718	0.004	0				1.22772	0.022	0				-0.874469	0	0				-1.31626	0.062
Gm37422		0	0	0	0	0	0	0.06	0	0		0.684373	0	0				-2.09424	0	0				1.63227	0	0				-2.57447	0	0				-0.457473	0	0				-0.874469	0	0				-1.32471	0.016
Smyd2		0.07	0.01	0.05	0.09	0.02	0.05	0.08	0.1	0.22		0.248043	0.07	0.027				-1.83746	0.002	0.01				0.400729	0.025	0.024				2.39439	0.062	0				0.0435865	0.043	0.015				-0.807644	0.055	0.033				-0.922206	0.094
Prox1		0.01	0	0.08	0.02	0.02	0	0.01	0	0		-2.25503	0	0.007				-0.389414	0.002	0				-3.15244	0	0.016				-0.0224738	0.007	0				0.0547033	0.011	0.015				-0.874469	0	0				-2.98399	0.016
Gm28172		0	0	0	0	0	0.01	0	0	0		0.684373	0	0				-2.09424	0	0				1.63227	0	0				-2.57447	0	0				-0.457473	0	0				-0.168576	0.018	0				-3.67807	0
Prox1os		0.01	0	0.01	0	0	0	0	0.01	0		1.69306	0.012	0.005				-2.09424	0	0				-0.154236	0	0.004				-2.57447	0	0				-0.457473	0	0				-0.874469	0	0				-3.67807	0
Rps6kc1		0.17	0.04	0.06	0.05	0.22	0.02	0.05	0.06	0.09		0.0357261	0.121	0.073	0.0677749	1		2.30902	0.019	0				3.30801	0.038	0.008				1.58559	0.044	0				1.15209	0.13	0.06	0.14801	1		0.446119	0.018	0				-1.49012	0.062
Angel2		0.19	0.36	0.05	0.29	0.2	0.32	0.34	0.22	0.29		0.666732	0.152	0.063	0.000370689	1		-0.147264	0.136	0.08	0.1805	1		0.377566	0.05	0.02				0.407301	0.157	0.065	0.116539	1		0.591451	0.196	0.075	0.0456538	1		-0.169956	0.364	0.2	0.243368	1		-0.35542	0.359
Vash2		0	0	0	0	0.01	0.01	0	0	0		0.684373	0	0				-2.09424	0	0				1.63227	0	0				-2.57447	0	0				0.577826	0.011	0				-0.303009	0.018	0				-3.67807	0
Gm31373		0	0	0.01	0	0	0	0	0	0		0.684373	0	0				-2.09424	0	0				-0.00699138	0	0.004				-2.57447	0	0				-0.457473	0	0				-0.874469	0	0				-3.67807	0
Flvcr1		0.15	0.07	0.06	0.19	0.33	0.08	0.25	0.08	0		0.0247248	0.113	0.063	0.0380177	1		3.26084	0.035	0				0.811488	0.038	0.02				-0.162028	0.084	0.043				0.413718	0.228	0.104	0.0736047	1		0.866532	0.127	0.033	0.170521	1		-1.23874	0.234
A230020J21Rik		0	0	0	0.01	0.01	0	0.03	0	0		1.78479	0.004	0				-2.09424	0	0				1.63227	0	0				-0.116409	0.007	0				-0.787681	0.011	0.015				-0.874469	0	0				-2.02943	0.016
Spata45		0	0	0	0	0	0	0	0	0		1.34926	0.004	0				-2.09424	0	0				1.63227	0	0				-2.57447	0	0				-0.457473	0	0				-0.874469	0	0				-3.67807	0
Tatdn3		0.05	0.02	0.01	0.05	0.02	0.02	0.04	0.02	0.04		-0.467126	0.023	0.027				1.27131	0.012	0				-0.448565	0	0.008				1.50405	0.033	0				1.41766	0.022	0				0.729762	0.036	0				-1.68353	0.047
Nsl1		0.04	0	0.03	0.01	0.05	0.08	0	0	0		0.840152	0.039	0.01				-1.10726	0.002	0				-1.91842	0	0.02				-1.17613	0.007	0				-0.524494	0.033	0.045				-1.50703	0.073	0.1	0.589135	1		-3.67807	0
Batf3		0.53	0.02	0.49	0.04	0.8	0.07	0.05	0.41	0.34		-0.0384912	0.389	0.247	0.0218178	1		0.874587	0.016	0.01				0.498075	0.175	0.141	0.554226	1		0.0135046	0.029	0.022				0.548487	0.533	0.299	0.0188835	1		-0.393318	0.073	0.067				-1.5113	0.047
Fam71a		0.04	0	0.01	0	0	0	0.01	0.02	0		0.42086	0.039	0.01				-2.09424	0	0				0.0081834	0	0.004				-2.57447	0	0				-0.457473	0	0				-0.874469	0	0				-3.0144	0.016
Atf3		1.21	0.1	0.58	0.1	0.69	0.38	0.14	1.23	0.11		0.541511	0.751	0.496	1.78e-08	0.000338431		0.0894462	0.035	0.02				-0.765746	0.188	0.234	0.227891	1		-1.45301	0.058	0.087				-0.10964	0.38	0.343	0.995159	1		0.581216	0.091	0.2	0.210043	1		-0.19546	0.125
D730003I15Rik		0.18	0.14	0.12	0.13	0.16	0.14	0.22	0.17	0.09		0.136904	0.132	0.08	0.0488753	1		0.245115	0.052	0.03				-1.82184	0.025	0.056				-1.14287	0.055	0.022				-2.22423	0.054	0.119	0.116188	1		2.13464	0.145	0.033	0.113162	1		-2.51324	0.078
Gm37168		0.11	0	0.06	0.01	0.07	0.01	0.01	0.07	0		0.0412504	0.086	0.046				-2.09424	0	0				-1.09548	0.025	0.012				-1.1159	0.011	0				-1.25945	0.043	0.045				-0.186592	0.018	0				-2.9386	0.016
Nenf		0.81	0.31	0.96	0.29	0.57	0.34	0.28	0.65	0.5		-0.339344	0.518	0.455	0.286919	1		-0.56596	0.101	0.09	0.815502	1		-0.12404	0.338	0.419	0.108555	1		-0.637583	0.124	0.152	0.542233	1		-0.0918868	0.435	0.299	0.306196	1		-0.906118	0.309	0.367	0.268805	1		-0.687001	0.312
Pacc1		0.17	0.09	0.09	0.14	0.12	0.09	0.07	0.19	0		0.913278	0.187	0.07	1.54035e-05	0.292866		0.0569222	0.033	0.02				0.298954	0.062	0.036				3.07192	0.084	0				0.218676	0.098	0.03				-0.279656	0.109	0.1	0.986262	1		-1.15382	0.078
Ppp2r5a		0.41	0.72	0.22	1	0.89	0.83	0.86	0.4	0.84		-0.0258859	0.315	0.199	0.0187943	1		0.65632	0.316	0.11	0.000144331	1		-0.199199	0.15	0.077	0.089049	1		1.55488	0.526	0.196	0.000107855	1		0.168264	0.598	0.343	0.0396308	1		0.568386	0.727	0.4	0.056176	1		-0.305052	0.734
Gm32200		0	0	0	0.02	0	0.07	0.01	0.01	0		1.34926	0.004	0				-2.09424	0	0				1.63227	0	0				0.402708	0.011	0				-0.457473	0	0				1.96201	0.127	0	0.0438322	1		-2.7185	0.016
Dtl		0.03	0.06	0	0.09	0.1	0.45	0.03	0.05	0.02		1.26586	0.016	0.01				2.85561	0.026	0				2.67633	0.013	0				-0.972042	0.044	0.043				0.811751	0.087	0.03				-0.716354	0.418	0.367	0.621793	1		-2.08118	0.031
Ints7		0.07	0.37	0.1	0.24	0.13	0.44	0.31	0.08	0.28		0.349461	0.062	0.034				1.65249	0.166	0.03	0.000604671	1		4.6993	0.05	0.008				-0.585044	0.142	0.13	0.942079	1		0.331937	0.12	0.06	0.234054	1		-0.628154	0.418	0.367	0.799152	1		1.03766	0.344
Lpgat1		0.34	0.84	0.21	0.2	0.41	0.67	0.52	0.43	0.25		-0.236997	0.226	0.172	0.297926	1		1.41306	0.368	0.11	1.83348e-06	0.03486		0.736318	0.138	0.06	0.0361261	1		-1.57543	0.102	0.109	0.750377	1		-0.342692	0.283	0.194	0.447291	1		0.671008	0.6	0.4	0.128374	1		1.92201	0.438
Gm38037		0	0	0	0	0	0.01	0	0	0		0.684373	0	0				-1.23056	0.002	0				1.63227	0	0				-2.57447	0	0				-0.457473	0	0				-0.328874	0.018	0				-3.67807	0
Nek2		0	0	0	0	0	0.39	0	0	0		-0.65449	0	0.002				-1.23056	0.002	0				1.63227	0	0				-2.57447	0	0				-0.457473	0	0				-0.540978	0.327	0.333	0.601218	1		-3.67807	0
1700034H15Rik		0	0.01	0	0	0	0	0	0	0		-0.792189	0	0.002				-0.0287575	0.002	0				1.63227	0	0				-1.56998	0.004	0				-0.457473	0	0				-0.874469	0	0				-3.67807	0
Slc30a1		0.05	0.04	0.01	0.04	0.1	0.03	0.07	0.09	0.09		0.878041	0.054	0.024				-1.50709	0.012	0.02				0.479951	0.013	0.004				1.39246	0.026	0				0.346443	0.098	0.06				-2.56054	0	0.033				-1.14615	0.094
Gm26670		0	0.01	0.01	0.03	0.05	0.03	0	0	0.1		0.684373	0	0				0.512363	0.005	0				0.0925858	0	0.004				0.9712	0.022	0				-0.710156	0.022	0.015				0.799475	0.036	0				-3.67807	0
Traf5		0.3	0.74	0.1	0.39	0.32	0.67	0.78	0.38	0.17		0.180766	0.214	0.109	0.00202126	1		0.32003	0.3	0.18	0.0525381	1		0.543337	0.038	0.036				1.40933	0.219	0.065	0.0171868	1		0.37292	0.261	0.134	0.0928289	1		1.8977	0.636	0.167	0.000127405	1		1.08721	0.641
Gm26879		0	0	0	0.01	0	0	0	0.01	0		-1.14439	0	0.002				-0.647649	0.002	0				1.63227	0	0				-1.58883	0.004	0.022				-0.457473	0	0				-0.874469	0	0				-3.67807	0
Rcor3		0.1	0.08	0.03	0.12	0.1	0.09	0.19	0.1	0.28		0.200267	0.086	0.044				0.98884	0.03	0.01				-1.99489	0	0.008				-0.224627	0.073	0.043				2.17956	0.087	0.015				-0.37237	0.127	0.1	0.786252	1		-1.98194	0.141
Gm10516		0.02	0.03	0	0.03	0	0.01	0.02	0.02	0		0.893066	0.023	0.007				1.96811	0.009	0				2.3417	0.013	0				1.00318	0.015	0				-0.457473	0	0				-0.114764	0.018	0				-2.4086	0.031
Kcnh1		0	0	0.01	0.01	0.01	0.01	0	0	0		-0.810222	0	0.002				-0.88906	0.002	0				3.25453	0.013	0				-0.909924	0.004	0				0.65389	0.011	0				0.0082771	0.018	0				-3.67807	0
Hhat		0.01	0.06	0	0.05	0.05	0	0.03	0.03	0.09		0.905009	0.012	0.005				2.87437	0.019	0				1.63227	0	0				-1.43236	0.022	0.043				1.20487	0.043	0.015				-0.874469	0	0				-1.94047	0.047
Sertad4		0	0.01	0	0	0	0	0	0	0		0.684373	0	0				-0.0623892	0.002	0				1.63227	0	0				-2.57447	0	0				-0.457473	0	0				-0.874469	0	0				-3.67807	0
Syt14		0	0.05	0.03	0.03	0	0.01	0.02	0	0		1.88742	0.004	0				-2.04808	0.007	0.02				1.85234	0.025	0.008				0.807632	0.015	0				0.120483	0.011	0				-2.0466	0	0.033				-2.46278	0.016
Utp25		0.07	0.14	0.02	0.09	0.06	0.07	0.23	0.08	0.03		0.142657	0.058	0.034				1.41254	0.047	0.01				1.8535	0.038	0.004				2.42254	0.047	0				0.705661	0.098	0.015				1.17962	0.127	0.033	0.159476	1		-2.60967	0.203
Irf6		0.02	0.01	0.01	0.02	0.03	0	0.01	0	0		-2.79256	0	0.005				-3.6228	0.002	0.01				-0.111493	0	0.004				0.339693	0.022	0				0.606388	0.022	0.015				-0.874469	0	0				-2.8749	0.016
A130010J15Rik		0.03	0.05	0.03	0.06	0.05	0.01	0.04	0.02	0		0.682572	0.031	0.015				-0.720625	0.016	0.01				-0.533814	0.013	0.012				-0.959694	0.022	0.022				0.380749	0.043	0.015				-0.104007	0.018	0				-1.85003	0.031
Traf3ip3		0.26	0.85	0.18	0.75	0.27	0.59	0.87	0.48	0.74		0.52259	0.237	0.102	1.81647e-05	0.345364		0.616935	0.391	0.14	2.9932e-05	0.569097		0.678829	0.075	0.06				0.500585	0.409	0.261	0.129541	1		-0.4419	0.228	0.149	0.413878	1		0.0787354	0.655	0.367	0.140385	1		0.621216	0.672
4930570N18Rik		0	0.03	0	0.02	0	0	0.06	0	0		0.684373	0	0				2.16424	0.014	0				1.63227	0	0				-2.49009	0.007	0.022				0.252567	0.011	0				-0.390144	0.018	0				-1.32471	0.016
Lamb3		0.01	0.6	0	0.29	0.02	0.16	0.47	0.29	0.27		3.23165	0.008	0				0.381386	0.241	0.09	0.00289511	1		1.63227	0	0				1.07819	0.15	0.043	0.0623555	1		1.75199	0.033	0				-0.311299	0.145	0.1	0.658876	1		-1.23902	0.406
Hsd11b1		0.01	0.27	0	0.73	0.03	0.13	0.7	0.05	1.14		0.970729	0.016	0.005				0.893609	0.101	0.03	0.0261368	1		1.63227	0	0				0.524957	0.391	0.174	0.0175937	1		2.2632	0.065	0				2.81084	0.145	0	0.0300637	1		-0.588996	0.484
G0s2		0	0	0.01	0.19	0.04	0.01	0.09	0	0.08		1.72764	0.004	0				-2.09424	0	0				-0.47291	0	0.004				-1.32079	0.055	0.065				-3.28984	0	0.03				-0.158423	0.018	0				-0.729663	0.094
Camk1g		0	0.01	0	0	0	0	0	0	0		1.75926	0.004	0				0.171658	0.002	0				1.63227	0	0				-2.57447	0	0				0.120483	0.011	0				-0.874469	0	0				-3.67807	0
Mir205hg		0	0	0	0	0	0	0	0	0		0.684373	0	0				-2.09424	0	0				1.63227	0	0				-2.57447	0	0				-0.457473	0	0				-0.874469	0	0				-3.67807	0
Plxna2		0.04	0.02	0.03	0.02	0.01	0	0	0.05	0		0.836106	0.047	0.022				1.22418	0.009	0				-0.881876	0.013	0.012				0.572775	0.015	0				1.29803	0.022	0				-0.874469	0	0				-3.67807	0
Cd34		0.02	0	0.01	0.02	0.01	0.04	0	0.01	0		0.700473	0.027	0.012				-0.943897	0.002	0				3.69182	0.013	0				-3.58468	0.007	0.022				0.706573	0.011	0				-3.07148	0	0.067				-3.67807	0
Gm16897		0	0	0	0	0	0	0.02	0	0		-0.792189	0	0.002				-2.09424	0	0				1.63227	0	0				-2.57447	0	0				-0.457473	0	0				-0.874469	0	0				-2.49116	0.016
A330023F24Rik		0.17	0.22	0.01	0.15	0.2	0.14	0.21	0.15	0.23		0.0312162	0.117	0.075	0.101308	1		0.384565	0.098	0.03				1.28811	0.013	0.004				-0.856151	0.069	0.065				-1.62951	0.076	0.134	0.189196	1		1.6185	0.145	0.033	0.105539	1		0.454582	0.188
Gm32250		0.05	0.05	0.01	0.02	0.05	0.01	0.01	0.05	0.02		-0.29953	0.023	0.027				-0.425882	0.016	0.01				-0.704691	0	0.008				-2.57807	0.011	0.022				2.72242	0.022	0				-0.18746	0.018	0				-2.8749	0.016
Gm37027		0	0	0	0	0	0	0	0	0		0.684373	0	0				-2.09424	0	0				1.63227	0	0				-2.57447	0	0				-0.457473	0	0				-0.874469	0	0				-3.67807	0
Cd46		0.04	0.06	0	0.12	0.1	0.04	0.05	0.06	0		2.21836	0.051	0.01				1.16855	0.028	0.01				1.63227	0	0				-0.11269	0.047	0.043				-4.61276	0	0.03				-0.136149	0.055	0.033				-1.49556	0.047
Cr1l		0.47	0.6	0.48	0.52	0.53	0.47	0.41	0.58	1.01		0.487435	0.374	0.199	5.6134e-05	1		2.01927	0.276	0.07	1.73401e-05	0.329687		0.132889	0.2	0.19	0.856791	1		0.122448	0.285	0.174	0.219396	1		0.660398	0.391	0.194	0.0324432	1		-0.178661	0.491	0.433	0.956293	1		-0.282602	0.344
Cr2		0.01	1.15	0.02	0.01	0.07	0.47	0.79	0.57	0.21		1.6896	0.004	0.002				0.122694	0.422	0.22	0.003293	1		-1.47606	0	0.016				-0.300041	0.011	0				2.2126	0.065	0.015				-0.327171	0.345	0.2	0.382281	1		1.11208	0.578
Fam171a1		0.01	0.01	0	0	0.02	0	0.02	0	0		2.93529	0.012	0				0.0452316	0.002	0				1.63227	0	0				-2.57447	0	0				1.32803	0.022	0				-0.874469	0	0				-2.30789	0.016
Nmt2		0.2	0.33	0.04	0.3	0.27	0.18	0.4	0.22	0.39		-0.740741	0.117	0.092	0.484011	1		1.07881	0.124	0.05	0.0372738	1		0.102623	0.038	0.008				1.01238	0.164	0.043	0.0412969	1		0.398643	0.283	0.104	0.0145464	1		1.36739	0.218	0.067	0.0717127	1		-0.973161	0.297
Rpp38		0.06	0.06	0.06	0.04	0.06	0.08	0.06	0.01	0.15		0.42556	0.058	0.022				2.95084	0.019	0				-0.349135	0.025	0.028				-1.55191	0.022	0.022				-2.26042	0.022	0.06				-0.313431	0.073	0.1	0.714	1		-1.22159	0.062
Acbd7		0	0	0	0.01	0	0	0	0	0		-0.520482	0	0.002				-2.09424	0	0				1.63227	0	0				-0.869648	0.004	0				-0.457473	0	0				-0.874469	0	0				-3.67807	0
Meig1		0.09	0.02	0.09	0.03	0.02	0.06	0	0.04	0		-0.173406	0.058	0.036				1.34796	0.007	0				-0.820385	0.038	0.024				1.05368	0.015	0				1.86926	0.022	0				-0.574724	0.036	0.033				-3.67807	0
Dclre1c		0.49	0.4	0.18	0.29	0.63	0.32	0.47	0.37	0.34		0.420382	0.37	0.218	0.0014308	1		0.269321	0.145	0.07	0.0596901	1		0.98401	0.15	0.056	0.0113704	1		0.452363	0.168	0.087	0.192208	1		0.773133	0.348	0.179	0.0320752	1		1.34407	0.345	0.133	0.0463133	1		-0.713152	0.344
Suv39h2		0.01	0.02	0.03	0.01	0.01	0.04	0.01	0.02	0		-1.87306	0	0.005				1.3562	0.012	0				1.82543	0.025	0.008				-0.647289	0.011	0				0.419408	0.011	0				-0.33045	0.055	0.033				-2.99793	0.016
Gm13184		0.01	0	0	0.02	0.01	0.01	0.01	0.01	0		0.230381	0.012	0.005				-0.265516	0.007	0				1.63227	0	0				0.280713	0.015	0				1.25479	0.022	0				0.114619	0.018	0				-2.99793	0.016
Hspa14		0.26	0.47	0.14	0.48	0.41	0.68	0.51	0.3	0.4		0.864554	0.265	0.097	1.33833e-07	0.00254457		0.248932	0.208	0.1	0.0336114	1		-0.52758	0.05	0.065				1.66662	0.274	0.087	0.00604469	1		-0.266849	0.337	0.209	0.22068	1		1.06617	0.636	0.167	0.00102576	1		-0.91063	0.469
Gm45902		0.01	0.02	0	0.03	0.01	0.04	0.04	0.03	0		0.519296	0.008	0.002				1.7306	0.012	0				1.63227	0	0				0.846058	0.015	0				1.17621	0.011	0				1.23618	0.036	0				-1.76895	0.047
Cdnf		0.01	0.04	0.01	0.01	0.06	0.02	0.05	0.02	0.15		0.0362451	0.008	0.005				2.49952	0.019	0				1.12841	0.013	0.004				-0.515812	0.007	0				-0.547993	0.033	0.03				0.332095	0.018	0				-1.56437	0.062
Fam107b		0.44	1.34	0.16	1.18	0.61	1.11	1.5	0.78	1.33		-0.26121	0.304	0.203	0.0610438	1		0.957062	0.522	0.26	3.74779e-05	0.712567		0.476687	0.088	0.065				0.63852	0.606	0.261	0.000755895	1		0.313426	0.435	0.239	0.0369072	1		1.09439	0.855	0.533	0.00245512	1		-0.0250579	0.875
Frmd4a		0.56	0.03	0.25	0.14	0.64	0.05	0.11	0.47	0.05		0.272538	0.44	0.266	0.000568033	1		2.12356	0.016	0				-0.852344	0.075	0.113	0.293919	1		-0.978419	0.073	0.043				0.181806	0.402	0.209	0.0318025	1		-0.999082	0.036	0.067				-0.549641	0.109
Gm37107		0	0	0	0	0	0	0	0	0		0.684373	0	0				-2.09424	0	0				1.63227	0	0				-2.57447	0	0				-0.457473	0	0				-0.874469	0	0				-3.67807	0
Gm13187		0	0	0	0	0.01	0	0	0	0		0.684373	0	0				-2.09424	0	0				1.63227	0	0				-2.57447	0	0				0.569827	0.011	0				-0.874469	0	0				-3.67807	0
Gm36988		0	0	0	0	0	0	0	0	0		0.684373	0	0				-2.09424	0	0				1.63227	0	0				-2.57447	0	0				-0.457473	0	0				-0.874469	0	0				-3.67807	0
Prpf18		0.12	0.18	0.18	0.24	0.15	0.23	0.15	0.2	0.02		0.0423684	0.105	0.053	0.0203516	1		1.51494	0.077	0.02				-1.52196	0.038	0.048				1.60039	0.142	0.022	0.0261335	1		1.4677	0.196	0.06	0.0155071	1		0.355246	0.291	0.133	0.136142	1		-0.0786166	0.141
Bend7		0.01	0	0	0.02	0	0	0	0	0		-2.31457	0	0.005				-2.09424	0	0				1.63227	0	0				0.443111	0.011	0				-0.457473	0	0				-0.874469	0	0				-3.67807	0
Sephs1		0.07	0.14	0.06	0.09	0.13	0.27	0.17	0.05	0.02		0.208589	0.051	0.027				-0.590128	0.047	0.04				0.219312	0.025	0.028				0.141395	0.051	0.022				-0.324709	0.087	0.09				0.968039	0.364	0.133	0.0470029	1		-2.74423	0.094
Phyh		0.25	0.3	0.24	0.25	0.34	0.25	0.28	0.24	0.41		0.188413	0.198	0.116	0.0134688	1		-1.15657	0.105	0.09	0.802421	1		1.80998	0.138	0.052	0.0139107	1		-0.188641	0.139	0.065	0.203807	1		0.10865	0.293	0.179	0.250019	1		1.81302	0.236	0.067	0.0535287	1		0.87676	0.297
Mcm10		0	0.01	0	0.02	0.02	0.2	0	0.01	0		1.50108	0.004	0				0.843924	0.007	0				1.63227	0	0				-2.85896	0.004	0.043				-1.16545	0.011	0.015				0.351789	0.255	0.133	0.233743	1		-3.67807	0
Optn		0.01	0.05	0	0.01	0.07	0.32	0.09	0.02	0.08		2.52872	0.027	0.002				1.93746	0.03	0.01				1.63227	0	0				-1.11272	0.007	0				1.00025	0.054	0.03				1.73458	0.309	0.1	0.029966	1		-0.722036	0.078
Ccdc3		0	0	0	0	0.01	0	0	0	0		-0.520482	0	0.002				-2.09424	0	0				1.63227	0	0				-2.57447	0	0				-1.36564	0	0.015				-0.874469	0	0				-3.67807	0
Camk1d		1.73	1.24	0.79	1.33	1.67	1.35	1.47	1.37	1.54		0.228962	0.891	0.717	0.0092824	1		1.09665	0.529	0.21	5.47192e-07	0.0104038		0.253323	0.288	0.258	0.750052	1		0.856196	0.657	0.326	0.00169542	1		0.202614	0.88	0.597	0.0445381	1		0.570639	0.836	0.6	0.109958	1		0.0900129	0.938
Cdc123		0.36	0.38	0.43	0.43	0.44	0.58	0.46	0.32	0.53		0.560966	0.315	0.145	9.85097e-06	0.187297		0.94047	0.176	0.08	0.019647	1		0.826112	0.225	0.157	0.292622	1		0.254496	0.237	0.152	0.246473	1		-0.130502	0.359	0.224	0.189544	1		-0.0599499	0.545	0.4	0.570911	1		0.160774	0.438
Nudt5		0.21	0.35	0.15	0.34	0.27	0.48	0.31	0.3	0.47		0.244577	0.167	0.107	0.0451904	1		0.772308	0.136	0.05	0.0240975	1		2.4451	0.075	0.032				0.483467	0.197	0.109	0.18758	1		0.313122	0.261	0.119	0.0554691	1		0.75275	0.545	0.267	0.0546381	1		-1.62222	0.234
Gm13199		0	0	0	0	0	0	0	0	0		0.684373	0	0				-2.09424	0	0				1.63227	0	0				-2.57447	0	0				-0.457473	0	0				-0.874469	0	0				-3.67807	0
Sec61a2		0.08	0.14	0.02	0.08	0.1	0.05	0.1	0.09	0.11		0.21056	0.058	0.031				0.525305	0.059	0.02				-1.29128	0	0.012				0.139382	0.058	0.022				0.278619	0.098	0.045				0.751825	0.109	0.033	0.23173	1		-0.625509	0.078
Dhtkd1		0	0	0.01	0	0	0	0	0	0		-0.609964	0	0.002				-2.09424	0	0				4.15541	0.013	0				-2.57447	0	0				-0.457473	0	0				-0.874469	0	0				-3.67807	0
Upf2		0.25	0.45	0.06	0.47	0.27	0.42	0.5	0.26	0.35		0.667097	0.233	0.102	3.79337e-05	0.721234		1.08395	0.197	0.07	0.00330525	1		-0.106291	0.025	0.02				0.0709456	0.241	0.174	0.462007	1		1.28472	0.283	0.06	0.000697666	1		0.123334	0.382	0.233	0.250214	1		-1.71442	0.422
Proser2		0	0.02	0.01	0	0.01	0	0	0	0		0.684373	0	0				1.5689	0.005	0				3.77191	0.025	0				-2.57447	0	0				0.635162	0.011	0				-0.874469	0	0				-3.67807	0
Echdc3		0	0.01	0	0	0	0.08	0.01	0.01	0		0.684373	0	0				0.437319	0.005	0				1.63227	0	0				-1.95365	0.004	0				-0.457473	0	0				2.14598	0.127	0	0.0438322	1		-2.65646	0.016
Gm13383		0	0.04	0.01	0	0	0.05	0	0.01	0		1.73407	0.004	0				2.51911	0.016	0				0.0081834	0	0.004				-2.57447	0	0				-0.457473	0	0				-1.2145	0.055	0.067				-3.67807	0
Usp6nl		0.09	0.51	0.03	0.22	0.26	0.55	0.38	0.25	0.03		-0.808323	0.062	0.048				0.769594	0.213	0.05	0.000332603	1		-0.397492	0.013	0.016				1.376	0.109	0.043	0.166205	1		0.304903	0.217	0.075	0.0290415	1		0.851293	0.491	0.267	0.111394	1		1.38369	0.375
Gm13391		0.02	0	0.02	0	0	0	0.01	0	0		1.17386	0.035	0.01				-2.09424	0	0				1.41175	0.013	0.004				-1.97066	0.004	0				0.0371625	0.011	0				-0.874469	0	0				-3.0144	0.016
Celf2		1.42	1.64	0.56	1.73	1.38	1.51	1.72	1.4	1.69		-0.105703	0.833	0.659	0.527562	1		0.486779	0.663	0.43	0.00434682	1		-0.0198383	0.225	0.222	0.800782	1		-0.162159	0.785	0.717	0.177241	1		0.132393	0.837	0.642	0.105601	1		0.203107	0.909	0.767	0.484005	1		0.276814	0.953
Gm10115		0	0	0	0	0	0	0	0	0		0.684373	0	0				-2.09424	0	0				1.63227	0	0				-2.57447	0	0				-0.457473	0	0				-0.874469	0	0				-3.67807	0
Gata3		0.01	0	0.01	0.43	0.02	0.04	0.17	0	0.61		-0.0898418	0.008	0.005				-1.30548	0.002	0				1.72739	0.013	0.004				0.423176	0.197	0.109	0.189291	1		1.52755	0.033	0				1.41443	0.055	0				0.0657836	0.109
Taf3		0.34	0.47	0.19	0.54	0.37	0.38	0.56	0.43	0.55		0.320258	0.257	0.153	0.00662224	1		0.958878	0.215	0.07	0.00173195	1		0.14262	0.088	0.077				0.600198	0.255	0.13	0.101968	1		0.0204956	0.304	0.164	0.0986282	1		-0.363239	0.364	0.233	0.455736	1		2.0599	0.438
Atp5c1		1.31	1.2	1.47	1.42	1.4	1.71	1.35	1.35	1.37		-0.0743356	0.833	0.671	0.684018	1		-0.385015	0.532	0.43	0.799703	1		0.157404	0.575	0.601	0.872332	1		-0.426626	0.708	0.652	0.348468	1		0.015057	0.761	0.627	0.612054	1		0.226966	0.982	0.867	0.139916	1		-0.126771	0.859
Kin		0.21	0.35	0.17	0.37	0.25	0.38	0.25	0.18	0.26		0.638952	0.167	0.077	0.000672086	1		0.387616	0.129	0.09	0.308767	1		0.9825	0.075	0.056				0.575677	0.182	0.109	0.257152	1		0.317009	0.228	0.104	0.0834043	1		-0.03668	0.345	0.267	0.566421	1		-1.16429	0.25
Itih2		0	0.01	0	0	0	0	0	0	0.03		0.684373	0	0				0.175584	0.002	0				1.63227	0	0				-2.57447	0	0				-0.457473	0	0				-0.874469	0	0				-3.67807	0
Itih5		0	0.03	0	0.06	0.01	0	0.02	0	0.42		0.684373	0	0				1.93747	0.009	0				1.63227	0	0				1.81284	0.022	0				1.20939	0.022	0				-0.390144	0.018	0				-2.27315	0.031
Gm13261		0	0	0.01	0.01	0	0	0	0	0		0.684373	0	0				-2.09424	0	0				0.0376232	0	0.004				-0.552666	0.004	0				-0.457473	0	0				-0.874469	0	0				-3.67807	0
Sfmbt2		0	0	0	0.11	0	0.01	0.13	0	0		1.50108	0.004	0				-2.09424	0	0				1.63227	0	0				2.63089	0.066	0				-0.457473	0	0				-0.276902	0.018	0				-3.17275	0.094
Prkcq		0.01	0.02	0.04	1.65	0.08	0.21	1.42	0.14	1.01		0.403343	0.016	0.007				-1.90809	0.009	0.01				2.84721	0.038	0.008				0.864365	0.693	0.37	0.00101015	1		3.45566	0.076	0				3.48447	0.145	0	0.0300637	1		0.141894	0.922
8030442B05Rik		0.15	0	0.03	0.01	0	0.01	0	0.09	0		-0.701953	0.07	0.068				-2.09424	0	0				1.43811	0.038	0.008				-1.01957	0.007	0				0.385376	0.011	0				-0.15922	0.018	0				-3.67807	0
Pfkfb3		0.38	0.24	0.16	0.25	0.53	0.18	0.33	0.37	0.46		0.266838	0.307	0.184	0.00406331	1		2.13565	0.105	0.01	0.00268145	1		-0.392171	0.1	0.069	0.467564	1		0.175721	0.139	0.087	0.398789	1		1.63261	0.38	0.149	0.001749	1		-0.0530659	0.2	0.167	0.813456	1		1.13476	0.266
Gm10851		0.04	0.06	0.01	0.07	0.22	0.01	0.16	0	0.13		-1.16472	0.012	0.015				3.06956	0.03	0				-0.437769	0	0.004				-0.642053	0.04	0.043				2.37165	0.163	0.03	0.00737584	1		-1.7255	0	0.033				-1.69231	0.094
Rbm17		0.33	0.55	0.39	0.41	0.53	0.69	0.53	0.36	0.67		0.119722	0.268	0.16	0.0106718	1		0.016006	0.225	0.1	0.0175343	1		-0.276817	0.212	0.153	0.451291	1		-0.286447	0.241	0.174	0.529805	1		-0.122947	0.457	0.284	0.314209	1		-0.377275	0.6	0.567	0.583526	1		-0.615536	0.438
Il2ra		0.39	0	0.16	0.47	0.12	0.19	0.09	0.32	0.22		0.403811	0.191	0.136	0.0979924	1		-0.596945	0.005	0				-0.270705	0.062	0.056				5.00893	0.128	0	0.0105506	1		2.19604	0.054	0.015				-0.141604	0.091	0.133	0.575743	1		-0.794773	0.078
Il15ra		0.04	0.04	0.02	0.05	0.14	0.01	0.05	0.04	0.15		0.295938	0.043	0.017				-1.91143	0.009	0.02				-1.31298	0	0.012				1.5815	0.036	0				-0.351968	0.076	0.045				0.0443378	0.018	0				-1.55713	0.047
Fbh1		0.16	0.09	0.15	0.14	0.18	0.14	0.07	0.12	0.25		-0.228759	0.117	0.077	0.155742	1		0.0673309	0.037	0.01				-0.195053	0.05	0.069				3.09556	0.091	0				-0.244858	0.141	0.06	0.131356	1		-0.437411	0.164	0.1	0.499113	1		-1.14575	0.094
Ankrd16		0.12	0.13	0.05	0.1	0.05	0.12	0.11	0.01	0.03		-0.219777	0.074	0.034				0.311751	0.047	0.01				0.4007	0.025	0.016				2.5865	0.058	0				2.71148	0.076	0				-0.0261888	0.164	0.1	0.499113	1		-2.31149	0.094
Itga8		0.32	0	0.09	0.03	0.04	0.04	0.03	0.31	0.05		-0.505046	0.198	0.148	0.269557	1		-0.802582	0.005	0				-0.835748	0.025	0.036				-3.69319	0.011	0.065				1.19652	0.065	0.015				-1.91225	0.018	0.067				-2.08692	0.031
Mindy3		0.23	0.27	0.05	0.4	0.44	0.27	0.36	0.23	0.38		0.249663	0.171	0.104	0.0262027	1		1.13565	0.108	0.04	0.0416544	1		0.959559	0.062	0.024				-0.57678	0.19	0.196	0.804525	1		-1.2862	0.217	0.239	0.444905	1		-0.342508	0.291	0.233	0.777846	1		1.27806	0.344
Pter		0.02	0.01	0.04	0.01	0.09	0.06	0	0.01	0.07		1.44195	0.023	0.007				0.717741	0.005	0				1.57856	0.013	0.008				-0.883923	0.004	0				-0.845461	0.054	0.06				-3.48753	0	0.1	0.0183342	1		-3.67807	0
C1ql3		0	0	0	0.01	0.05	0	0	0	0		0.684373	0	0				-2.09424	0	0				1.63227	0	0				-0.823425	0.004	0				2.76454	0.065	0				-0.874469	0	0				-3.67807	0
Rsu1		0.67	0.27	0.53	0.49	0.79	0.37	0.48	0.69	0.49		0.0186735	0.506	0.346	0.0324507	1		0.115334	0.129	0.06	0.0725087	1		-0.307685	0.2	0.23	0.373881	1		0.261362	0.226	0.152	0.326875	1		-0.075799	0.598	0.388	0.198742	1		-0.250279	0.418	0.333	0.979113	1		1.75798	0.391
Gm13270		0	0.01	0	0	0	0.02	0.02	0	0		0.684373	0	0				0.0863588	0.005	0				1.63227	0	0				-2.57447	0	0				-0.457473	0	0				0.440304	0.036	0				-2.26018	0.031
Cubn		0.03	0	0.02	0	0.03	0.01	0	0	0		0.68219	0.039	0.012				-2.09424	0	0				4.38302	0.013	0				-3.93065	0	0.022				0.245526	0.022	0.015				-0.186592	0.018	0				-3.67807	0
Trdmt1		0.04	0.08	0.01	0.01	0.03	0.06	0.03	0.03	0		0.396891	0.035	0.024				0.583966	0.035	0.01				-0.807923	0	0.008				-0.542474	0.007	0				-0.854331	0.022	0.03				-1.7059	0.036	0.067				-1.96843	0.031
Vim		0.6	1.14	0.99	1.33	2.46	1.48	1.15	0.89	2.04		0.740803	0.311	0.177	0.00010082	1		0.298971	0.386	0.23	0.0314207	1		1.29134	0.25	0.198	0.210158	1		-0.550544	0.493	0.457	0.452274	1		-0.149896	0.891	0.851	0.530822	1		-0.292066	0.673	0.567	0.83938	1		0.388977	0.766
St8sia6		0.07	0.19	0.02	0.3	0.34	0.1	0.31	0.09	0.14		-0.790449	0.043	0.044				0.673347	0.063	0.04				-1.35406	0	0.008				1.98774	0.117	0.022	0.0531957	1		0.0365409	0.152	0.104	0.453296	1		-0.38085	0.109	0.1	0.945089	1		1.03101	0.25
Hacd1		0.06	0	0.03	0.01	0.08	0.01	0	0	0		0.55762	0.054	0.024				-2.85872	0	0.01				0.426387	0.013	0.012				-2.88625	0.004	0.022				-1.57348	0.022	0.075				-0.0895351	0.018	0				-3.67807	0
Stamos		0.03	0.02	0	0.01	0	0.01	0	0	0		-1.29803	0.008	0.019				-2.513	0.002	0.01				2.91688	0.013	0				-0.92405	0.007	0				0.197676	0.011	0				-0.186592	0.018	0				-3.67807	0
Stam		0.12	0.14	0.03	0.2	0.13	0.13	0.29	0.13	0.06		0.288668	0.113	0.056	0.0128787	1		-1.02453	0.047	0.04				-1.02655	0.013	0.016				1.09799	0.12	0.043	0.125886	1		0.367415	0.098	0.075				-0.396838	0.164	0.1	0.558712	1		-2.12893	0.219
Mrc1		0.48	0.01	0.26	0.12	1.77	0.1	0.15	0.34	0.09		0.137464	0.284	0.184	0.0207999	1		0.692435	0.007	0				-0.524074	0.088	0.101	0.661982	1		-0.501196	0.033	0.043				0.550919	0.293	0.313	0.964035	1		0.834743	0.018	0.067				-0.103654	0.094
Slc39a12		0.02	0	0	0	0.1	0	0	0	0		2.13748	0.023	0.002				-2.09424	0	0				1.63227	0	0				-1.69273	0.004	0				-3.14738	0.011	0.015				-0.874469	0	0				-3.67807	0
Cacnb2		0.13	0.14	0.14	0.11	0.22	0.12	0.02	0.08	0.08		-1.64897	0.039	0.058				-0.00807549	0.033	0.02				-0.952239	0.025	0.04				-1.00858	0.036	0.043				0.464364	0.087	0.104	0.743873	1		-0.0696769	0.091	0.067				-2.39231	0.031
Gm10848		0	0	0	0	0	0	0	0	0		0.684373	0	0				-2.09424	0	0				1.63227	0	0				-1.60282	0.004	0				-0.457473	0	0				-0.874469	0	0				-3.67807	0
Gm13269		0	0	0	0	0	0.01	0	0	0		0.684373	0	0				-2.09424	0	0				1.63227	0	0				-2.57447	0	0				-0.457473	0	0				-0.104007	0.018	0				-3.67807	0
Nsun6		0.13	0.18	0.04	0.25	0.17	0.1	0.26	0.18	0.18		-0.0289312	0.082	0.063				0.242867	0.087	0.03				0.108101	0.025	0.016				1.24049	0.117	0.043	0.146011	1		0.580732	0.13	0.045	0.0836408	1		0.790668	0.145	0.033	0.129706	1		0.737762	0.297
Arl5b		0.17	0.55	0.07	0.3	0.22	0.22	0.36	0.21	0.49		-0.544293	0.105	0.09	0.663232	1		1.3884	0.211	0.06	0.000795519	1		-0.530766	0.038	0.04				1.29726	0.182	0.043	0.0237215	1		-0.122536	0.185	0.104	0.238439	1		-0.0101421	0.255	0.133	0.249258	1		1.25479	0.25
Malrd1		0	0	0	0	0	0	0	0	0		2.2192	0.004	0				-2.09424	0	0				1.63227	0	0				-2.57447	0	0				-0.457473	0	0				-0.874469	0	0				-3.67807	0
Plxdc2		1.42	0.05	0.47	0.26	0.47	0.23	0.22	0.8	0.07		-0.214795	0.638	0.569	0.36796	1		-0.47007	0.012	0.02				-0.228718	0.088	0.161	0.10885	1		-0.959742	0.095	0.065				1.34871	0.196	0.104	0.125208	1		-1.94449	0.073	0.167	0.148069	1		0.48649	0.141
Nebl		0	0.02	0	0.23	0.04	0.03	0	0	0.31		0.684373	0	0				-1.84183	0.007	0.02				1.63227	0	0				-0.699547	0.08	0.043				-1.13346	0.022	0.03				1.05032	0.036	0				-3.67807	0
A930004D18Rik		0	0	0	0	0	0	0	0	0		0.684373	0	0				-2.09424	0	0				1.63227	0	0				-2.57447	0	0				-0.457473	0	0				-0.874469	0	0				-3.67807	0
Skida1		0.01	0	0	0	0	0.01	0	0	0		-1.44791	0	0.002				-2.09424	0	0				1.63227	0	0				-1.2969	0.004	0				-0.457473	0	0				-0.168576	0.018	0				-3.67807	0
1810059C17Rik		0	0	0	0	0	0	0	0	0		-0.817365	0	0.002				-1.25991	0.002	0				1.63227	0	0				-2.57447	0	0				0.38639	0.011	0				-0.874469	0	0				-3.67807	0
Mllt10		0.62	0.95	0.18	0.99	0.64	0.81	1.07	0.59	0.93		0.445928	0.486	0.274	6.0211e-05	1		0.194423	0.372	0.23	0.0476541	1		-0.693266	0.088	0.097				0.487531	0.515	0.283	0.0194115	1		0.360458	0.543	0.299	0.022622	1		0.170262	0.691	0.5	0.201977	1		-0.294604	0.734
Dnajc1		0.68	0.61	0.33	1.05	0.69	0.68	0.98	0.66	1.39		0.328574	0.51	0.305	0.000120808	1		1.34535	0.258	0.09	0.00061916	1		-0.0824495	0.125	0.121	0.991435	1		0.0852443	0.496	0.348	0.195267	1		-0.300611	0.467	0.328	0.42891	1		0.654869	0.618	0.367	0.120053	1		-0.426996	0.609
Commd3		0.53	0.51	0.62	0.55	0.56	0.48	0.5	0.65	0.71		0.107297	0.409	0.264	0.0132207	1		-0.203219	0.218	0.14	0.173981	1		0.108678	0.3	0.278	0.957162	1		-0.808383	0.288	0.283	0.562008	1		-0.562493	0.37	0.313	0.861323	1		0.228733	0.545	0.233	0.0373543	1		0.306165	0.5
Bmi1		0.11	0.15	0.1	0.1	0.15	0.08	0.05	0.17	0.11		-0.063237	0.082	0.051				-0.107246	0.052	0.05				-0.397933	0.013	0.024				1.50819	0.069	0.022				-1.49174	0.087	0.119	0.39056	1		-0.930026	0.073	0.067				-1.55901	0.047
Spag6		0	0	0	0	0	0	0	0	0		0.217347	0.004	0.002				-2.09424	0	0				1.63227	0	0				-2.57447	0	0				-0.457473	0	0				-0.874469	0	0				-3.67807	0
Gm20539		0	0	0	0	0.01	0	0	0	0		0.684373	0	0				-2.09424	0	0				1.63227	0	0				-1.76267	0.004	0				-1.73444	0	0.015				-0.874469	0	0				-3.67807	0
Pip4k2a		1.46	0.96	0.69	1.08	1.76	1.19	1.27	1.31	0.98		0.156408	0.844	0.663	0.00179738	1		0.940702	0.405	0.17	8.0916e-05	1		0.286887	0.325	0.278	0.636111	1		0.387339	0.507	0.348	0.126827	1		0.0229999	0.837	0.612	0.0474063	1		0.345348	0.764	0.533	0.195481	1		-0.39929	0.797
4930426L09Rik		0.01	0	0.01	0.01	0	0.02	0	0	0		0.0281488	0.004	0.005				-2.09424	0	0				0.0382078	0	0.004				-0.406059	0.004	0				-0.457473	0	0				-2.28397	0	0.033				-3.67807	0
Armc3		0.02	0.07	0.01	0.12	0.04	0.01	0.06	0.06	0.06		0.427422	0.019	0.01				-0.93126	0.028	0.03				1.41306	0.013	0.004				-1.7391	0.051	0.087				2.47723	0.054	0				0.245187	0.036	0				-1.36727	0.047
Msrb2		0.31	0.09	0.26	0.1	0.13	0.05	0.14	0.3	0.02		0.0699812	0.249	0.15	0.0145729	1		0.363909	0.037	0.02				0.0783166	0.125	0.097	0.558108	1		-1.45872	0.062	0.065				1.16306	0.12	0.03	0.0482986	1		-0.202201	0.055	0.033				-0.178877	0.141
Otud1		0.16	0.17	0.1	0.07	0.06	0.26	0.08	0.19	0		1.21926	0.136	0.048	8.76185e-05	1		-0.899006	0.056	0.05				-1.4382	0.025	0.044				2.03286	0.051	0				0.942886	0.065	0.015				-0.940232	0.236	0.2	0.99497	1		-0.863292	0.062
Etl4		0.03	0.01	0.01	0.01	0.16	0.31	0.02	0.01	0.03		-0.400462	0.016	0.012				-4.35752	0	0.01				-0.616157	0	0.008				-0.460635	0.007	0				0.0890879	0.076	0.06				-0.444153	0.182	0.167	0.955853	1		-2.58434	0.031
Arhgap21		0.16	0.1	0.09	0.06	0.21	0.1	0.06	0.07	0.16		0.285799	0.109	0.07	0.108674	1		3.73325	0.049	0				-0.927089	0.025	0.032				0.394252	0.036	0.022				0.312332	0.163	0.104	0.378655	1		0.656118	0.145	0.067	0.289112	1		-1.36326	0.078
Gm13375		0	0	0	0	0	0	0	0	0		0.684373	0	0				-2.09424	0	0				1.63227	0	0				-2.57447	0	0				-0.457473	0	0				-0.874469	0	0				-3.67807	0
Enkur		0.05	0.05	0	0.02	0.01	0.02	0.02	0.07	0.06		-0.341306	0.031	0.015				-0.786123	0.016	0.02				1.63227	0	0				-2.85185	0.007	0.022				-0.60102	0.011	0.015				0.778461	0.036	0				-2.23837	0.031
Thnsl1		0.03	0.04	0.02	0.07	0.05	0.01	0.02	0	0.03		-0.10638	0.023	0.012				2.23394	0.019	0				1.18952	0.025	0.008				2.07096	0.015	0				-0.566956	0.033	0.03				-0.292354	0.018	0				-2.45926	0.031
Gm13327		0	0	0	0	0	0	0	0	0		0.684373	0	0				-2.09424	0	0				1.63227	0	0				-2.57447	0	0				-0.457473	0	0				-0.874469	0	0				-3.67807	0
Gpr158		0.03	0.08	0.09	0.06	0.06	0.01	0.02	0.02	0.09		0.372951	0.027	0.017				-1.71694	0.014	0.03				-0.563378	0.025	0.024				1.88911	0.033	0				0.727921	0.033	0.03				0.214705	0.018	0				-2.3742	0.031
Myo3a		0	0	0	0	0	0	0	0	0		0.684373	0	0				-2.09424	0	0				1.63227	0	0				-2.57447	0	0				-0.457473	0	0				-0.874469	0	0				-3.67807	0
Gad2		0	0	0	0	0	0	0	0	0		0.684373	0	0				-2.09424	0	0				1.63227	0	0				-1.37407	0.004	0				-0.457473	0	0				-0.874469	0	0				-3.67807	0
Apbb1ip		1.21	1.04	0.71	1.37	1.19	0.85	1.45	1.04	1.38		0.116489	0.782	0.596	0.0306035	1		-0.0163615	0.45	0.26	0.0243066	1		-0.321156	0.3	0.298	0.584441	1		0.235542	0.675	0.478	0.180389	1		-0.474001	0.652	0.552	0.921217	1		0.110533	0.691	0.467	0.326644	1		0.5622	0.938
Pdss1		0.08	0.13	0.03	0.1	0.07	0.15	0.22	0.09	0.03		0.582913	0.058	0.027				4.06008	0.044	0				-1.04963	0.013	0.012				-0.328876	0.055	0.022				-0.155246	0.054	0.045				1.81206	0.236	0.033	0.0191843	1		0.514859	0.219
Abi1		0.89	0.94	0.45	0.92	0.93	0.79	0.98	0.89	0.89		-0.118244	0.611	0.431	0.0964208	1		0.656803	0.405	0.18	0.000648696	1		0.210816	0.262	0.177	0.18562	1		0.283451	0.489	0.283	0.0714329	1		0.034469	0.63	0.463	0.406682	1		1.12935	0.782	0.333	0.00333914	1		-0.490471	0.781
Acbd5		0.54	0.44	0.21	0.46	0.46	0.44	0.43	0.45	0.44		-0.368922	0.37	0.281	0.464289	1		0.230334	0.157	0.08	0.0753164	1		-1.23625	0.075	0.097				0.0294409	0.245	0.174	0.48142	1		0.875122	0.424	0.179	0.00420297	1		0.115304	0.473	0.233	0.116216	1		-1.02439	0.359
Mastl		0.02	0	0	0.05	0	0.23	0.02	0.02	0		-0.0379379	0.012	0.007				-0.354978	0.002	0				1.63227	0	0				1.6392	0.015	0				0.189902	0.011	0				0.752517	0.273	0.133	0.196208	1		-2.30983	0.031
Yme1l1		0.3	0.56	0.25	0.45	0.47	0.46	0.6	0.22	0.7		0.0439305	0.222	0.14	0.0355658	1		0.383204	0.239	0.1	0.00442622	1		0.958877	0.125	0.089	0.375505	1		-0.485424	0.223	0.196	0.901463	1		0.645114	0.391	0.224	0.0636936	1		0.803601	0.6	0.267	0.0176394	1		0.372205	0.578
4931423N10Rik		0.01	0.01	0	0.01	0.01	0.01	0.02	0	0		1.53388	0.019	0.002				0.72551	0.007	0				1.63227	0	0				-0.835965	0.007	0				-1.63843	0	0.015				-1.56483	0	0.033				-2.33398	0.016
Spopl		0.25	0.36	0.06	0.36	0.24	0.1	0.29	0.22	0.34		-0.175209	0.16	0.111	0.136909	1		0.278524	0.138	0.07	0.0963602	1		-1.74053	0.013	0.012				-0.101923	0.172	0.152	0.832745	1		-0.0558235	0.207	0.134	0.353734	1		2.4475	0.145	0	0.0300637	1		0.904491	0.25
Hnmt		0.13	0	0.12	0.01	0.1	0.01	0	0.05	0		0.603448	0.121	0.058	0.00665528	1		-2.09424	0	0				-1.10007	0.013	0.069				-0.849841	0.011	0				-0.464455	0.054	0.03				-1.56483	0	0.033				-3.67807	0
Il1rn		0.01	0	0	0	0.07	0	0	0.06	0		1.22408	0.016	0.005				-2.09424	0	0				1.63227	0	0				-1.68306	0.004	0				1.87182	0.076	0.015				-0.874469	0	0				-3.67807	0
Psd4		0.2	0.45	0.04	0.33	0.24	0.25	0.41	0.22	0.38		0.144196	0.148	0.107	0.18127	1		0.668897	0.201	0.05	0.000508567	1		-0.252027	0.025	0.024				1.39566	0.186	0.065	0.0442709	1		-0.12437	0.185	0.134	0.520969	1		-0.0386302	0.291	0.2	0.448223	1		-0.0557666	0.422
Cacna1b		0	0	0	0.01	0.07	0	0	0	0		1.76086	0.004	0				-2.09424	0	0				1.63227	0	0				-0.993727	0.004	0				1.53608	0.054	0.015				-0.874469	0	0				-3.67807	0
Ehmt1		0.36	0.52	0.18	0.42	0.45	0.47	0.51	0.28	0.53		0.173824	0.272	0.162	0.00619582	1		1.59395	0.218	0.05	0.000211359	1		-0.190258	0.038	0.069				0.871005	0.245	0.065	0.0117647	1		0.299436	0.304	0.194	0.201607	1		0.182808	0.527	0.333	0.255218	1		-0.486202	0.516
Arrdc1		0.17	0.17	0.13	0.15	0.19	0.26	0.19	0.18	0.21		0.266121	0.121	0.07	0.0390564	1		0.147522	0.077	0.05				-0.633473	0.062	0.06				0.0954928	0.091	0.022				0.471472	0.196	0.09	0.0913074	1		1.2771	0.327	0.1	0.0262287	1		0.293974	0.172
Zmynd19		0.07	0.05	0.03	0.12	0.08	0.06	0.07	0.06	0		0.123292	0.051	0.024				2.77628	0.026	0				0.309694	0.025	0.012				-0.13529	0.062	0.043				-0.179109	0.054	0.045				0.308647	0.109	0.033	0.247135	1		-1.14352	0.062
Dph7		0.08	0.1	0.05	0.1	0.07	0.06	0.14	0.08	0		-0.227945	0.07	0.036				1.78206	0.047	0.01				0.431941	0.038	0.016				-0.768072	0.062	0.043				3.13754	0.12	0	0.00352332	1		0.188023	0.091	0.033				-0.159213	0.156
Mrpl41		0.24	0.39	0.32	0.5	0.23	0.46	0.39	0.14	0.78		-0.215921	0.175	0.121	0.148983	1		0.951947	0.152	0.07	0.036049	1		-0.212623	0.1	0.117	0.601594	1		-0.126188	0.27	0.217	0.611093	1		0.779218	0.217	0.09	0.0477349	1		1.10365	0.636	0.2	0.00209368	1		1.39759	0.344
Pnpla7		0.61	0.27	0.24	0.31	0.39	0.16	0.48	0.43	0.42		0.0798382	0.451	0.303	0.0184628	1		0.343984	0.105	0.05	0.105366	1		-0.402815	0.1	0.121	0.54271	1		2.3501	0.19	0.043	0.0132329	1		-0.224101	0.304	0.179	0.182129	1		-0.825939	0.127	0.167	0.528484	1		-0.0684603	0.406
Nsmf		0.04	0.01	0.01	0.01	0.09	0.01	0.01	0.01	0		1.07617	0.047	0.015				0.919621	0.012	0				-0.819282	0	0.008				-0.0437005	0.011	0				-0.968758	0.054	0.045				-0.276902	0.018	0				-2.7185	0.016
Gm13387		0	0	0	0	0	0	0	0	0		0.684373	0	0				-2.09424	0	0				1.63227	0	0				-2.57447	0	0				-0.457473	0	0				-0.874469	0	0				-3.67807	0
Nrarp		0	0.03	0	0.01	0.05	0.02	0	0	0.22		0.684373	0	0				-1.22036	0.005	0.01				1.63227	0	0				-0.374621	0.007	0				-0.321736	0.022	0.03				0.733877	0.055	0				-3.67807	0
Tor4a		0.15	0.04	0.06	0.1	0.09	0.06	0.06	0.06	0.15		-0.278018	0.097	0.063				2.55765	0.019	0				-0.633084	0.025	0.012				0.36347	0.047	0.022				-0.20844	0.076	0.03				0.067755	0.073	0.033				-1.35233	0.062
Nelfb		0.2	0.32	0.21	0.31	0.22	0.3	0.3	0.26	0.49		0.533745	0.183	0.08	0.000254618	1		0.402956	0.129	0.06	0.0646334	1		-0.0208316	0.112	0.06	0.148597	1		-0.509607	0.157	0.109	0.523697	1		0.34774	0.228	0.075	0.0205833	1		1.22598	0.4	0.133	0.0166108	1		0.960616	0.297
Fam166a		0	0	0	0	0	0	0	0	0		0.684373	0	0				-2.09424	0	0				1.63227	0	0				-1.55706	0.004	0				-0.457473	0	0				-0.874469	0	0				-3.67807	0
Tubb4b		0.23	0.92	0.23	0.7	0.38	1.75	0.81	0.64	0.86		0.248396	0.206	0.109	0.00311718	1		-0.0074287	0.375	0.24	0.0868344	1		0.39333	0.138	0.077	0.134468	1		0.323486	0.354	0.239	0.255533	1		-0.439065	0.304	0.209	0.440532	1		0.0825557	0.764	0.833	0.810147	1		0.739818	0.641
Rnf208		0	0	0.01	0.02	0	0	0	0	0		2.49743	0.008	0				-2.09424	0	0				-0.883547	0	0.004				0.126092	0.004	0				-0.457473	0	0				-0.874469	0	0				-3.67807	0
Ndor1		0.05	0.11	0.01	0.09	0.12	0.08	0.13	0.05	0.14		0.919607	0.054	0.019				-0.0179272	0.047	0.02				3.94458	0.025	0				-1.48161	0.036	0.065				0.463729	0.109	0.015	0.0245802	1		2.11662	0.145	0	0.0300637	1		-0.251148	0.141
Tmem203		0.11	0.18	0.14	0.13	0.17	0.18	0.18	0.07	0.08		-0.200056	0.086	0.051				-0.534024	0.07	0.04				-0.06754	0.05	0.056				0.253078	0.077	0.043				-0.561071	0.098	0.104	0.807321	1		-1.25215	0.127	0.167	0.518597	1		0.217592	0.156
Tprn		0.03	0.01	0.04	0.04	0.04	0.04	0.02	0.05	0.07		0.632237	0.031	0.012				0.492887	0.007	0				1.00779	0.013	0.016				1.17482	0.011	0				0.645787	0.033	0.015				-0.647076	0.036	0.033				-2.49116	0.016
Ssna1		0.43	0.41	0.39	0.46	0.36	0.76	0.37	0.45	0.35		-0.100141	0.315	0.23	0.18467	1		-1.18765	0.126	0.15	0.371858	1		-0.00641304	0.112	0.141	0.535045	1		0.479541	0.27	0.109	0.0230834	1		-0.224566	0.315	0.224	0.511195	1		0.496458	0.709	0.4	0.0778715	1		1.33845	0.375
Anapc2		0.19	0.17	0.07	0.16	0.32	0.24	0.1	0.25	0.37		0.0323647	0.152	0.099	0.0793555	1		-1.19547	0.063	0.05				-0.671396	0.025	0.032				-0.150107	0.102	0.065	0.482036	1		-0.484498	0.196	0.209	0.599241	1		-0.826098	0.218	0.167	0.833187	1		-0.67161	0.109
Grin1		0.01	0.01	0.01	0	0	0	0	0	0		-0.546299	0.004	0.002				-4.46979	0	0.01				-0.840951	0	0.008				-2.57447	0	0				0.120483	0.011	0				-0.874469	0	0				-3.67807	0
Man1b1		0.19	0.12	0.15	0.12	0.13	0.08	0.13	0.25	0.23		-0.110703	0.144	0.09	0.0583026	1		0.969531	0.054	0.02				0.37099	0.062	0.048				1.6832	0.08	0.022				1.83781	0.163	0.03	0.00844209	1		1.11938	0.127	0.033	0.159476	1		-0.223764	0.156
Dpp7		0.18	0.04	0.19	0.02	0.12	0.01	0.06	0.11	0.06		0.165844	0.132	0.08	0.0516993	1		0.446178	0.021	0.01				-0.0804206	0.062	0.077				-0.00278574	0.015	0				-0.314451	0.065	0.075				-0.0177635	0.018	0				-1.28623	0.078
Uap1l1		0.3	0.09	0.27	0.04	0.26	0.17	0.02	0.32	0.14		0.588278	0.296	0.131	5.27832e-06	0.100357		-0.935177	0.03	0.03				0.00658994	0.162	0.101	0.196831	1		-0.93489	0.033	0.022				-0.0282178	0.174	0.104	0.2799	1		0.166773	0.164	0.1	0.508806	1		-2.58905	0.031
Sapcd2		0	0	0	0	0	0.12	0	0	0		0.684373	0	0				-2.09424	0	0				0.294072	0	0.004				-2.57447	0	0				-0.457473	0	0				-0.939453	0.073	0.1	0.616011	1		-3.67807	0
Entpd2		0	0	0	0	0	0	0	0	0		0.684373	0	0				-2.09424	0	0				1.63227	0	0				-2.57447	0	0				-0.457473	0	0				-0.874469	0	0				-3.67807	0
Npdc1		0.02	0.07	0.06	0.05	0.05	0.03	0.02	0	0		-0.269272	0.012	0.01				-1.41389	0.016	0.03				-2.7509	0	0.02				1.49766	0.026	0				-0.0977957	0.043	0.03				1.10416	0.018	0				-2.33398	0.016
Fut7		0.04	0	0.03	0	0.07	0.01	0	0.03	0.12		1.02484	0.035	0.007				-2.09424	0	0				-1.69682	0	0.004				-2.57447	0	0				-1.40012	0.033	0.06				0.247338	0.018	0				-3.67807	0
Abca2		0.05	0.06	0.06	0.17	0.03	0.08	0.13	0.03	0.09		0.936449	0.058	0.017				-1.26908	0.014	0.02				-2.68885	0	0.028				-0.663627	0.088	0.065				2.01701	0.054	0				-0.869579	0.073	0.067				-2.34974	0.141
Paxx		0.11	0.19	0.21	0.28	0.2	0.15	0.2	0.18	0.17		0.0806723	0.082	0.036				0.902129	0.077	0.03				2.14543	0.088	0.048				-0.618741	0.128	0.109	0.861975	1		-0.113289	0.13	0.119	0.915614	1		0.521938	0.182	0.067	0.17889	1		0.338529	0.203
Ptgds		0	0	0	0	0	0	0	0	0		0.684373	0	0				-2.09424	0	0				1.63227	0	0				-2.57447	0	0				-0.457473	0	0				-0.874469	0	0				-3.67807	0
C8g		0.01	0.01	0.01	0	0.01	0.01	0	0	0		-0.0591552	0.012	0.005				0.800098	0.002	0				0.00676124	0	0.004				-2.57447	0	0				0.65389	0.011	0				-0.260674	0.018	0				-3.67807	0
Fbxw5		0.09	0.07	0.09	0.07	0.07	0.04	0.03	0.12	0.07		0.769536	0.066	0.029				3.20501	0.035	0				-0.339235	0.013	0.036				-0.398798	0.04	0.022				0.857496	0.087	0.03				-0.454569	0.055	0.033				-2.20682	0.031
Traf2		0.13	0.17	0.15	0.18	0.2	0.28	0.25	0.23	0.28		0.48235	0.14	0.056	0.000532186	1		0.296947	0.066	0.04				0.100591	0.05	0.056				1.82117	0.102	0.043	0.185792	1		1.63163	0.174	0.06	0.0353738	1		1.10512	0.418	0.1	0.00474978	1		0.666028	0.266
Edf1		1.11	1.22	1.35	1.39	1.36	1.42	1.19	1.24	1.54		0.0843882	0.767	0.579	0.0475766	1		0.20024	0.576	0.38	0.0808636	1		0.504321	0.6	0.508	0.145493	1		0.125403	0.755	0.565	0.366096	1		-0.363021	0.815	0.731	0.313339	1		0.261076	0.927	0.733	0.15749	1		-0.69327	0.797
Mamdc4		0	0.01	0	0.01	0	0	0	0	0		0.684373	0	0				-0.162134	0.002	0				1.63227	0	0				-0.367484	0.007	0				-0.457473	0	0				-0.874469	0	0				-3.67807	0
Phpt1		0.04	0.02	0.03	0.06	0.02	0.03	0.03	0.08	0.02		-0.0387966	0.027	0.022				1.11745	0.012	0				-0.0592589	0.013	0.008				1.74802	0.029	0				1.61186	0.033	0				1.09478	0.073	0				-2.14296	0.031
Ajm1		0	0.01	0	0	0	0	0	0.01	0		1.74479	0.004	0				0.19904	0.002	0				1.63227	0	0				-2.57447	0	0				-0.457473	0	0				-0.874469	0	0				-3.67807	0
Rabl6		0.3	0.27	0.23	0.31	0.38	0.31	0.41	0.38	0.21		0.304898	0.253	0.133	0.000963597	1		1.54637	0.126	0.03	0.00591431	1		0.204111	0.062	0.073				-0.0281538	0.179	0.109	0.291007	1		1.18526	0.348	0.134	0.00399796	1		0.59694	0.364	0.2	0.174392	1		1.48906	0.406
Fcnaos		0	0	0	0	0	0	0	0	0		0.684373	0	0				-2.09424	0	0				1.63227	0	0				-2.57447	0	0				-0.457473	0	0				-0.874469	0	0				-3.67807	0
Tmem141		0.4	0.01	0.39	0.04	0.35	0.08	0.03	0.22	0.04		-0.397293	0.268	0.228	0.942187	1		0.686999	0.009	0				0.19805	0.162	0.117	0.331859	1		1.07362	0.029	0				0.0979877	0.174	0.164	0.993618	1		-0.239261	0.091	0.1	0.891706	1		-1.94568	0.047
Fcna		0	0	0	0	0.61	0	0	0	0.08		0.684373	0	0				-2.09424	0	0				1.63227	0	0				-2.57447	0	0				-2.73178	0.076	0.104	0.449758	1		-0.874469	0	0				-3.67807	0
A230005M16Rik		0.01	0	0	0	0	0	0	0	0		1.10624	0.008	0.002				-2.09424	0	0				1.63227	0	0				-1.84372	0.004	0				-0.457473	0	0				-0.874469	0	0				-3.67807	0
Bmyc		1.06	0.82	1.02	0.51	0.66	0.92	0.63	0.91	0.38		-0.140767	0.693	0.533	0.800558	1		-0.127263	0.342	0.23	0.167932	1		-0.281714	0.412	0.46	0.1998	1		0.372691	0.259	0.13	0.110642	1		0.598603	0.489	0.313	0.0665043	1		0.167629	0.691	0.533	0.488368	1		-0.369052	0.531
Kcnt1		0	0	0	0	0	0	0	0	0		0.684373	0	0				-2.09424	0	0				1.63227	0	0				-2.57447	0	0				-0.457473	0	0				-0.874469	0	0				-3.67807	0
Camsap1		0.1	0.11	0.02	0.08	0.14	0.01	0.1	0.1	0.06		-0.227865	0.058	0.034				-0.197894	0.049	0.03				1.98094	0.025	0.004				2.12804	0.04	0				-0.836951	0.109	0.09	0.822883	1		-0.011049	0.036	0				-0.672876	0.109
Ubac1		0.1	0.16	0.04	0.2	0.14	0.22	0.15	0.04	0.17		-1.03066	0.058	0.056				1.21309	0.063	0.02				0.712672	0.038	0.012				0.520327	0.117	0.043	0.143351	1		0.256359	0.13	0.075	0.311887	1		-0.402644	0.255	0.167	0.570437	1		-1.79337	0.141
Nacc2		0.08	0	0.04	0.07	0.11	0.02	0.04	0.05	0.02		0.707363	0.074	0.029				-2.09424	0	0				0.863541	0.025	0.016				-2.58506	0.029	0.087				-1.21104	0.043	0.09				0.518621	0.036	0				-1.83808	0.031
Tmem250-ps		0.06	0.02	0.05	0.06	0.08	0.02	0.01	0.06	0		0.908887	0.062	0.017				1.14736	0.012	0				0.49593	0.013	0.02				1.7138	0.04	0				-0.268461	0.065	0.045				0.387448	0.036	0				-3.03938	0.016
1810012K08Rik		0	0	0	0	0	0	0	0	0		0.684373	0	0				-2.09424	0	0				1.63227	0	0				-2.57447	0	0				-0.457473	0	0				-0.874469	0	0				-3.67807	0
Qsox2		0.02	0.04	0.02	0.01	0.08	0.01	0.03	0.02	0.02		-0.164957	0.019	0.015				-0.62681	0.012	0.01				-1.58077	0	0.012				-0.563198	0.007	0				-0.728305	0.043	0.045				-0.260674	0.018	0				-2.21255	0.031
Gpsm1		0.03	0.05	0.03	0.07	0.03	0.03	0.07	0.03	0		2.23047	0.035	0.005				2.77151	0.023	0				-1.87735	0	0.016				-1.32553	0.026	0.043				1.90196	0.033	0				0.911304	0.036	0				-1.1755	0.078
Dnlz		0.19	0.25	0.27	0.21	0.26	0.26	0.11	0.18	0.33		-0.010726	0.148	0.092	0.0596283	1		2.00237	0.117	0.02	0.00362268	1		0.200655	0.138	0.065	0.0557412	1		0.0686579	0.106	0.087	0.713554	1		0.0780595	0.174	0.149	0.743141	1		0.989213	0.345	0.133	0.0576324	1		-0.510832	0.094
Card9		0.13	0	0.06	0.01	0.04	0.02	0.02	0.06	0.07		-0.720272	0.066	0.065				-2.85872	0	0.01				0.870614	0.062	0.02				-0.828245	0.011	0				2.50448	0.054	0				-2.41759	0	0.033				-2.57677	0.031
Gm13562		0.01	0	0.01	0	0	0	0.01	0.02	0		-1.10106	0.004	0.01				-2.09424	0	0				-0.157757	0	0.004				-1.75125	0.004	0				-0.457473	0	0				-0.874469	0	0				-2.7125	0.016
Snapc4		0.03	0.05	0.01	0.04	0.01	0.01	0.05	0.05	0.12		1.9532	0.035	0.007				0.46923	0.016	0.01				3.0754	0.013	0				1.1325	0.029	0				1.06035	0.033	0				0.271937	0.036	0				-1.43189	0.047
Gm13563		0	0	0	0	0	0	0	0	0		1.50108	0.004	0				-1.0097	0.002	0				1.63227	0	0				-2.57447	0	0				-0.457473	0	0				-0.874469	0	0				-3.67807	0
Entr1		0.15	0.18	0.18	0.19	0.22	0.24	0.21	0.18	0.21		0.131296	0.128	0.08	0.0818416	1		0.665665	0.075	0.03				-0.07156	0.088	0.044				-1.9167	0.088	0.13	0.267616	1		0.747128	0.196	0.104	0.148405	1		1.12743	0.364	0.1	0.0175692	1		-1.54939	0.172
Pmpca		0.1	0.15	0.09	0.14	0.04	0.19	0.18	0.18	0.07		0.562636	0.097	0.041				0.457008	0.063	0.04				1.06333	0.075	0.036				-0.116675	0.084	0.043				2.2853	0.065	0				0.61874	0.255	0.1	0.130076	1		0.216551	0.172
Inpp5e		0.04	0.04	0.03	0.04	0.07	0.02	0.1	0.02	0.05		0.102174	0.031	0.017				2.26948	0.021	0				1.10147	0.025	0.008				1.19954	0.022	0				0.0120016	0.065	0.015				0.456043	0.036	0				-0.652848	0.094
Sec16a		0.15	0.22	0.14	0.21	0.18	0.14	0.29	0.05	0.21		0.416963	0.128	0.056	0.00209065	1		0.0607449	0.082	0.05				0.826297	0.038	0.028				1.39258	0.131	0.043	0.0885902	1		1.14244	0.174	0.075	0.0710477	1		0.691975	0.2	0.067	0.136142	1		0.916862	0.297
0610009E02Rik		0.01	0.01	0.03	0.02	0	0	0	0	0		0.484089	0.016	0.007				0.0737833	0.002	0				0.874792	0.013	0.012				0.364888	0.015	0				-0.457473	0	0				-0.874469	0	0				-3.67807	0
Notch1		0.22	0.08	0.05	0.37	0.18	0.04	0.27	0.18	0.38		0.331546	0.136	0.092	0.118684	1		-0.407926	0.026	0.02				2.53917	0.062	0.012				1.79787	0.219	0.043	0.00653062	1		1.95416	0.163	0.03	0.00860517	1		-0.189662	0.036	0.033				-1.06942	0.234
Egfl7		0	0	0	0	0.04	0	0	0	0		2.51721	0.008	0				-0.704692	0.002	0				1.63227	0	0				-2.57447	0	0				-0.882176	0.011	0.015				-0.874469	0	0				-3.67807	0
Agpat2		0.21	0.12	0.23	0.07	0.19	0.01	0.08	0.24	0.29		0.686618	0.237	0.092	3.9044e-06	0.0742343		-1.09224	0.042	0.04				0.293487	0.138	0.081	0.188263	1		2.11961	0.047	0				-0.0472863	0.13	0.045	0.0788403	1		-1.0905	0.018	0.033				-0.966614	0.078
Dipk1b		0.01	0	0	0.02	0	0	0	0	0.07		-1.27668	0.004	0.007				-2.09424	0	0				1.63227	0	0				-1.35507	0.007	0.022				0.38639	0.011	0				-0.874469	0	0				-3.67807	0
Lcn4		0	0	0	0.15	0.01	0	0.11	0	0.02		0.684373	0	0				-2.09424	0	0				1.63227	0	0				0.491956	0.084	0.043				1.22172	0.033	0				-0.874469	0	0				-0.483095	0.094
Surf6		0.04	0.14	0.02	0.13	0.08	0.11	0.13	0.11	0.03		0.558289	0.047	0.019				0.117333	0.059	0.03				-1.11227	0	0.012				2.97539	0.058	0				-0.716746	0.043	0.06				1.28552	0.127	0.033	0.159476	1		-0.277746	0.125
Med22		0.11	0.02	0.11	0.05	0.09	0.05	0.04	0.06	0		-0.348832	0.066	0.046				1.1725	0.014	0				-1.71371	0.013	0.024				1.59109	0.029	0				0.723302	0.098	0.045				-0.20877	0.073	0.033				-1.76147	0.047
Rpl7a		2.14	2.28	2.24	2.33	2.28	2.39	2.28	2.22	2.3		0.0905366	0.969	0.908	0.16916	1		-0.232027	0.848	0.78	0.383628	1		0.206985	0.812	0.851	0.0903635	1		-0.0492081	0.931	0.87	0.551735	1		0.114734	0.967	0.866	0.345294	1		0.0890577	1	0.967	0.534777	1		0.651776	0.969
Surf1		0.31	0.29	0.35	0.34	0.25	0.35	0.25	0.24	0.36		0.308147	0.28	0.136	0.000148335	1		0.315051	0.122	0.04	0.0219007	1		-0.0177805	0.138	0.109	0.558183	1		-0.8471	0.179	0.152	0.855539	1		-0.236106	0.185	0.149	0.748989	1		0.151774	0.345	0.233	0.41382	1		-1.96398	0.203
Surf2		0.15	0.23	0.16	0.24	0.1	0.09	0.21	0.1	0.25		0.562643	0.148	0.061	0.000439811	1		0.813756	0.096	0.04				-1.28015	0.05	0.069				-0.447881	0.124	0.13	0.870228	1		3.73425	0.12	0	0.00352332	1		-0.828586	0.109	0.1	1	1		0.442769	0.203
Surf4		0.38	0.39	0.32	0.31	0.49	0.34	0.25	0.43	0.34		0.230869	0.331	0.184	0.000809278	1		-0.151504	0.155	0.09	0.145866	1		-0.278043	0.125	0.137	0.662795	1		-0.527547	0.168	0.13	0.710378	1		0.0898944	0.348	0.224	0.263574	1		-1.12071	0.291	0.4	0.0830959	1		0.665632	0.25
Stkld1		0.01	0	0	0	0	0	0	0	0		-0.471532	0.004	0.005				-2.09424	0	0				1.63227	0	0				-2.57447	0	0				-0.457473	0	0				-0.874469	0	0				-3.67807	0
Rexo4		0.19	0.28	0.17	0.26	0.28	0.18	0.44	0.18	0.34		0.33519	0.16	0.085	0.00795399	1		0.626494	0.126	0.05	0.0352297	1		0.882817	0.075	0.052				0.949844	0.153	0.065	0.119435	1		1.65623	0.283	0.075	0.00155107	1		0.798151	0.273	0.1	0.0856919	1		1.61724	0.375
Cacfd1		0.04	0.21	0.07	0.14	0.15	0.08	0.26	0.08	0.03		0.271618	0.035	0.022				-0.389657	0.068	0.05				-2.98671	0	0.016				-0.39705	0.062	0.043				-1.03586	0.087	0.104	0.613159	1		2.19815	0.164	0	0.0205615	1		-0.927066	0.203
Slc2a6		0.01	0.01	0.01	0.02	0.15	0.01	0	0.08	0.24		3.10432	0.012	0				0.800098	0.002	0				2.11972	0.025	0.004				0.117945	0.007	0				-1.19585	0.054	0.06				-1.94055	0	0.033				-3.67807	0
Adamtsl2		0	0	0	0	0	0	0	0	0		-1.13153	0	0.002				-2.09424	0	0				1.63227	0	0				-2.57447	0	0				-0.457473	0	0				-0.874469	0	0				-3.67807	0
Sardh		0	0.01	0	0.02	0.01	0	0	0	0		1.5693	0.004	0				0.175584	0.002	0				1.63227	0	0				-2.40085	0.011	0.022				-1.63243	0	0.015				-0.874469	0	0				-3.67807	0
Vav2		0.22	0.29	0.07	0.07	0.25	0.19	0.15	0.17	0.02		-0.0396918	0.171	0.111	0.0752623	1		0.915558	0.136	0.03	0.00395992	1		0.151416	0.05	0.028				2.03925	0.051	0				0.281134	0.217	0.104	0.0966747	1		3.3689	0.273	0	0.00188996	1		-0.113687	0.188
Brd3os		0.01	0.01	0.03	0.01	0.01	0	0	0	0		-1.79134	0	0.005				0.108935	0.002	0				-1.92834	0	0.004				-0.800911	0.004	0				0.500513	0.011	0				-0.874469	0	0				-3.67807	0
Brd3		0.14	0.27	0.07	0.25	0.17	0.27	0.19	0.21	0.28		-0.458011	0.086	0.061				1.60735	0.122	0.03	0.00755186	1		0.25236	0.05	0.032				1.64153	0.124	0.043	0.108329	1		-0.489996	0.141	0.075	0.242053	1		2.82826	0.382	0.033	0.000709602	1		0.30808	0.219
Wdr5		0.07	0.09	0.05	0.13	0.08	0.26	0.14	0.17	0.09		0.0566661	0.051	0.036				1.85434	0.044	0.01				-1.21049	0.013	0.02				0.602404	0.077	0.022				-0.320846	0.076	0.045				1.23304	0.382	0.1	0.012981	1		-1.95347	0.125
Gm13421		0	0.02	0	0.02	0.01	0.01	0	0	0.08		-0.904833	0	0.002				1.17945	0.005	0				1.63227	0	0				0.0623277	0.007	0				-1.89966	0	0.015				-1.76232	0	0.033				-3.67807	0
Rxra		0.09	0.01	0.19	0.03	0.21	0.01	0.03	0.04	0		0.879891	0.086	0.036				-4.93143	0	0.01				1.51333	0.05	0.024				-1.63095	0.015	0.022				1.07653	0.141	0.06	0.103984	1		-0.260674	0.018	0				-1.96325	0.031
Col5a1		0	0	0	0	0.01	0	0	0	0		0.684373	0	0				-2.09424	0	0				1.63227	0	0				-2.57447	0	0				-1.63843	0	0.015				-0.874469	0	0				-3.67807	0
F730016J06Rik		0	0	0	0	0	0	0	0	0		0.684373	0	0				-2.09424	0	0				1.63227	0	0				-2.57447	0	0				-0.457473	0	0				-0.874469	0	0				-3.67807	0
Olfm1		0.09	0.02	0.09	0.04	0.57	0.21	0.03	0.09	0.47		-0.547345	0.047	0.051				1.10966	0.005	0				-0.503642	0.025	0.04				0.234227	0.026	0.022				-0.266167	0.228	0.254	0.561444	1		1.05658	0.055	0.1	0.500918	1		-2.01525	0.047
Gm13373		0.02	0	0.01	0.01	0.07	0.04	0	0	0		-1.03195	0.004	0.007				-2.09424	0	0				0.101198	0	0.004				-1.10501	0.007	0				-0.366768	0.054	0.03				-1.33743	0.018	0.033				-3.67807	0
Ppp1r26		0	0	0	0	0	0	0	0	0		1.96485	0.004	0				-2.09424	0	0				1.63227	0	0				-2.57447	0	0				-0.457473	0	0				-0.874469	0	0				-3.67807	0
1700007K13Rik		0	0	0	0	0	0	0.01	0	0		0.684373	0	0				-2.09424	0	0				1.63227	0	0				-2.57447	0	0				-0.457473	0	0				-0.874469	0	0				-2.7185	0.016
Mrps2		0.06	0.04	0.1	0.08	0.11	0.06	0.07	0.16	0		1.22013	0.07	0.019				-0.42212	0.016	0.01				-1.04394	0.038	0.024				-1.20212	0.036	0.022				1.31576	0.109	0.03	0.0681418	1		0.690315	0.109	0.033	0.247135	1		-1.11317	0.094
Gbgt1		0.02	0	0	0	0.02	0.02	0	0.01	0		4.32799	0.039	0				-2.09424	0	0				2.87445	0.013	0				-2.57447	0	0				1.64433	0.022	0				-2.15579	0	0.033				-3.67807	0
Gm10134		0.16	0	0.13	0	0.14	0	0.01	0.2	0		0.518082	0.156	0.065	0.000450076	1		-2.09424	0	0				-1.1782	0.038	0.048				-1.836	0.004	0				0.378983	0.076	0.03				-0.874469	0	0				-2.79471	0.016
Ralgds		0.07	0.1	0.05	0.04	0.06	0.08	0.04	0.1	0.02		-1.00632	0.031	0.039				0.16997	0.035	0.02				0.062616	0.038	0.024				1.31904	0.026	0				1.33838	0.054	0.015				0.816439	0.109	0.033	0.239346	1		-1.6998	0.047
Cel		0.02	0.12	0.05	0.09	0.08	0	0	0	0.22		0.157745	0.019	0.007				-0.681568	0.023	0.01				2.29528	0.025	0.008				2.34827	0.029	0				-1.26515	0.033	0.045				-0.874469	0	0				-3.67807	0
Gtf3c5		0.04	0.02	0.03	0.04	0.06	0.05	0.01	0.01	0.02		-1.15523	0.019	0.015				1.74308	0.012	0				-1.64359	0	0.012				1.39059	0.029	0				1.69825	0.043	0.015				1.42578	0.109	0	0.0638156	1		-3.0144	0.016
Tsc1		0.14	0.21	0.1	0.17	0.32	0.22	0.2	0.08	0.11		0.0852072	0.097	0.065				1.04196	0.096	0.03				-0.722727	0.038	0.036				-0.182982	0.088	0.043				-1.67361	0.141	0.09	0.406706	1		0.0943076	0.255	0.167	0.520184	1		0.309916	0.203
Spaca9		0.02	0.06	0.03	0.03	0.02	0.03	0.01	0.03	0.31		0.873025	0.019	0.012				3.02738	0.03	0				0.173528	0.025	0.012				0.733277	0.015	0				1.7585	0.033	0				-2.57412	0	0.067				-2.88388	0.016
Ak8		0	0	0	0	0.02	0	0.02	0	0		0.334014	0.004	0.002				-2.09424	0	0				1.63227	0	0				-1.66987	0.004	0				-0.64527	0.011	0.015				-0.874469	0	0				-2.49075	0.031
Gtf3c4		0.03	0.06	0.01	0.04	0.09	0.06	0.02	0.01	0.05		0.408725	0.027	0.015				2.85408	0.021	0				0.174556	0	0.004				1.37466	0.029	0				0.749801	0.054	0.03				1.68674	0.073	0				-2.42113	0.031
Ddx31		0.06	0.13	0.11	0.17	0.16	0.12	0.2	0.1	0.12		0.887469	0.058	0.027				1.51088	0.047	0.01				1.96961	0.088	0.028				1.02279	0.088	0.043				-0.555922	0.12	0.075	0.440269	1		0.0187128	0.091	0.1	0.906073	1		0.316822	0.172
Barhl1		0	0	0	0	0	0	0	0	0		0.684373	0	0				-2.09424	0	0				1.63227	0	0				-2.57447	0	0				-0.457473	0	0				-0.874469	0	0				-3.67807	0
Cfap77		0.01	0.01	0	0.06	0	0	0	0.01	0.09		-0.472368	0.004	0.002				-5.01459	0	0.01				1.63227	0	0				1.83181	0.018	0				-0.457473	0	0				-0.874469	0	0				-3.67807	0
Ttf1		0.2	0.21	0.1	0.27	0.19	0.29	0.21	0.26	0.37		-0.202739	0.144	0.107	0.287562	1		0.334868	0.101	0.04	0.0687103	1		0.823414	0.038	0.028				4.08181	0.179	0	0.00196034	1		0.0709767	0.163	0.104	0.372393	1		0.351994	0.364	0.133	0.0509942	1		-1.18563	0.234
Setx		0.34	0.54	0.11	0.79	0.29	0.39	0.63	0.51	0.62		0.0616236	0.245	0.155	0.0295689	1		1.4195	0.255	0.05	2.64145e-05	0.502219		0.960651	0.075	0.036				0.369356	0.401	0.261	0.171559	1		1.59042	0.283	0.06	0.000516106	1		0.94018	0.418	0.167	0.0258711	1		0.466335	0.594
Ntng2		0.09	0.01	0.02	0.14	0.13	0.01	0.11	0.05	0.1		0.601067	0.074	0.022				0.518518	0.005	0				0.6035	0.025	0.008				0.599086	0.069	0.022				1.21353	0.13	0.045	0.082419	1		0.168566	0.018	0				-0.547907	0.109
6530402F18Rik		0.02	0	0.01	0.03	0.08	0.05	0	0	0.02		-0.0586987	0.019	0.012				-0.594583	0.005	0				-0.300434	0	0.004				1.01848	0.018	0				-0.295068	0.033	0.045				1.51406	0.073	0				-3.67807	0
Med27		0.14	0.2	0.06	0.29	0.19	0.33	0.25	0.17	0.09		0.130456	0.109	0.061	0.0400532	1		1.78345	0.089	0.02				-0.00836361	0.038	0.02				-0.666079	0.15	0.152	0.822317	1		-0.359339	0.13	0.119	0.973434	1		0.670513	0.4	0.133	0.0275529	1		0.665134	0.312
Gm13402		0	0.02	0	0.04	0.02	0.08	0.04	0.01	0.05		0.173288	0.004	0.005				1.57731	0.014	0				1.63227	0	0				1.29703	0.022	0				1.5946	0.022	0				0.368728	0.091	0.033				-1.6787	0.047
Rapgef1		0.49	0.68	0.12	0.6	0.49	0.66	0.74	0.59	0.78		0.46217	0.412	0.191	4.09929e-07	0.00779398		1.2172	0.321	0.08	6.5034e-06	0.123649		-0.232952	0.05	0.048				0.385667	0.288	0.152	0.0903054	1		1.12886	0.402	0.119	0.000352645	1		0.667465	0.636	0.333	0.0380465	1		0.155694	0.609
Gm13420		0	0	0	0	0	0	0	0	0		-0.781238	0	0.002				-2.09424	0	0				1.63227	0	0				-2.57447	0	0				-0.457473	0	0				-0.874469	0	0				-3.67807	0
Trub2		0.07	0.15	0.03	0.13	0.12	0.07	0.1	0.04	0.06		0.46611	0.07	0.031				0.708431	0.052	0.02				-1.73843	0	0.016				1.00539	0.073	0.022				-0.541741	0.065	0.06				2.02359	0.109	0	0.0638156	1		-0.591448	0.125
Coq4		0.06	0.06	0.04	0.05	0.05	0.12	0.04	0.06	0.04		-0.410133	0.039	0.034				3.07733	0.023	0				-0.722524	0.013	0.02				1.57104	0.033	0				0.381042	0.054	0.03				-2.48687	0.055	0.1	0.390104	1		-1.71963	0.062
Slc27a4		0.05	0.04	0.02	0.04	0.06	0.04	0.03	0.03	0		0.77409	0.051	0.017				2.45022	0.016	0				1.75678	0.038	0.008				-1.55815	0.011	0.022				1.49026	0.043	0.015				-0.695763	0.073	0.067				-2.13022	0.031
Urm1		0.15	0.15	0.07	0.18	0.22	0.13	0.24	0.12	0.1		0.350834	0.125	0.063	0.0129588	1		0.98178	0.063	0.02				-0.568764	0.038	0.036				1.0217	0.113	0.022	0.0629939	1		0.552976	0.185	0.075	0.0641943	1		-0.634954	0.164	0.1	0.558712	1		-1.27267	0.25
2600006K01Rik		0	0	0	0	0.02	0.01	0	0	0		0.684373	0	0				-2.09424	0	0				0.323486	0	0.004				-1.58602	0.004	0				-1.26388	0.011	0.015				-0.186592	0.018	0				-3.67807	0
Cercam		0.02	0	0.01	0	0.02	0.04	0	0	0		4.34623	0.035	0				-2.09424	0	0				-0.536471	0	0.008				-2.57447	0	0				1.45412	0.033	0				-1.46757	0.018	0.033				-3.67807	0
Odf2		0.15	0.28	0.06	0.18	0.18	0.41	0.28	0.16	0.08		1.51785	0.183	0.051	1.04617e-07	0.00198908		-0.273166	0.11	0.08	0.462403	1		0.11237	0.05	0.028				3.40388	0.124	0	0.0118587	1		-0.14177	0.141	0.09	0.379271	1		-0.302784	0.418	0.267	0.505096	1		-1.73931	0.234
Gle1		0.15	0.37	0.09	0.31	0.14	0.27	0.32	0.23	0.11		-0.188602	0.093	0.077				-0.225633	0.145	0.1	0.32465	1		0.897282	0.062	0.036				1.98526	0.142	0.022	0.024948	1		0.698544	0.141	0.06	0.121671	1		0.379941	0.364	0.2	0.212944	1		-0.822614	0.297
Sptan1		0.32	0.56	0.17	0.58	0.51	0.43	0.56	0.52	0.68		0.0793557	0.222	0.15	0.0622515	1		0.628292	0.23	0.09	0.00315071	1		0.890685	0.038	0.06				0.625875	0.321	0.174	0.0790757	1		-0.37758	0.337	0.209	0.196854	1		0.958834	0.455	0.233	0.0683842	1		-0.983171	0.516
Wdr34		0.02	0.04	0.04	0.03	0.06	0.04	0.01	0.03	0		-1.75683	0.008	0.015				-3.9575	0.005	0.02				3.05061	0.038	0.004				0.724166	0.029	0				0.641122	0.054	0.015				1.29876	0.109	0	0.0638156	1		-3.00593	0.016
Set		0.9	1.37	0.91	1.42	1.28	1.69	1.32	1.17	1.26		0.222385	0.658	0.429	0.00246599	1		0.19044	0.546	0.33	0.00548292	1		0.0756659	0.388	0.379	0.87297	1		-0.204307	0.715	0.652	0.691469	1		-0.0158441	0.815	0.552	0.297971	1		0.306934	0.927	0.733	0.192555	1		0.626566	0.875
Pkn3		0	0	0	0	0	0.01	0.01	0.04	0		2.58591	0.008	0				-2.09424	0	0				1.63227	0	0				-1.60282	0.004	0				-0.457473	0	0				-1.94055	0	0.033				-2.88388	0.016
Zdhhc12		0.08	0.07	0.04	0.09	0.04	0.09	0.09	0.07	0.06		1.06075	0.093	0.031				0.0329283	0.023	0.01				0.38267	0.038	0.016				0.832677	0.062	0.022				1.14291	0.033	0.015				0.666533	0.127	0.033	0.18213	1		-0.725251	0.094
Zer1		0.06	0.14	0.06	0.15	0.08	0.16	0.16	0.05	0		0.433675	0.054	0.024				1.17404	0.066	0.01				1.31675	0.013	0.02				1.23555	0.091	0.022				1.28207	0.076	0.015				-0.318939	0.145	0.133	0.981824	1		-0.0110781	0.141
Tbc1d13		0.12	0.07	0.02	0.07	0.13	0.07	0.06	0.08	0.14		1.28281	0.121	0.036	4.90184e-05	0.931988		-0.191851	0.028	0.01				4.26847	0.038	0				0.0363922	0.044	0.022				0.61564	0.109	0.045	0.166426	1		-0.432876	0.091	0.067				-1.31302	0.062
Endog		0.08	0.11	0.07	0.16	0.1	0.07	0.2	0.06	0.15		-1.38914	0.035	0.056				-0.256905	0.037	0.02				-0.955106	0.025	0.028				0.753823	0.106	0.043	0.193478	1		-0.970331	0.076	0.045				0.235953	0.091	0.033				-1.37171	0.188
Spout1		0.08	0.08	0.09	0.12	0.05	0.11	0.05	0.12	0		0.0913545	0.058	0.036				0.188562	0.03	0.03				-1.75762	0.013	0.048				-0.676795	0.058	0.065				-1.01267	0.043	0.045				-1.24936	0.127	0.133	0.806934	1		-1.45123	0.062
Kyat1		0.01	0.02	0.01	0.01	0.01	0.03	0.01	0	0		0.977268	0.012	0.002				-0.464696	0.007	0.01				0.955058	0.013	0.004				-0.818962	0.007	0				0.742448	0.022	0				-1.40599	0.018	0.033				-2.7185	0.016
1700084E18Rik		0	0.03	0	0	0	0.02	0	0.03	0		0.684373	0	0				1.90869	0.012	0				1.63227	0	0				-2.57447	0	0				-0.457473	0	0				0.332095	0.018	0				-3.67807	0
Lrrc8a		0.09	0.13	0.05	0.11	0.11	0.05	0.12	0.13	0		-0.51096	0.054	0.048				0.453653	0.054	0.02				-2.54525	0	0.028				1.11296	0.058	0.022				0.543672	0.087	0.03				0.279476	0.073	0.033				-0.385988	0.141
Phyhd1		0.02	0.01	0	0.03	0.08	0.01	0	0.01	0		-0.20129	0.012	0.007				0.665055	0.007	0				0.284265	0	0.004				0.849325	0.022	0				0.348537	0.076	0.03				-1.94203	0	0.033				-3.67807	0
Dolk		0.06	0.04	0.05	0.04	0.03	0.05	0.01	0.05	0		0.296301	0.051	0.027				-0.441055	0.019	0.01				2.47154	0.088	0.008				1.3097	0.026	0				-0.455355	0.022	0.015				-0.0842495	0.073	0.033				-2.81858	0.016
Nup188		0.11	0.11	0.03	0.13	0.12	0.2	0.22	0.05	0.13		-0.270412	0.07	0.058				3.87392	0.052	0				-0.232026	0.013	0.016				2.92635	0.08	0				0.389671	0.12	0.045	0.122692	1		0.467795	0.273	0.1	0.117795	1		0.499021	0.203
Gm14471		0	0.03	0	0.01	0	0	0	0.02	0		0.684373	0	0				2.16571	0.014	0				1.63227	0	0				-1.08443	0.004	0				-0.457473	0	0				-0.874469	0	0				-3.67807	0
Sh3glb2		0.08	0.06	0.16	0.16	0.11	0.19	0.17	0.04	0.13		-0.311109	0.051	0.044				-1.39302	0.026	0.03				-0.158181	0.088	0.048				-0.0304184	0.088	0.065				0.206549	0.065	0.075				0.879905	0.291	0.067	0.0291088	1		0.0941532	0.188
Miga2		0.03	0.04	0.01	0.03	0.01	0	0.08	0.05	0		0.715501	0.031	0.01				2.37384	0.019	0				0.0911402	0	0.004				0.963361	0.022	0				-0.687802	0.011	0.015				-0.874469	0	0				-0.849877	0.047
Dolpp1		0.04	0.05	0.03	0.05	0.05	0.04	0.01	0.02	0.02		0.658873	0.035	0.015				2.81491	0.023	0				2.48517	0.05	0.004				1.52515	0.033	0				-1.69466	0.022	0.06				-2.28993	0.018	0.067				-2.65646	0.016
Crat		0.08	0.11	0.09	0.04	0.13	0.22	0.12	0.06	0.08		0.295783	0.07	0.041				0.487171	0.04	0.02				-0.00661281	0.05	0.036				-0.514974	0.026	0.022				-0.176435	0.087	0.075				-1.25004	0.2	0.2	0.747069	1		-0.384703	0.125
Ptpa		0.27	0.53	0.33	0.36	0.39	0.69	0.36	0.37	0.43		-0.21698	0.21	0.138	0.0623858	1		0.0512147	0.225	0.16	0.280784	1		1.32243	0.138	0.093	0.274898	1		-0.215743	0.204	0.13	0.337114	1		0.432077	0.348	0.209	0.101857	1		0.258306	0.582	0.433	0.321673	1		1.2623	0.406
Ier5l		0.01	0.03	0.03	0.05	0.06	0.01	0.04	0.01	0.02		0.108961	0.004	0.005				1.08726	0.012	0.01				-1.63718	0	0.012				-0.721585	0.015	0.022				1.64747	0.065	0.015				0.169702	0.036	0				-1.82762	0.047
Gm14487		0	0	0	0	0	0	0	0	0		0.684373	0	0				-2.09424	0	0				1.63227	0	0				-2.57447	0	0				-0.457473	0	0				-0.874469	0	0				-3.67807	0
Cstad		0	0.03	0.01	0.01	0	0.01	0	0	0		1.80958	0.004	0				1.8656	0.007	0				1.62854	0.025	0.004				-0.69776	0.004	0				-0.457473	0	0				0.169827	0.018	0				-3.67807	0
9330198N18Rik		0	0	0	0.01	0	0	0	0	0		0.684373	0	0				-2.09424	0	0				1.63227	0	0				-1.14638	0.004	0				-0.457473	0	0				-0.874469	0	0				-3.67807	0
Gm14486		0	0	0	0	0	0	0	0	0		0.684373	0	0				-2.09424	0	0				1.63227	0	0				-2.57447	0	0				-0.457473	0	0				-0.874469	0	0				-3.67807	0
Gm14488		0	0	0	0.01	0	0	0	0	0		0.684373	0	0				-2.09424	0	0				1.63227	0	0				-1.05822	0.004	0				-0.457473	0	0				-0.874469	0	0				-3.67807	0
Ntmt1		0.15	0.21	0.11	0.11	0.13	0.15	0.25	0.15	0.12		0.381024	0.121	0.063	0.0153648	1		0.493979	0.082	0.03				-0.560521	0.062	0.04				0.157349	0.066	0.022				1.17184	0.141	0.03	0.0223915	1		-0.00353046	0.164	0.133	0.752244	1		0.705641	0.266
Asb6		0.07	0.06	0.07	0.1	0.08	0.06	0.04	0.05	0.1		0.263841	0.047	0.031				1.12585	0.021	0.01				-0.0214428	0.038	0.028				-0.0380723	0.055	0.022				-0.953154	0.065	0.06				-1.136	0.036	0.067				-1.8774	0.031
Prrx2		0	0	0	0	0	0	0	0	0		0.684373	0	0				-2.09424	0	0				1.63227	0	0				-2.57447	0	0				-0.457473	0	0				-0.874469	0	0				-3.67807	0
Ptges		0.01	0.01	0.04	0.01	0.01	0.01	0	0	0		1.56147	0.012	0.002				-4.72529	0	0.01				-0.673645	0.013	0.004				-0.127853	0.007	0				0.6778	0.011	0				-0.0177635	0.018	0				-3.67807	0
Tor1b		0.28	0.14	0.18	0.2	0.2	0.15	0.15	0.15	0.08		0.290839	0.237	0.123	0.00130741	1		0.350528	0.061	0.02				0.508096	0.125	0.06	0.080278	1		0.644505	0.109	0.043	0.189615	1		1.07979	0.196	0.06	0.0202585	1		-0.0679531	0.164	0.133	0.774636	1		-0.0526416	0.109
Tor1a		0.38	0.24	0.38	0.24	0.41	0.31	0.22	0.4	0.28		0.285253	0.323	0.177	0.000642417	1		2.12685	0.101	0.02	0.0095209	1		0.108165	0.212	0.137	0.211209	1		-0.15508	0.15	0.065	0.16999	1		-0.585192	0.315	0.209	0.435102	1		-0.112995	0.418	0.267	0.465099	1		-2.34659	0.172
BC005624		0.49	0.69	0.51	0.5	0.52	0.64	0.61	0.42	0.49		-0.175713	0.366	0.247	0.0920012	1		-0.282406	0.279	0.15	0.0520167	1		-0.835582	0.188	0.218	0.362512	1		0.572317	0.281	0.152	0.0968779	1		0.30446	0.424	0.209	0.0272459	1		0.820549	0.691	0.3	0.0106607	1		0.593354	0.484
Usp20		0.02	0.09	0.05	0.07	0.07	0.04	0.11	0.1	0.02		0.00450341	0.016	0.01				1.51368	0.035	0.01				-0.29476	0.025	0.024				1.93121	0.044	0				-1.1706	0.054	0.045				-1.03912	0.036	0.033				-0.542361	0.062
Fnbp1		0.99	1.05	0.42	1.07	1.26	1.01	1.11	0.94	1.15		0.327599	0.696	0.453	8.04368e-05	1		0.993252	0.429	0.16	2.18494e-05	0.415422		0.935199	0.262	0.129	0.011985	1		0.263525	0.518	0.304	0.0750715	1		0.267657	0.641	0.448	0.0864919	1		1.1623	0.764	0.433	0.00355108	1		0.616044	0.781
D330023K18Rik		0.07	0.06	0.07	0.06	0.05	0.04	0.05	0.08	0		0.89884	0.074	0.019				-1.48263	0.019	0.02				0.405178	0.025	0.032				1.87054	0.029	0				1.28071	0.065	0.015				1.38988	0.109	0	0.0638156	1		-1.4604	0.062
Gpr107		0.29	0.24	0.18	0.2	0.34	0.32	0.16	0.22	0.3		0.164536	0.245	0.14	0.00588062	1		0.385146	0.094	0.04				-1.74119	0.038	0.085				-0.541782	0.099	0.109	0.755819	1		-0.253106	0.228	0.134	0.232796	1		2.11683	0.509	0.067	0.000174618	1		-1.79472	0.172
Ncs1		0	0	0	0	0.03	0.01	0	0	0.09		-0.147876	0.004	0.002				-0.501538	0.002	0				1.63227	0	0				-3.62472	0	0.022				0.311565	0.033	0.015				-1.92496	0	0.033				-3.67807	0
Hmcn2		0	0.01	0	0	0.01	0	0	0.01	0		-0.312678	0	0.002				0.583807	0.007	0				1.63227	0	0				-2.57447	0	0				0.97792	0.033	0				-0.874469	0	0				-3.67807	0
Ass1		0.14	0.13	0.13	0.39	0.29	0.14	0.31	0.15	0.05		0.627857	0.132	0.053	0.000618424	1		-0.411155	0.047	0.05				0.179935	0.062	0.04				-0.9576	0.161	0.217	0.240642	1		1.19671	0.261	0.119	0.0332241	1		-2.5444	0.073	0.2	0.0555302	1		-0.521818	0.25
Fubp3		0.13	0.11	0.07	0.14	0.09	0.12	0.12	0.08	0.02		0.363269	0.109	0.065	0.0719248	1		-1.22199	0.03	0.04				-1.42918	0.013	0.028				-0.878013	0.069	0.065				0.125131	0.076	0.045				-0.780007	0.127	0.133	0.819167	1		-0.42227	0.141
Exosc2		0.03	0.07	0.04	0.09	0.1	0.09	0.17	0.07	0		0.319594	0.027	0.012				-0.492874	0.028	0.01				0.225274	0.025	0.016				-0.127635	0.051	0.043				0.0763865	0.087	0.03				2.24109	0.145	0	0.0300637	1		0.12611	0.109
Gm13427		0.01	0.02	0	0.03	0.01	0	0.01	0.02	0		-1.27274	0.004	0.005				-2.53046	0.002	0.01				1.63227	0	0				0.82134	0.018	0				-2.04823	0	0.015				-0.390144	0.018	0				-2.77215	0.016
Abl1		0.42	0.28	0.12	0.27	0.41	0.16	0.25	0.21	0.15		0.546556	0.377	0.165	2.87588e-07	0.00546792		0.799069	0.108	0.04	0.0426714	1		-0.449569	0.05	0.052				-0.713569	0.142	0.13	1	1		-0.477528	0.283	0.224	0.780255	1		1.87569	0.291	0.033	0.00618121	1		-1.89452	0.219
Qrfp		0	0.02	0.01	0.06	0	0	0.02	0	0.32		0.684373	0	0				1.19881	0.009	0				0.00980537	0	0.004				-2.63406	0.022	0.065				-0.457473	0	0				-0.874469	0	0				-2.54176	0.016
Lamc3		0	0	0	0	0	0	0	0	0		0.684373	0	0				-2.09424	0	0				1.63227	0	0				-2.57447	0	0				-0.457473	0	0				-0.874469	0	0				-3.67807	0
Nup214		0.24	0.29	0.2	0.32	0.23	0.42	0.27	0.3	0.35		0.284595	0.198	0.109	0.00575194	1		0.722632	0.129	0.05	0.0298934	1		3.01793	0.138	0.04	0.00199053	1		0.329217	0.15	0.109	0.505298	1		0.280422	0.228	0.134	0.205969	1		0.120824	0.491	0.3	0.289812	1		0.829349	0.312
Fam78a		0.08	0.07	0.02	0.44	0.14	0.12	0.38	0.07	0.16		-0.912534	0.051	0.051				-0.363437	0.023	0.02				1.17348	0.038	0.008				0.299782	0.245	0.109	0.0753248	1		0.361118	0.12	0.03	0.0474711	1		1.17004	0.182	0.067	0.130724	1		-0.18485	0.312
Plpp7		0.02	0	0	0	0	0	0	0	0		1.56422	0.027	0.005				-1.0312	0.002	0				1.63227	0	0				-2.57447	0	0				-0.457473	0	0				-0.874469	0	0				-3.67807	0
Prrc2b		0.25	0.34	0.2	0.58	0.4	0.42	0.67	0.32	0.5		-0.10933	0.171	0.121	0.151179	1		1.89422	0.152	0.04	0.00296372	1		-1.06485	0.05	0.06				-0.376558	0.307	0.217	0.561259	1		0.118041	0.337	0.134	0.0165698	1		1.2019	0.509	0.2	0.00900277	1		0.139438	0.531
Gm13610		0	0	0	0	0	0.01	0	0	0		0.453718	0.004	0.002				-0.285334	0.002	0				1.63227	0	0				-2.57447	0	0				-0.457473	0	0				-0.298571	0.018	0				-3.67807	0
Pomt1		0.05	0.03	0.03	0.02	0.06	0.04	0.01	0.04	0		-0.830375	0.023	0.029				2.12536	0.014	0				-0.329225	0.013	0.016				0.538216	0.018	0				-1.79683	0.022	0.03				1.1655	0.073	0				-2.78808	0.016
Uck1		0.11	0.09	0.06	0.14	0.09	0.17	0.16	0.15	0.16		0.629646	0.113	0.039	0.000375002	1		3.62982	0.047	0				0.449851	0.05	0.024				-1.25407	0.073	0.065				0.155102	0.043	0.045				1.62063	0.255	0.033	0.0148598	1		0.0446937	0.125
Swi5		0.82	0.84	0.97	0.89	0.86	1.06	0.86	0.81	1.03		0.101978	0.607	0.39	0.00525865	1		-0.925888	0.354	0.36	0.119119	1		-0.137644	0.375	0.431	0.209311	1		-0.209671	0.507	0.391	0.690341	1		-0.325532	0.62	0.448	0.668292	1		-0.476439	0.709	0.633	0.397615	1		-0.682337	0.703
Golga2		0.08	0.11	0.07	0.1	0.1	0.03	0.12	0.06	0		0.337002	0.058	0.034				-0.647559	0.03	0.03				-1.37367	0.013	0.04				1.48197	0.073	0.022				0.346084	0.076	0.045				-0.230388	0.036	0.033				-0.335216	0.141
Dnm1		0.01	0	0	0	0	0	0	0	0		3.47309	0.004	0				-2.09424	0	0				1.63227	0	0				-1.36641	0.004	0				-0.457473	0	0				-0.874469	0	0				-3.67807	0
Ciz1		0.16	0.12	0.12	0.13	0.11	0.16	0.17	0.16	0.07		0.595704	0.156	0.061	0.000180568	1		0.682187	0.054	0.02				0.918801	0.075	0.028				-0.434943	0.066	0.043				1.18476	0.098	0.015				1.49184	0.273	0.067	0.0265513	1		0.131308	0.203
1110008P14Rik		0.21	0.48	0.25	0.32	0.31	0.39	0.32	0.28	0.46		-0.164263	0.144	0.102	0.185862	1		-0.581949	0.18	0.15	0.787009	1		-1.28244	0.075	0.109	0.298204	1		-0.552379	0.15	0.13	0.87663	1		-0.130044	0.304	0.119	0.0242129	1		-0.445601	0.327	0.3	0.973357	1		-0.475646	0.312
Lcn2		0	0	0	0	0.06	0	0	0	0		0.684373	0	0				-2.09424	0	0				1.63227	0	0				-2.57447	0	0				-3.90646	0	0.015				-0.874469	0	0				-3.67807	0
Ptges2		0.05	0.04	0.03	0.07	0.02	0.06	0.09	0.1	0.08		0.826756	0.054	0.019				-0.756641	0.019	0.01				0.163125	0.025	0.016				-1.91755	0.026	0.065				1.39091	0.033	0				0.0341379	0.073	0.033				-0.825317	0.078
Slc25a25		0.2	0.25	0.09	0.21	0.17	0.32	0.29	0.29	0.1		0.534184	0.167	0.068	0.000130888	1		2.82568	0.115	0.02	0.00362376	1		-0.369385	0.05	0.044				-0.642668	0.131	0.087	0.51829	1		-0.155351	0.152	0.075	0.17807	1		1.17666	0.273	0.167	0.376538	1		-0.965673	0.234
Naif1		0.02	0.02	0.01	0.03	0.04	0.03	0.04	0.02	0.05		2.78489	0.031	0.002				1.33107	0.009	0				0.713809	0.013	0.004				-2.55	0.011	0.022				-0.621379	0.022	0.03				0.992474	0.055	0				-1.85524	0.016
Fam102a		0.02	0.24	0.08	0.53	0.06	0.16	0.43	0.08	0.54		-0.267863	0.012	0.012				0.854361	0.096	0.04				-2.29196	0.013	0.016				1.097	0.292	0.087	0.00827863	1		1.21514	0.076	0.015				1.88511	0.182	0.033	0.0544136	1		-0.537095	0.344
Dpm2		0.35	0.24	0.4	0.28	0.41	0.25	0.22	0.33	0.22		-0.0860019	0.265	0.177	0.0644934	1		0.445686	0.101	0.04	0.0612107	1		0.431368	0.162	0.149	0.953323	1		-0.880998	0.168	0.152	0.952272	1		0.00853088	0.326	0.194	0.156765	1		0.64142	0.345	0.167	0.113898	1		0.477856	0.219
St6galnac4		0.24	0.14	0.17	0.07	0.18	0.25	0.08	0.17	0.3		-0.147874	0.171	0.107	0.0461449	1		4.23137	0.056	0				0.390592	0.088	0.065				2.10047	0.069	0				1.29629	0.141	0.045	0.0530688	1		-1.24436	0.2	0.133	0.642914	1		-0.851683	0.094
St6galnac6		0.09	0.05	0.06	0.03	0.08	0.04	0.07	0.13	0.17		0.301335	0.066	0.029				-0.019099	0.021	0.01				0.535863	0.05	0.02				0.85249	0.022	0				0.96941	0.076	0.03				-0.673407	0.055	0.033				-1.15179	0.078
Ak1		0	0	0	0.01	0.01	0	0	0	0		-0.905802	0	0.002				-2.09424	0	0				0.294072	0	0.004				-0.901735	0.004	0				0.39605	0.011	0				-0.874469	0	0				-3.67807	0
Eng		0.08	0.01	0.09	0.04	0.13	0.03	0.01	0.05	0.02		-0.282197	0.062	0.041				0.483429	0.005	0				1.54226	0.05	0.028				1.15432	0.033	0				0.0404309	0.076	0.045				-1.72971	0.018	0.033				-3.05216	0.016
Fpgs		0.04	0.07	0.01	0.06	0.04	0.04	0.02	0.04	0.19		1.04467	0.043	0.015				-0.676892	0.019	0.02				1.45125	0.013	0.004				1.75914	0.044	0				2.47782	0.054	0				-0.582362	0.036	0.033				-2.39978	0.031
Cdk9		0.43	0.39	0.49	0.39	0.46	0.57	0.42	0.46	0.43		0.347945	0.362	0.208	0.00117077	1		0.751026	0.178	0.05	0.00266572	1		0.440438	0.225	0.194	0.700715	1		1.59985	0.266	0.043	0.00173197	1		0.679744	0.391	0.179	0.0178678	1		0.725382	0.655	0.3	0.021297	1		-1.00073	0.391
Sh2d3c		0.14	0.4	0.02	0.31	0.2	0.23	0.38	0.17	0.31		-0.0481809	0.113	0.065	0.0569498	1		0.337034	0.159	0.06	0.0174291	1		1.8762	0.038	0.004				0.317601	0.142	0.087	0.331136	1		-0.571464	0.13	0.09	0.499491	1		0.647188	0.327	0.1	0.0366899	1		-1.68372	0.266
Ttc16		0	0	0	0.01	0.01	0	0	0.02	0		0.684373	0	0				-2.09424	0	0				1.63227	0	0				-0.140099	0.004	0				0.659859	0.011	0				-0.874469	0	0				-3.67807	0
Tor2a		0.24	0.27	0.19	0.23	0.26	0.32	0.25	0.28	0.26		0.174103	0.214	0.111	0.00221581	1		0.569083	0.098	0.04				-0.0304065	0.038	0.077				3.80944	0.15	0	0.00518802	1		-0.132866	0.217	0.149	0.438832	1		-0.433167	0.364	0.167	0.181468	1		0.686636	0.266
Ptrh1		0	0	0.02	0.01	0.02	0.02	0	0.01	0		0.638858	0.004	0.002				-2.09424	0	0				-1.57005	0	0.016				-0.717662	0.011	0				1.49818	0.033	0				-1.62709	0.018	0.033				-3.67807	0
Cfap157		0	0	0	0.01	0	0	0	0	0		0.684373	0	0				-2.09424	0	0				1.63227	0	0				-0.685891	0.004	0				0.38639	0.011	0				-0.874469	0	0				-3.67807	0
Stxbp1		0.07	0.08	0.1	0.08	0.08	0.15	0.07	0.07	0		0.538675	0.051	0.027				-1.64995	0.021	0.02				2.19168	0.038	0.02				2.18841	0.04	0				0.37634	0.043	0.03				2.97301	0.218	0	0.00640431	1		-1.12752	0.047
Gm13524		0	0.01	0	0	0	0	0	0	0		0.684373	0	0				0.176459	0.002	0				1.63227	0	0				-2.57447	0	0				-0.457473	0	0				-0.874469	0	0				-3.67807	0
Gm13523		0	0	0.03	0	0	0	0	0	0		0.684373	0	0				-2.09424	0	0				-1.90854	0	0.004				-2.57447	0	0				-0.457473	0	0				-0.874469	0	0				-3.67807	0
Fam129b		0.02	0.04	0.01	0.02	0.12	0.05	0	0.03	0		-0.907356	0.016	0.017				1.42746	0.007	0.01				0.616429	0.013	0.004				-2.43743	0.007	0.022				-1.88072	0.054	0.06				-0.280754	0.036	0.033				-3.67807	0
Lrsam1		0.03	0	0.01	0.03	0.02	0.03	0.02	0.04	0.05		0.473707	0.035	0.017				-0.735032	0.002	0				-0.0759516	0	0.004				-1.05701	0.015	0.022				-0.992286	0.011	0.015				0.965903	0.055	0				-2.40838	0.031
Rpl12		3.24	3.74	3.25	4.13	3.14	3.37	4.04	3.42	3.56		-0.158255	0.996	0.981	0.00153895	1		-0.00944367	0.979	0.99	0.49492	1		0.22107	0.95	0.964	0.0556346	1		-0.0444356	0.978	1	0.932063	1		-0.127509	0.957	0.881	0.614156	1		0.277877	1	1	0.0652123	1		-0.304169	0.984
Slc2a8		0.1	0.03	0.05	0.01	0.08	0.03	0.05	0.08	0.1		-0.329066	0.074	0.044				1.78306	0.007	0				-0.0191965	0.013	0.02				-0.244484	0.015	0				-0.406393	0.065	0.03				-0.141153	0.055	0.033				-1.55045	0.047
Garnl3		0.15	0	0.07	0.02	0.11	0.05	0	0.07	0.13		-0.572456	0.078	0.073				-1.25867	0.002	0				1.07314	0.038	0.024				-1.72238	0.011	0.022				-2.78164	0.022	0.015				-1.50456	0.036	0.067				-3.67807	0
Ralgps1		0.17	0.15	0.06	0.09	0.11	0.08	0.07	0.13	0.14		0.375812	0.125	0.065	0.0149885	1		1.21794	0.077	0.02				-0.529658	0.025	0.016				0.781611	0.058	0.022				0.330568	0.098	0.06				2.1976	0.127	0	0.0438322	1		-1.12519	0.094
Gm13528		0	0.01	0	0	0	0	0	0	0		0.684373	0	0				0.26535	0.002	0				1.63227	0	0				-2.57447	0	0				-0.457473	0	0				-0.874469	0	0				-3.67807	0
Angptl2		0	0.04	0	0.05	0.04	0.01	0	0	0		2.75661	0.012	0				2.35897	0.012	0				1.63227	0	0				1.63218	0.018	0				-1.97599	0.011	0.045				0.223944	0.036	0				-3.67807	0
Zbtb34		0.09	0.05	0.02	0.03	0.09	0.06	0.02	0.02	0.08		0.024653	0.066	0.034				-1.06351	0.016	0.01				-0.482522	0.013	0.012				0.635161	0.026	0				-0.0365777	0.087	0.045				1.68486	0.055	0				-2.55553	0.016
Zbtb43		0.1	0.13	0.02	0.16	0.07	0.12	0.13	0.18	0.12		0.47163	0.093	0.046				-0.044569	0.052	0.02				0.418993	0.013	0.008				2.03192	0.099	0.022				0.469452	0.065	0.03				2.65844	0.2	0	0.00949739	1		-0.301311	0.141
Lmx1b		0.01	0	0	0.01	0.01	0	0	0	0		-1.73587	0	0.005				-2.09424	0	0				1.63227	0	0				-0.359004	0.004	0				0.569827	0.011	0				-0.874469	0	0				-3.67807	0
C130021I20Rik		0	0	0	0	0	0	0	0	0		0.684373	0	0				-2.09424	0	0				1.63227	0	0				-2.57447	0	0				-0.457473	0	0				-0.874469	0	0				-3.67807	0
Mvb12b		0.66	0.02	0.28	0.21	0.19	0.24	0.05	0.47	0.15		0.348484	0.514	0.295	2.49096e-05	0.473606		-0.547882	0.012	0.01				-1.26638	0.1	0.117	0.509029	1		-1.10441	0.109	0.13	0.560339	1		1.26019	0.196	0.06	0.0199474	1		-2.96902	0.073	0.233	0.0213392	1		-1.56512	0.062
Pbx3		0.48	0.32	0.27	0.25	0.52	0.27	0.3	0.32	0.29		0.368179	0.304	0.201	0.0127099	1		-0.0212544	0.082	0.06				1.14035	0.112	0.077	0.358786	1		1.16122	0.106	0.043	0.190052	1		0.011008	0.293	0.179	0.168615	1		-0.468415	0.218	0.167	0.673585	1		-0.623674	0.188
C79798		0.02	0.02	0.01	0.01	0.05	0.01	0.01	0.01	0		1.54438	0.023	0.005				1.74713	0.009	0				-0.0172133	0	0.004				-0.671313	0.011	0				-1.10466	0.022	0.03				-0.158423	0.018	0				-2.85268	0.016
Mapkap1		0.27	0.45	0.18	0.49	0.39	0.42	0.5	0.28	0.56		0.435045	0.241	0.121	0.000454084	1		1.6707	0.197	0.05	0.000563173	1		0.902539	0.075	0.065				4.04282	0.259	0.022	0.000355489	1		0.65414	0.315	0.134	0.0186173	1		0.835217	0.436	0.233	0.0821732	1		-0.539597	0.359
Gapvd1		0.64	0.57	0.23	0.57	0.69	0.54	0.62	0.56	0.66		0.245414	0.42	0.291	0.0249204	1		0.911096	0.232	0.08	0.00148067	1		-0.687429	0.1	0.105	0.792773	1		0.983503	0.318	0.13	0.01929	1		0.3656	0.5	0.313	0.127328	1		1.03187	0.6	0.233	0.00604611	1		0.447726	0.562
Hspa5		1.86	1.53	1.51	1.31	1.76	1.52	1.39	1.88	1.36		0.98742	0.926	0.717	3.46975e-17	6.59703e-13		0.156542	0.618	0.4	0.013781	1		0.745505	0.588	0.565	0.0247795	1		0.82036	0.631	0.37	0.01019	1		0.130217	0.87	0.687	0.0456129	1		0.0100717	0.855	0.8	0.974266	1		0.547291	0.875
Rabepk		0.11	0.2	0.09	0.19	0.08	0.09	0.17	0.12	0.38		0.563646	0.109	0.046	0.00325457	1		0.437476	0.082	0.03				0.389987	0.05	0.04				0.380588	0.088	0.065				-0.0605039	0.076	0.045				0.833213	0.164	0.067	0.204365	1		-2.27908	0.125
Fbxw2		0.34	0.51	0.27	0.43	0.34	0.46	0.59	0.3	0.48		0.228078	0.272	0.162	0.00803872	1		0.868015	0.22	0.05	0.000245439	1		-0.0460875	0.138	0.089	0.310431	1		0.657794	0.252	0.152	0.155734	1		1.36693	0.37	0.119	0.00131195	1		0.561615	0.491	0.233	0.0856513	1		0.511073	0.578
Psmd5		0.12	0.23	0.08	0.27	0.22	0.26	0.36	0.19	0.23		0.447324	0.121	0.051	0.0021267	1		0.520352	0.101	0.04	0.062446	1		0.995442	0.075	0.028				1.71327	0.168	0.043	0.0302617	1		0.925908	0.217	0.09	0.0483472	1		-0.335997	0.309	0.167	0.312886	1		1.24828	0.281
Cutal		0	0	0	0	0	0	0	0	0		0.684373	0	0				-2.09424	0	0				1.63227	0	0				-2.57447	0	0				0.120483	0.011	0				-0.874469	0	0				-3.67807	0
Phf19		0	0.01	0	0.02	0.02	0.21	0	0	0		2.18399	0.008	0				0.912036	0.007	0				1.63227	0	0				0.0961969	0.011	0				1.5443	0.022	0				-0.664	0.218	0.133	0.513129	1		-3.67807	0
Traf1		0.13	0.29	0.05	0.61	0.73	0.47	0.42	0.14	0.52		0.521399	0.097	0.053				-0.211159	0.103	0.07	0.362701	1		1.73367	0.05	0.016				1.93295	0.354	0.065	0.000182877	1		0.358716	0.446	0.179	0.00390477	1		1.63432	0.509	0.2	0.00465416	1		1.51922	0.344
AI182371		0	0	0	0	0	0	0	0	0		-1.20934	0	0.002				-2.09424	0	0				1.63227	0	0				-2.57447	0	0				-0.457473	0	0				-0.874469	0	0				-3.67807	0
Cntrl		0.28	0.41	0.1	0.39	0.45	0.69	0.56	0.4	0.32		0.131903	0.226	0.126	0.00465763	1		0.354282	0.166	0.09	0.0813485	1		-0.902522	0.038	0.036				-1.12222	0.186	0.196	0.691294	1		-0.243042	0.283	0.134	0.0516492	1		0.368066	0.727	0.4	0.128235	1		-0.0228389	0.453
Rab14		1.08	0.88	0.82	0.8	1.23	0.85	0.81	0.92	0.94		-0.0927515	0.751	0.516	0.10633	1		0.164511	0.377	0.2	0.0118456	1		0.166347	0.375	0.363	0.980574	1		-0.495515	0.412	0.37	0.772901	1		0.298794	0.783	0.537	0.0903071	1		-0.291414	0.782	0.7	0.3614	1		-0.212827	0.672
Gm13605		0	0	0	0	0	0	0	0	0		0.684373	0	0				-2.09424	0	0				1.63227	0	0				-2.57447	0	0				-0.457473	0	0				-0.874469	0	0				-3.67807	0
Gsn		0.79	0.37	0.73	0.15	0.72	0.6	0.25	0.75	0.22		0.383287	0.626	0.361	1.30665e-05	0.248433		0.530952	0.141	0.06	0.0391665	1		0.725901	0.412	0.31	0.123998	1		-0.744305	0.091	0.087				-0.315568	0.413	0.388	0.7456	1		-0.121126	0.436	0.467	0.66079	1		0.673452	0.234
Stom		0.12	0	0.05	0.04	0.3	0.05	0.02	0.07	0.06		-0.260131	0.089	0.073				-2.09424	0	0				-0.00831155	0.038	0.024				1.15685	0.022	0				-0.111182	0.239	0.104	0.0511413	1		-2.11925	0.018	0.067				-2.34087	0.031
Ggta1		0.33	0.51	0.16	0.17	0.45	0.4	0.41	0.45	0.31		0.230255	0.265	0.145	0.00146853	1		1.60656	0.232	0.04	3.02137e-05	0.574453		0.22882	0.112	0.065	0.2056	1		0.80084	0.073	0.022				0.79247	0.359	0.149	0.00706403	1		-0.233601	0.418	0.267	0.465099	1		1.496	0.422
Dab2ip		0.01	0.02	0.02	0.01	0.04	0.04	0	0	0.1		1.73034	0.019	0.002				0.560839	0.007	0.01				4.44682	0.025	0				-3.9806	0.004	0.022				-1.22598	0.011	0.03				1.18094	0.055	0				-3.67807	0
Ttll11		0	0.01	0	0.03	0.01	0.02	0	0	0		0.636039	0.004	0.002				0.230114	0.005	0				2.94564	0.013	0				-1.22677	0.015	0.022				-1.56992	0	0.015				0.486248	0.036	0				-3.67807	0
Ndufa8		0.76	0.68	0.88	0.79	0.83	0.99	0.63	0.83	0.73		-0.0969022	0.595	0.419	0.209158	1		-0.572215	0.26	0.25	0.657793	1		0.130441	0.338	0.347	0.720686	1		0.0201582	0.445	0.304	0.277049	1		-0.167861	0.598	0.463	0.734233	1		-0.148865	0.873	0.633	0.691136	1		-1.05775	0.5
Morn5		0	0	0	0	0	0	0	0	0		0.684373	0	0				-2.09424	0	0				1.63227	0	0				-2.57447	0	0				-0.457473	0	0				-0.874469	0	0				-3.67807	0
Lhx6		0	0	0	0	0	0.02	0	0	0		0.684373	0	0				-2.09424	0	0				1.63227	0	0				-2.57447	0	0				-0.457473	0	0				0.332095	0.018	0				-3.67807	0
Rbm18		0.13	0.14	0.14	0.23	0.08	0.16	0.28	0.2	0.03		0.091314	0.101	0.056	0.0450432	1		0.157833	0.054	0.04				0.520363	0.038	0.048				0.400119	0.128	0.065	0.249064	1		-0.281213	0.065	0.045				1.15628	0.255	0.067	0.0438149	1		-0.706726	0.219
Mrrf		0.11	0.13	0.04	0.14	0.05	0.13	0.15	0.12	0.07		0.304844	0.086	0.048				-0.269141	0.052	0.05				-0.941712	0.013	0.02				0.594373	0.084	0.022				1.43245	0.076	0.015				1.30891	0.182	0.033	0.0606238	1		-1.83957	0.094
Ptgs1		0.39	0.01	0.19	0.02	0.2	0.04	0.03	0.21	0		-0.00730057	0.265	0.157	0.00794627	1		-0.998377	0.009	0.01				0.025823	0.088	0.069				-3.03573	0.007	0.043				0.37171	0.13	0.045	0.0848772	1		-2.95798	0	0.067				-2.19055	0.047
Pdcl		0.12	0.16	0.14	0.1	0.09	0.11	0.14	0.1	0.28		0.00763919	0.097	0.056				-0.29757	0.052	0.02				-0.119972	0.025	0.044				-1.14668	0.04	0.065				-0.339936	0.065	0.06				-1.27541	0.091	0.133	0.453844	1		-0.174258	0.156
Rc3h2		0.26	0.36	0.14	0.35	0.29	0.32	0.47	0.19	0.38		0.593588	0.206	0.114	0.00309677	1		0.0765283	0.141	0.06	0.0447917	1		0.355236	0.062	0.048				1.58234	0.212	0.065	0.019517	1		0.644081	0.217	0.104	0.0924671	1		-0.216494	0.345	0.167	0.180996	1		-0.721742	0.422
Zbtb6		0.06	0.09	0.03	0.05	0.08	0.03	0.09	0.04	0.05		-0.437857	0.039	0.034				-0.334758	0.037	0.02				-0.166315	0.013	0.012				-0.834983	0.033	0.022				-0.94129	0.054	0.075				0.937571	0.055	0				-0.76296	0.078
Zbtb26		0.05	0.05	0	0.03	0.04	0.03	0.03	0.01	0		0.0825926	0.039	0.024				-0.843401	0.019	0.01				1.63227	0	0				1.03753	0.029	0				0.250042	0.033	0.015				0.808848	0.036	0				-2.18589	0.047
Rabgap1		0.37	0.49	0.13	0.52	0.45	0.42	0.61	0.33	0.5		0.204733	0.261	0.16	0.0106535	1		0.74634	0.206	0.08	0.00658818	1		0.740931	0.1	0.052	0.150896	1		0.663233	0.259	0.109	0.0438949	1		-0.492064	0.272	0.224	0.733108	1		0.443577	0.455	0.167	0.0221076	1		-0.817175	0.516
Strbp		0.25	1.2	0.08	0.56	0.52	1.05	1.03	0.63	0.77		0.458033	0.206	0.102	0.000838769	1		0.261421	0.487	0.24	0.000766301	1		-1.50913	0.025	0.036				0.751803	0.285	0.109	0.0268434	1		0.289024	0.37	0.239	0.171826	1		0.389322	0.691	0.533	0.378073	1		0.102616	0.719
Gpr21		0.01	0	0	0.01	0	0	0	0	0.15		1.31798	0.012	0.002				-2.09424	0	0				1.63227	0	0				-1.04393	0.004	0				-0.457473	0	0				-0.874469	0	0				-3.67807	0
Dennd1a		1.17	0.93	0.33	1.01	1.1	0.84	1.02	1.1	0.86		-0.0793289	0.696	0.564	0.876045	1		0.457623	0.377	0.17	0.00103058	1		0.186911	0.138	0.121	0.82352	1		-0.0352414	0.46	0.326	0.339734	1		1.04809	0.62	0.328	0.000309635	1		0.399759	0.727	0.533	0.336118	1		-0.131544	0.719
Nek6		0.29	0	0.16	0.05	0.17	0.07	0	0.27	0		-0.0213187	0.171	0.126	0.188133	1		-0.76148	0.002	0				0.267267	0.1	0.056	0.215045	1		1.43637	0.022	0				0.554193	0.163	0.075	0.135564	1		-1.69726	0.055	0.133	0.186404	1		-3.67807	0
Psmb7		0.44	0.53	0.52	0.47	0.54	0.9	0.57	0.69	0.59		0.197715	0.385	0.223	0.00120369	1		0.851959	0.234	0.08	0.0012379	1		0.535086	0.312	0.181	0.0289708	1		0.0834253	0.266	0.196	0.38499	1		-0.462967	0.402	0.313	0.838147	1		0.256567	0.727	0.433	0.106053	1		-0.194	0.453
Nr6a1		0.25	0.19	0.03	0.21	0.17	0.18	0.11	0.23	0.09		-0.152796	0.128	0.109	0.557421	1		-0.128911	0.061	0.03				1.31139	0.038	0.008				0.618636	0.088	0.022				-0.264206	0.12	0.09	0.63034	1		1.33227	0.236	0.067	0.0552645	1		-0.539377	0.094
Nr6a1os		0.16	0.01	0.03	0.02	0.06	0.1	0.01	0.12	0.05		-0.138389	0.082	0.056				-3.27647	0.002	0.01				1.13643	0.025	0.012				-5.23583	0	0.043				0.365238	0.033	0.015				-0.878136	0.036	0.067				-2.9386	0.016
Olfml2a		0	0	0	0	0	0	0	0	0		0.684373	0	0				-2.09424	0	0				1.63227	0	0				-2.57447	0	0				-0.457473	0	0				-0.874469	0	0				-3.67807	0
Gm13496		0	0.01	0	0	0	0	0	0	0		0.684373	0	0				0.436552	0.005	0				1.63227	0	0				-2.57447	0	0				-0.457473	0	0				-0.874469	0	0				-3.67807	0
Wdr38		0	0.01	0.01	0.01	0	0.02	0.01	0.01	0.04		1.92656	0.004	0				0.319141	0.005	0				-0.184676	0	0.004				-0.260295	0.007	0				-0.457473	0	0				0.698104	0.036	0				-2.8749	0.016
Rpl35		1.86	2.09	2.09	2.08	1.84	2.08	2.12	2.02	1.51		-0.321108	0.891	0.872	0.00065561	1		-0.709064	0.794	0.77	7.23573e-06	0.137573		-0.349486	0.7	0.81	0.00674322	1		-0.142986	0.865	0.783	0.425999	1		-0.561469	0.848	0.821	0.0197156	1		-0.287927	0.982	1	0.305196	1		-0.358579	0.969
Arpc5l		0.67	1.46	0.68	0.83	0.7	2.06	1.13	0.67	0.8		0.486924	0.556	0.312	1.1805e-05	0.224448		0.41332	0.639	0.39	0.0074047	1		0.23075	0.288	0.27	0.976608	1		0.44042	0.445	0.304	0.15094	1		-0.054472	0.543	0.403	0.424883	1		0.336975	1	0.733	0.0678265	1		-0.530294	0.781
Golga1		0.16	0.22	0.09	0.22	0.2	0.12	0.3	0.07	0.33		0.297247	0.132	0.063	0.00552593	1		1.2479	0.103	0.03	0.0233167	1		-0.317769	0.038	0.02				-0.537664	0.106	0.087	0.772753	1		-0.240699	0.141	0.104	0.617411	1		1.06537	0.182	0.033	0.0650818	1		0.957541	0.281
Scai		0.13	0.47	0.03	0.4	0.22	0.72	0.56	0.23	0.29		0.195964	0.086	0.044				1.38252	0.204	0.07	0.00176796	1		-0.422293	0.013	0.016				-0.979706	0.153	0.174	0.531666	1		-0.747084	0.152	0.09	0.337211	1		0.919044	0.6	0.233	0.0099988	1		0.281329	0.5
Ppp6c		0.36	0.71	0.37	0.43	0.47	0.64	0.53	0.49	0.67		-0.151514	0.284	0.191	0.0724418	1		0.561555	0.297	0.12	0.00118215	1		0.148316	0.15	0.117	0.520159	1		-0.140022	0.259	0.152	0.205326	1		0.294114	0.413	0.239	0.107371	1		1.3621	0.655	0.267	0.00181947	1		-0.56025	0.406
Lrp1b		0.01	0.01	0	0	0.01	0	0	0.01	0		1.43075	0.008	0.002				0.329802	0.005	0				1.63227	0	0				-2.57447	0	0				1.16357	0.011	0				-0.874469	0	0				-3.67807	0
Kynu		0.34	0.71	0.13	0.02	0.57	0.2	0.49	0.25	0.12		-0.886606	0.136	0.15	0.370534	1		1.12243	0.267	0.11	0.00152619	1		0.478682	0.075	0.052				-0.792852	0.018	0.022				0.745148	0.293	0.134	0.027043	1		0.0101425	0.218	0.067	0.109239	1		-1.30644	0.359
Arhgap15		2.17	2.73	0.75	2.98	1.97	2.03	3.06	2.2	2.45		-0.148859	0.953	0.862	0.987221	1		0.838855	0.869	0.62	1.93566e-06	0.0368028		-0.0765754	0.238	0.298	0.197639	1		0.574265	0.949	0.826	0.0130929	1		0.0455534	0.793	0.612	0.203379	1		0.39932	0.891	0.8	0.304519	1		-0.435563	1
Gtdc1		0.55	0.69	0.06	0.69	0.44	0.71	0.85	0.48	0.64		-0.00399223	0.346	0.23	0.020071	1		0.750205	0.283	0.09	0.000211401	1		-0.323504	0.038	0.036				0.139612	0.31	0.196	0.208305	1		1.73745	0.326	0.075	0.000222116	1		0.783879	0.509	0.2	0.0238932	1		-0.394644	0.609
Zeb2		2	0.95	1.07	0.48	2.3	0.81	0.75	1.66	1.34		0.125104	0.938	0.816	0.0389125	1		0.148679	0.288	0.19	0.0982857	1		-0.429642	0.338	0.44	0.103059	1		-0.816608	0.113	0.13	0.69709	1		0.00854453	0.826	0.716	0.284006	1		-0.107662	0.255	0.333	0.289267	1		-1.34959	0.391
Zeb2os		0.52	0.07	0.54	0.04	0.29	0.08	0.03	0.45	0.09		-0.387743	0.374	0.269	0.314916	1		-1.91956	0.021	0.04				0.68241	0.3	0.194	0.0779743	1		-0.646084	0.029	0.022				-0.724703	0.174	0.149	0.898713	1		-1.88482	0.036	0.133	0.091451	1		-1.91544	0.047
Gm13479		0.03	0	0.01	0	0.05	0	0	0	0		-0.259155	0.019	0.012				-2.09424	0	0				-0.240245	0	0.004				-2.57447	0	0				-2.46294	0.011	0.015				-0.874469	0	0				-3.67807	0
Gm13470		0	0	0	0	0.01	0	0	0	0		0.684373	0	0				-2.09424	0	0				1.63227	0	0				-2.57447	0	0				-1.56992	0	0.015				-0.874469	0	0				-3.67807	0
Gm13481		0	0	0	0	0	0	0.02	0	0.04		0.684373	0	0				-2.09424	0	0				1.63227	0	0				-1.75125	0.004	0				-0.457473	0	0				-0.874469	0	0				-2.36904	0.016
Acvr2a		0.13	0.05	0.06	0.12	0.12	0.05	0.09	0.02	0.23		0.556775	0.113	0.048	0.0030764	1		2.77548	0.023	0				-1.89258	0.013	0.032				0.113614	0.051	0.043				3.92285	0.12	0	0.00352332	1		-1.80235	0.018	0.067				-0.706955	0.094
Orc4		0.16	0.38	0.1	0.44	0.35	0.3	0.47	0.43	0.36		0.0673586	0.132	0.077	0.0369952	1		0.993446	0.157	0.06	0.0156014	1		0.434033	0.038	0.044				-0.16431	0.237	0.109	0.106455	1		0.236956	0.261	0.179	0.31638	1		1.50572	0.473	0.1	0.00239599	1		1.72267	0.391
Mbd5		0.56	0.89	0.21	0.83	0.7	0.46	0.96	0.47	1.08		0.0440449	0.362	0.24	0.0207343	1		0.691677	0.358	0.18	0.0038166	1		1.13795	0.1	0.073	0.461359	1		0.802057	0.427	0.196	0.00900451	1		0.790454	0.478	0.194	0.00045346	1		0.78402	0.491	0.2	0.0274938	1		0.29019	0.719
Epc2		0.35	0.5	0.16	0.47	0.28	0.4	0.48	0.36	0.19		0.0978746	0.241	0.167	0.06965	1		0.133429	0.185	0.11	0.135194	1		0.339961	0.062	0.04				0.850333	0.241	0.109	0.0567558	1		0.444366	0.25	0.134	0.119577	1		0.844778	0.418	0.167	0.0508122	1		0.221261	0.391
Kif5c		0.03	0.03	0.01	0.07	0.04	0.01	0.02	0	0		-2.13819	0.008	0.015				-1.93749	0.009	0.02				-0.673636	0	0.004				2.08405	0.029	0				-1.6585	0.011	0.03				-0.186592	0.018	0				-2.45082	0.016
Lypd6b		0	0	0	0.21	0.03	0.04	0.14	0	0		0.684373	0	0				-1.35999	0.002	0				1.63227	0	0				0.503825	0.106	0.022	0.0794381	1		1.89597	0.043	0				-1.52957	0.018	0.033				-0.209942	0.125
Lypd6		0	0	0	0	0.02	0	0	0	0		0.684373	0	0				-2.09424	0	0				1.63227	0	0				-2.57447	0	0				1.72682	0.022	0				-0.874469	0	0				-3.67807	0
Mmadhc		0.19	0.18	0.16	0.24	0.28	0.24	0.11	0.21	0.11		-0.0488126	0.136	0.09	0.121864	1		1.55127	0.068	0.02				1.07807	0.062	0.056				-0.177068	0.117	0.043	0.165701	1		0.277005	0.261	0.149	0.161922	1		0.499883	0.309	0.1	0.0609699	1		-0.529575	0.125
Gm13483		0.03	0	0.01	0.03	0.01	0	0.02	0.11	0		2.07411	0.043	0.01				-0.969341	0.005	0				0.1353	0	0.004				0.701418	0.011	0				-0.0567268	0.011	0.015				-0.874469	0	0				-2.59191	0.016
Rnd3		0.08	0.01	0.02	0.02	0.28	0.14	0.01	0.01	0		0.725658	0.054	0.027				0.108935	0.002	0				2.27823	0.038	0.004				0.117499	0.015	0				-0.887779	0.141	0.09	0.410216	1		-0.924093	0.055	0.067				-3.0144	0.016
Rbm43		0.15	0.3	0.11	0.21	0.13	0.2	0.12	0.16	0.23		0.317588	0.14	0.07	0.0060765	1		-0.197156	0.112	0.07	0.272559	1		-0.83798	0.038	0.044				-0.581684	0.099	0.087				-0.0707054	0.152	0.075	0.192445	1		0.778811	0.255	0.1	0.114194	1		-2.57132	0.094
Nmi		0.27	0.57	0.32	0.57	0.44	0.38	0.73	0.47	0.86		0.679637	0.261	0.121	4.32264e-05	0.821864		-0.0177781	0.244	0.12	0.0214596	1		0.377344	0.162	0.117	0.363621	1		0.715774	0.318	0.174	0.064975	1		-0.564133	0.293	0.194	0.408709	1		-0.257136	0.436	0.333	0.847639	1		-1.05155	0.641
Tnfaip6		0	0	0	0	0.02	0	0	0	0		0.684373	0	0				-2.09424	0	0				1.63227	0	0				-2.57447	0	0				-2.44341	0	0.015				-0.368156	0.018	0				-3.67807	0
Rif1		0.28	0.51	0.1	0.68	0.47	0.62	0.65	0.28	0.28		-0.170577	0.167	0.14	0.587793	1		-0.504128	0.19	0.16	0.800166	1		-0.523392	0.05	0.04				0.0537282	0.336	0.261	0.640717	1		0.805581	0.38	0.09	0.000143839	1		0.323543	0.509	0.333	0.184655	1		-0.896832	0.484
Neb		0	0.01	0	0.08	0	0	0.04	0	0.04		1.852	0.004	0				0.313522	0.005	0				1.63227	0	0				2.13742	0.026	0				-0.457473	0	0				-0.874469	0	0				-1.87924	0.031
Gm13522		0	0	0	0	0	0	0	0	0		0.684373	0	0				-2.09424	0	0				1.63227	0	0				-2.57447	0	0				-0.457473	0	0				-0.874469	0	0				-3.67807	0
Arl5a		0.15	0.21	0.25	0.26	0.33	0.42	0.19	0.15	0.19		0.206267	0.125	0.073	0.0441843	1		2.27748	0.11	0.01	0.00199628	1		0.33073	0.088	0.069				1.44359	0.142	0.043	0.0675014	1		0.414196	0.261	0.134	0.0987117	1		0.857794	0.455	0.2	0.0455566	1		0.232488	0.156
A430018G15Rik		0.05	0.08	0.04	0.01	0.02	0.14	0	0.06	0.07		-0.834191	0.023	0.019				0.375813	0.021	0.02				-2.09336	0	0.02				-0.997351	0.004	0				-2.40883	0	0.015				0.958547	0.164	0.067	0.227761	1		-3.67807	0
Cacnb4		0	0.01	0	0	0.01	0.02	0	0	0		0.684373	0	0				0.262713	0.007	0				1.63227	0	0				-1.21843	0.004	0				0.398448	0.011	0				0.330173	0.018	0				-3.67807	0
Stam2		0.22	0.32	0.07	0.32	0.28	0.34	0.21	0.18	0.32		0.368629	0.183	0.097	0.00378689	1		0.0198352	0.112	0.08	0.409658	1		-1.16411	0.038	0.02				0.861942	0.193	0.087	0.0920179	1		0.15761	0.25	0.119	0.0854471	1		-1.18665	0.291	0.233	0.971868	1		-1.17559	0.172
Fmnl2		1.23	0.05	0.33	0.17	1.07	0.3	0.18	1.07	0.25		0.169845	0.743	0.535	0.010372	1		-1.07217	0.014	0.02				0.617652	0.162	0.117	0.337122	1		0.427362	0.08	0.043				0.343828	0.489	0.313	0.05881	1		-2.36286	0.055	0.167	0.0862661	1		0.189013	0.141
Prpf40a		0.7	0.83	0.41	0.91	0.8	1.03	0.84	0.84	0.82		0.0555039	0.49	0.354	0.0808993	1		0.16423	0.333	0.21	0.0647493	1		0.114866	0.175	0.153	0.766078	1		0.188208	0.471	0.348	0.404701	1		1.02229	0.674	0.284	7.45468e-05	1		0.479873	0.836	0.533	0.0625598	1		1.10127	0.703
Arl6ip6		0.19	0.28	0.15	0.21	0.32	0.34	0.2	0.33	0.3		-0.201015	0.14	0.092	0.122643	1		-0.495431	0.105	0.05	0.114291	1		-0.973036	0.062	0.073				1.12517	0.124	0.043	0.118336	1		0.261095	0.228	0.149	0.264992	1		0.0642567	0.364	0.233	0.327248	1		0.365898	0.25
Rprm		0	0	0	0	0	0	0	0	0		0.684373	0	0				-1.10726	0.002	0				1.63227	0	0				-2.57447	0	0				-0.457473	0	0				-0.874469	0	0				-3.67807	0
Galnt13		0	0.04	0.01	0	0.01	0	0.01	0	0		2.50957	0.008	0				-5.04279	0.002	0.02				-0.139565	0	0.004				-2.57447	0	0				1.03009	0.022	0				-0.874469	0	0				-2.79471	0.016
Gm14033		0	0	0	0	0	0	0	0	0		0.684373	0	0				-2.09424	0	0				1.63227	0	0				-2.57447	0	0				-0.457473	0	0				-0.874469	0	0				-3.67807	0
Kcnj3		0.01	0.01	0	0	0.06	0	0	0	0		0.841558	0.008	0.002				0.74372	0.002	0				1.63227	0	0				-2.57447	0	0				2.88228	0.033	0				-0.874469	0	0				-3.67807	0
Nr4a2		0.02	0.02	0.02	0.17	0.35	0.06	0.17	0.01	0.53		0.296912	0.016	0.01				1.61344	0.014	0				0.649178	0.013	0.004				-0.778039	0.062	0.065				1.56721	0.25	0.09	0.0162368	1		1.7384	0.091	0				0.134899	0.125
BB557941		0	0.01	0	0.03	0	0.02	0	0	0		0.684373	0	0				-5.1782	0	0.01				1.63227	0	0				0.903342	0.011	0				-0.457473	0	0				0.574961	0.018	0				-3.67807	0
A930012O16Rik		0	0.01	0.01	0	0.04	0.01	0	0	0		0.684373	0	0				0.64775	0.007	0				-0.117459	0	0.004				-1.4375	0.004	0				0.719524	0.022	0.015				0.114408	0.018	0				-3.67807	0
Gpd2		0.13	0.58	0.09	0.25	0.38	0.29	0.46	0.26	0.36		0.670023	0.125	0.048	0.000674466	1		-0.134056	0.201	0.14	0.258334	1		1.62661	0.05	0.012				3.91784	0.157	0	0.00408007	1		0.359229	0.293	0.164	0.0917724	1		0.141256	0.327	0.167	0.184062	1		1.68626	0.391
Cytip		0.83	1.59	0.49	1.63	1.39	0.79	1.71	0.9	1.33		0.248367	0.545	0.366	0.000689719	1		0.356014	0.656	0.42	0.006978	1		-0.00552848	0.288	0.185	0.19796	1		0.127787	0.741	0.587	0.550824	1		0.251233	0.717	0.522	0.0931627	1		-0.16717	0.564	0.4	0.465044	1		0.708379	0.984
Gm13546		0	0	0	0.08	0.02	0.01	0.02	0.01	0		0.684373	0	0				-2.09424	0	0				1.63227	0	0				2.26133	0.04	0				1.54299	0.033	0				-0.158423	0.018	0				-2.59191	0.016
Acvr1c		0	0	0	0	0.01	0	0	0	0		-0.693286	0	0.002				-2.09424	0	0				1.63227	0	0				-1.34993	0.004	0				1.04444	0.011	0				-0.874469	0	0				-3.67807	0
Gm13544		0	0	0.01	0	0	0	0	0	0		0.684373	0	0				-2.09424	0	0				-0.107463	0	0.004				-2.57447	0	0				-0.457473	0	0				-0.874469	0	0				-3.67807	0
Acvr1		0.27	0.01	0.09	0.02	0.13	0.03	0.02	0.12	0.05		0.272566	0.202	0.107	0.00227598	1		0.853783	0.007	0				-0.171046	0.05	0.044				0.00282041	0.022	0				0.998661	0.12	0.06	0.200756	1		-1.01365	0.036	0.033				-2.24373	0.031
Upp2		0.28	0.04	0.17	0.03	0.08	0.05	0.07	0.06	0.11		-0.225203	0.191	0.14	0.219878	1		-0.497471	0.014	0.01				-0.480368	0.025	0.077				0.75298	0.029	0				1.85949	0.109	0.015	0.0231031	1		-3.31707	0	0.1	0.0183342	1		-1.14753	0.047
Gm13558		0	0	0	0	0	0	0	0	0		0.684373	0	0				-2.09424	0	0				1.63227	0	0				-2.57447	0	0				-0.457473	0	0				-0.874469	0	0				-3.67807	0
Ccdc148		0.03	0.01	0	0.02	0.05	0	0.01	0	0.1		0.73637	0.016	0.01				-2.89846	0.002	0.01				1.63227	0	0				0.593938	0.007	0				2.71964	0.033	0				-0.874469	0	0				-2.81124	0.016
Gm11099		0	0	0	0.02	0	0	0	0	0.11		0.684373	0	0				-2.09424	0	0				1.63227	0	0				-0.0226923	0.015	0				-0.457473	0	0				-0.874469	0	0				-3.67807	0
Pkp4		0.2	0.06	0.08	0.2	0.2	0.26	0.23	0.12	0.42		-0.230284	0.125	0.075	0.0557837	1		2.99367	0.021	0				0.504496	0.038	0.028				2.43348	0.12	0.022	0.0431689	1		-0.927178	0.13	0.119	0.96378	1		-0.348553	0.236	0.2	0.874761	1		0.534855	0.234
5330411J11Rik		0	0	0	0	0	0	0	0	0		0.684373	0	0				-2.09424	0	0				1.63227	0	0				-2.57447	0	0				-0.457473	0	0				-0.874469	0	0				-3.67807	0
Dapl1		0.06	0.08	0.11	1.2	0.07	0.07	0.91	0.01	0		0.400601	0.043	0.017				-1.36266	0.026	0.02				1.72401	0.013	0.02				0.388	0.347	0.217	0.109582	1		0.183892	0.033	0.03				1.90833	0.036	0				0.491686	0.484
Tanc1		0.04	0.03	0	0.27	0.07	0.05	0.33	0.08	0.05		1.78139	0.035	0.015				1.75214	0.012	0				3.00203	0.013	0				1.88744	0.139	0.022	0.0287598	1		1.2667	0.065	0.03				0.382993	0.073	0.033				1.12734	0.234
Wdsub1		0.08	0.02	0	0.03	0.08	0.08	0.04	0.06	0.02		-0.391267	0.047	0.044				-2.23795	0.009	0.01				2.94564	0.013	0				0.689426	0.026	0				-0.111992	0.065	0.045				0.311786	0.091	0.033				-1.82897	0.047
Baz2b		1.01	1.51	0.39	0.78	1.18	1.32	1.21	1.14	1.08		-0.113395	0.63	0.492	0.383369	1		0.284295	0.616	0.4	0.0225309	1		0.233479	0.212	0.153	0.331023	1		-0.153184	0.361	0.348	0.882786	1		-0.313884	0.717	0.493	0.208814	1		1.06924	0.909	0.5	0.00170161	1		0.27694	0.844
Gm13572		0	0.01	0	0	0.01	0	0.01	0.04	0		-1.19066	0	0.002				0.563781	0.007	0				1.63227	0	0				-2.00317	0.004	0				-1.83005	0	0.015				-0.874469	0	0				-2.9386	0.016
Gm13620		0.01	0.01	0	0.02	0	0.05	0.01	0	0		0.412778	0.004	0.002				0.449457	0.007	0				1.63227	0	0				0.195957	0.011	0				-0.457473	0	0				-2.43945	0.018	0.067				-3.0144	0.016
March7		0.4	0.64	0.2	0.59	0.48	0.6	0.76	0.38	0.49		-0.226942	0.276	0.203	0.278882	1		1.21323	0.265	0.08	0.000170197	1		0.537468	0.1	0.073	0.47199	1		0.174354	0.314	0.196	0.223011	1		0.45962	0.38	0.209	0.0599892	1		-0.231946	0.6	0.467	0.934719	1		2.64118	0.609
Cd302		0.63	0.01	0.68	0.07	0.62	0.16	0.01	0.5	0.05		-0.215993	0.416	0.327	0.519578	1		0.351875	0.007	0				-0.340734	0.275	0.286	0.584703	1		2.10603	0.055	0				-0.375098	0.413	0.373	0.798906	1		-2.627	0.055	0.2	0.0281343	1		-3.0144	0.016
Ly75		0	0.12	0.02	0.26	0.19	0.2	0.29	0.06	0.06		1.32814	0.004	0				0.231416	0.04	0.03				3.62099	0.025	0.004				1.32317	0.135	0.043	0.0876571	1		-0.927074	0.12	0.06	0.234054	1		-0.684713	0.164	0.133	0.854377	1		-0.668135	0.234
Pla2r1		0.01	0	0	0	0	0	0	0	0		3.47309	0.004	0				-2.09424	0	0				1.63227	0	0				-2.57447	0	0				-0.457473	0	0				-0.874469	0	0				-3.67807	0
Itgb6		0	0	0	0	0	0	0	0	0		0.684373	0	0				-2.09424	0	0				1.63227	0	0				-2.57447	0	0				-0.457473	0	0				-0.874469	0	0				-3.67807	0
Rbms1		0.65	0.61	0.31	0.8	1.02	0.42	0.83	0.73	0.87		0.062228	0.44	0.31	0.0412533	1		0.605746	0.251	0.12	0.0137045	1		-0.119948	0.162	0.121	0.495982	1		0.137506	0.431	0.239	0.0795029	1		-0.51033	0.576	0.478	0.9355	1		0.0477524	0.382	0.3	0.608966	1		-0.0401637	0.625
Tank		1.03	1.07	0.37	0.82	0.91	0.9	1.06	1.11	0.56		-0.00881792	0.642	0.458	0.0603828	1		0.312551	0.377	0.21	0.00854264	1		-0.555184	0.175	0.169	0.820824	1		-0.431451	0.394	0.304	0.648107	1		0.243588	0.511	0.388	0.371619	1		0.351151	0.691	0.5	0.427243	1		-0.574245	0.719
Psmd14		0.56	0.63	0.35	0.79	0.55	0.94	0.82	0.51	0.86		0.136505	0.428	0.264	0.00395628	1		0.224211	0.269	0.15	0.0466823	1		-1.00269	0.125	0.161	0.321804	1		0.112746	0.431	0.283	0.180122	1		0.630022	0.478	0.224	0.00671838	1		0.144314	0.8	0.6	0.365142	1		0.401977	0.625
Slc4a10		0	0	0	0.03	0	0	0	0	0		-1.13153	0	0.002				-2.09424	0	0				1.63227	0	0				0.664136	0.004	0				-0.457473	0	0				-0.874469	0	0				-3.67807	0
Dpp4		0.16	0.48	0.07	0.58	0.75	0.24	0.67	0.3	0.11		0.286508	0.132	0.075	0.0256898	1		1.52024	0.199	0.05	0.000541919	1		-0.533514	0.038	0.02				0.408623	0.285	0.174	0.177172	1		0.369985	0.413	0.269	0.119855	1		-0.656755	0.164	0.2	0.584608	1		-0.241317	0.5
Gm13561		0.01	0.04	0	0.05	0.08	0.03	0.05	0	0		0.59966	0.008	0.002				2.21309	0.019	0				1.63227	0	0				1.48179	0.029	0				1.43172	0.054	0.015				0.906149	0.036	0				-1.42007	0.047
Gm13565		0	0	0	0	0	0	0	0	0		1.72993	0.004	0				-2.09424	0	0				1.63227	0	0				-2.57447	0	0				-0.457473	0	0				-0.874469	0	0				-3.67807	0
Gcg		2.92	3.94	3.91	3.82	3.17	2.91	3.02	2.93	3.43		0.809237	1	0.973	5.83054e-45	1.10856e-40		0.563256	1	0.96	3.48846e-13	6.6326e-09		1.29206	0.988	1	1.13523e-13	2.15841e-09		1.3801	1	1	6.00932e-11	1.14255e-06		0.570326	1	0.955	1.01104e-07	0.0019223		0.488111	1	1	0.00115085	1		0.547215	1
Fap		0.03	0	0	0.04	0.02	0	0	0.04	0		-0.785113	0.016	0.024				-1.23056	0.002	0				1.63227	0	0				-3.07936	0.011	0.043				-0.389648	0.022	0.015				-0.874469	0	0				-3.67807	0
Ifih1		0.29	0.03	0.15	0.22	0.29	0.07	0.12	0.65	0.17		0.362459	0.21	0.123	0.0102347	1		1.84859	0.014	0				-0.484037	0.062	0.06				-1.28579	0.109	0.174	0.167277	1		-0.0812785	0.207	0.164	0.703429	1		-1.66684	0.036	0.067				-0.335208	0.109
Gca		0.04	0.02	0.05	0.04	0.14	0.03	0.02	0	0		0.904506	0.051	0.015				0.0502201	0.009	0.01				-0.583536	0.025	0.02				-0.480136	0.018	0.022				0.965265	0.152	0.06	0.0774125	1		-0.748711	0.018	0.033				-2.4961	0.016
Kcnh7		0	0	0	0	0	0	0	0	0		1.80922	0.004	0				-2.09424	0	0				3.00203	0.013	0				-2.57447	0	0				0.333505	0.011	0				-0.874469	0	0				-3.67807	0
Fign		0	0	0	0	0	0	0	0	0		0.684373	0	0				-2.09424	0	0				1.63227	0	0				-2.57447	0	0				-0.457473	0	0				-0.874469	0	0				-3.67807	0
Grb14		0	0	0.02	0.03	0.01	0	0.01	0	0.02		0.684373	0	0				-0.647649	0.002	0				-1.44647	0	0.012				0.756129	0.018	0				0.73635	0.022	0				-0.874469	0	0				-2.9386	0.016
Cobll1		0.01	0.87	0.02	0.22	0.12	0.13	0.53	0.26	0.7		0.0690966	0.008	0.01				0.59732	0.337	0.17	0.00379158	1		-0.985676	0	0.004				1.24066	0.095	0.043				4.01297	0.13	0	0.00222905	1		-0.741647	0.109	0.067	0.592301	1		0.407866	0.391
Gm13594		0.01	0	0.03	0	0	0.02	0	0.04	0		-1.59666	0	0.002				-2.09424	0	0				4.94385	0.013	0				-2.57447	0	0				-0.457473	0	0				-2.51187	0	0.033				-3.67807	0
Slc38a11		0	0	0	0	0	0	0	0	0		0.684373	0	0				-2.09424	0	0				1.63227	0	0				-2.57447	0	0				-0.457473	0	0				-0.874469	0	0				-3.67807	0
Scn3a		0.03	0.04	0.01	0.02	0.06	0.02	0	0.02	0.05		-2.00437	0.004	0.01				2.30956	0.012	0				-0.431972	0	0.008				-4.51067	0.004	0.022				1.53746	0.022	0.015				-2.19092	0	0.033				-3.67807	0
Gm13595		0	0	0	0	0	0	0	0	0		0.684373	0	0				-2.09424	0	0				1.63227	0	0				-2.57447	0	0				-0.457473	0	0				-0.874469	0	0				-3.67807	0
Scn2a		0	0	0	0	0	0	0	0	0		0.684373	0	0				-2.09424	0	0				1.63227	0	0				-1.72503	0.004	0				-0.457473	0	0				-0.874469	0	0				-3.67807	0
Csrnp3		0	0	0	0	0	0	0	0	0		0.684373	0	0				-2.09424	0	0				1.63227	0	0				-2.57447	0	0				-0.457473	0	0				-0.874469	0	0				-3.67807	0
Galnt3		0.28	0	0.09	0.05	0.03	0.04	0	0.27	0		0.0264273	0.144	0.131	0.81899	1		-0.732962	0.002	0				-0.634144	0.038	0.036				-3.092	0.029	0.043				-2.27386	0.011	0.03				-2.97046	0	0.067				-3.67807	0
Ttc21b		0.08	0.07	0.03	0.14	0.07	0.07	0.09	0.08	0.05		0.367459	0.078	0.041				3.2003	0.035	0				2.93964	0.025	0.004				3.01352	0.073	0				1.53122	0.043	0.015				2.00184	0.145	0	0.0300637	1		-0.704506	0.094
Scn1a		0	0	0	0	0	0	0	0	0		0.684373	0	0				-2.09424	0	0				1.63227	0	0				-2.57447	0	0				-0.457473	0	0				-0.874469	0	0				-3.67807	0
Gm13629		0	0	0	0	0	0	0	0	0		0.684373	0	0				-2.09424	0	0				1.63227	0	0				-2.57447	0	0				-0.457473	0	0				-0.874469	0	0				-3.67807	0
Scn9a		0.01	0.02	0.04	0	0	0	0	0	0		1.17239	0.012	0.002				-1.27691	0.007	0.01				-2.16335	0	0.004				-1.76267	0.004	0				-0.457473	0	0				-0.368156	0.018	0				-3.67807	0
Scn7a		0	0	0	0	0	0	0	0	0		0.684373	0	0				-2.09424	0	0				1.63227	0	0				-1.25129	0.004	0				-0.457473	0	0				-0.874469	0	0				-3.67807	0
B3galt1		0	0.01	0.04	0.03	0.49	0.01	0	0	0.09		0.684373	0	0				-4.96551	0	0.01				-0.487017	0.013	0.008				0.797375	0.011	0				0.696646	0.13	0.03	0.0301512	1		-0.260674	0.018	0				-3.67807	0
Stk39		0.01	0.01	0.02	0.56	0.21	0.08	0.22	0.05	1.04		1.25928	0.012	0.005				0.851487	0.005	0				4.75945	0.025	0				1.89721	0.212	0.065	0.0208671	1		0.91415	0.163	0.06	0.0589578	1		2.21591	0.091	0				-1.132	0.188
Cers6		0.62	0.17	0.11	0.36	1.26	0.59	0.39	0.5	0.76		-0.319568	0.397	0.286	0.190853	1		-0.420634	0.056	0.03				0.205484	0.062	0.036				-0.404446	0.182	0.109	0.307497	1		0.463768	0.565	0.418	0.232656	1		-0.357846	0.455	0.4	0.811374	1		-0.242668	0.328
Nostrin		0.31	0.03	0.23	0.03	0.73	0.16	0.03	0.2	0.02		-0.148626	0.233	0.148	0.0426012	1		0.614462	0.009	0.01				1.01895	0.112	0.06	0.141961	1		-0.0704003	0.033	0.022				1.50739	0.283	0.149	0.0356039	1		-3.95356	0.018	0.167	0.0105405	1		-1.93584	0.031
Spc25		0.04	0.1	0.03	0.07	0.03	0.51	0.02	0.04	0.18		-0.402433	0.019	0.019				-0.437492	0.03	0.02				2.53473	0.038	0.008				0.900914	0.036	0.022				-0.927852	0.022	0.03				-0.0459417	0.473	0.4	0.820441	1		-2.43758	0.031
G6pc2		0.09	0.23	0.3	0.1	0.13	0.05	0.04	0.05	0.07		-0.272764	0.047	0.044				-0.764742	0.056	0.07				-0.843716	0.062	0.077				2.47881	0.047	0				0.453246	0.13	0.045	0.0848772	1		-1.16291	0.036	0.033				-1.8186	0.031
Abcb11		0	0	0	0.01	0	0	0	0.01	0		0.684373	0	0				-2.09424	0	0				1.63227	0	0				-1.185	0.004	0				0.120483	0.011	0				-0.874469	0	0				-3.67807	0
Gm13613		0	0	0	0	0.02	0	0	0	0		0.684373	0	0				-2.09424	0	0				1.63227	0	0				-2.57447	0	0				-2.32999	0	0.015				-0.874469	0	0				-3.67807	0
Dhrs9		0	0	0	0	0.08	0.01	0	0	0		0.684373	0	0				-2.09424	0	0				1.63227	0	0				-1.48027	0.004	0				-2.43999	0.022	0.06				-0.0895351	0.018	0				-3.67807	0
Lrp2		0	0.01	0	0	0.01	0	0	0	0		0.684373	0	0				0.0505652	0.002	0				1.63227	0	0				-2.57447	0	0				0.48069	0.011	0				-0.874469	0	0				-3.67807	0
Bbs5		0.03	0.02	0.01	0	0.03	0	0	0	0		-1.13526	0.016	0.024				1.63532	0.012	0				-0.363307	0	0.004				-2.57447	0	0				0.652959	0.043	0.015				-0.874469	0	0				-3.67807	0
Klhl41		0	0	0	0	0	0	0	0	0		0.684373	0	0				-2.09424	0	0				1.63227	0	0				-2.57447	0	0				-0.457473	0	0				-0.874469	0	0				-3.67807	0
Fastkd1		0.05	0.06	0.02	0.09	0.04	0.04	0.11	0.04	0.15		1.66137	0.062	0.01				-0.253721	0.026	0.01				0.561556	0.013	0.008				2.37055	0.033	0				0.919495	0.054	0.015				-0.815448	0.055	0.033				-0.547976	0.062
Ppig		0.63	0.68	0.47	0.83	0.84	0.78	0.81	0.65	0.67		0.31188	0.451	0.286	0.0009646	1		1.3941	0.309	0.09	2.85655e-05	0.543116		0.48785	0.225	0.173	0.346203	1		-0.136144	0.438	0.283	0.192839	1		0.325678	0.685	0.358	0.00267235	1		0.289134	0.673	0.5	0.277857	1		0.329016	0.703
Ccdc173		0.06	0.05	0.04	0.08	0.01	0.07	0.14	0.01	0.21		0.694209	0.051	0.017				-2.32492	0.016	0.02				1.07784	0.025	0.012				2.20673	0.055	0				-1.00218	0.011	0.015				-0.274891	0.073	0.033				-2.64902	0.109
Phospho2		0.14	0.18	0.14	0.21	0.16	0.25	0.2	0.15	0.29		-0.67829	0.086	0.073				0.663501	0.08	0.02				-0.67128	0.062	0.06				-0.463527	0.117	0.087	0.627662	1		1.54309	0.185	0.015	0.00110505	1		0.204695	0.255	0.133	0.259994	1		-1.9699	0.188
Klhl23		0	0.01	0	0	0	0.01	0	0	0		0.684373	0	0				0.398255	0.002	0				1.63227	0	0				-2.57447	0	0				-0.457473	0	0				-1.94055	0	0.033				-3.67807	0
Ssb		0.75	1.11	0.68	1.19	0.85	1.27	1.18	0.89	0.95		0.366606	0.572	0.346	5.35797e-05	1		-0.236735	0.471	0.34	0.26085	1		0.161373	0.262	0.278	0.802512	1		0.122427	0.628	0.435	0.205319	1		0.233357	0.63	0.448	0.256472	1		0.00322425	0.891	0.733	0.55838	1		0.699109	0.859
Mettl5		0.19	0.19	0.17	0.19	0.18	0.17	0.23	0.13	0.21		0.181598	0.163	0.082	0.00369147	1		0.439894	0.073	0.03				0.3576	0.075	0.04				0.810512	0.095	0.022				0.0395672	0.098	0.104	0.864708	1		-0.135762	0.2	0.133	0.60377	1		0.528148	0.25
Gm13625		0.01	0	0	0.01	0.01	0	0	0	0		0.0248476	0.004	0.002				-2.09424	0	0				1.63227	0	0				-4.89548	0	0.022				0.475913	0.011	0				-0.874469	0	0				-3.67807	0
Mettl5os		0.03	0.02	0.02	0.02	0	0.01	0.04	0	0		-2.17385	0.008	0.019				1.31563	0.007	0				-1.46703	0	0.004				-5.43245	0	0.022				-0.457473	0	0				-0.298571	0.018	0				-1.85529	0.031
Ubr3		0.38	0.52	0.18	0.42	0.43	0.41	0.53	0.37	0.3		0.36161	0.335	0.169	0.000111581	1		0.814614	0.227	0.1	0.00738264	1		1.34653	0.075	0.065				0.136463	0.23	0.109	0.120428	1		-0.374199	0.293	0.194	0.272983	1		-0.0678914	0.473	0.333	0.671248	1		1.95242	0.438
Myo3b		0.12	0.01	0.03	0.19	0.06	0.06	0.12	0.03	0.07		-0.0945283	0.101	0.053	0.0357978	1		0.730495	0.007	0				-0.529614	0.013	0.016				3.51237	0.08	0				2.97007	0.054	0				1.83064	0.109	0	0.0638156	1		-0.420437	0.062
Gad1os		0	0.03	0	0	0	0	0	0	0		0.684373	0	0				-3.04783	0.005	0.02				1.63227	0	0				-2.57447	0	0				-0.457473	0	0				-0.874469	0	0				-3.67807	0
Gad1		0.01	0.07	0.02	0.01	0.02	0	0	0.01	0		-0.949134	0.004	0.01				-1.88541	0.014	0.02				-1.50275	0	0.016				-0.37067	0.007	0				1.48884	0.011	0				-0.874469	0	0				-3.67807	0
Gm26558		0	0	0	0	0	0	0	0	0		0.684373	0	0				-2.09424	0	0				1.63227	0	0				-2.57447	0	0				-0.457473	0	0				-0.874469	0	0				-3.67807	0
Gorasp2		0.26	0.53	0.22	0.36	0.32	0.43	0.4	0.48	0.32		0.421555	0.222	0.116	0.00130621	1		0.34754	0.218	0.11	0.031877	1		0.280318	0.112	0.077	0.341475	1		1.11967	0.204	0.043	0.0130187	1		0.09272	0.261	0.164	0.218994	1		0.413836	0.436	0.233	0.15924	1		-0.337221	0.297
Tlk1		0.68	0.71	0.31	0.89	0.65	0.86	1.01	0.71	0.72		0.138516	0.479	0.312	0.00764445	1		0.522045	0.297	0.14	0.00528775	1		0.705161	0.188	0.085	0.0179685	1		-0.174649	0.427	0.37	0.961694	1		-0.391213	0.489	0.328	0.333405	1		0.884973	0.782	0.367	0.00489218	1		0.664692	0.719
Mettl8		0.11	0.14	0.04	0.2	0.08	0.24	0.18	0.12	0		1.26298	0.109	0.031	8.43809e-05	1		1.68454	0.066	0.01				-0.579467	0.013	0.02				1.7232	0.102	0.022	0.082239	1		0.839086	0.098	0.03				-0.100678	0.255	0.2	0.828648	1		0.197192	0.156
Dcaf17		0.17	0.44	0.05	0.28	0.29	0.18	0.31	0.21	0.52		0.0332609	0.148	0.082	0.0207093	1		0.710844	0.199	0.08	0.0084223	1		0.224074	0.038	0.02				1.5717	0.179	0.043	0.0235924	1		0.579161	0.272	0.045	0.000291446	1		0.328419	0.273	0.133	0.228525	1		-0.532809	0.297
Cybrd1		0	0	0	0	0.02	0.01	0	0	0		0.684373	0	0				-2.09424	0	0				1.63227	0	0				-2.57447	0	0				1.61141	0.033	0				0.313581	0.018	0				-3.67807	0
Dync1i2		0.46	0.4	0.37	0.43	0.53	0.61	0.45	0.47	0.4		0.209521	0.327	0.199	0.00573437	1		0.670091	0.164	0.07	0.0220436	1		-1.04124	0.112	0.125	0.631589	1		0.161596	0.255	0.174	0.349183	1		-0.0452983	0.326	0.224	0.35092	1		-0.0405078	0.618	0.433	0.757806	1		-0.927852	0.375
Slc25a12		0.26	0.28	0.1	0.41	0.29	0.29	0.47	0.37	0.26		0.449354	0.249	0.121	0.000159512	1		0.383603	0.117	0.04	0.0297862	1		-0.863939	0.038	0.052				1.51517	0.226	0.065	0.0149153	1		-0.0614402	0.239	0.149	0.261349	1		1.04556	0.4	0.133	0.0267693	1		-0.0333374	0.438
Hat1		0.41	0.52	0.4	0.31	0.41	0.94	0.48	0.42	0.44		0.420077	0.354	0.179	3.69875e-05	0.703244		-0.517137	0.171	0.12	0.319631	1		0.000805128	0.162	0.141	0.796365	1		0.0122225	0.215	0.087	0.0688238	1		0.384355	0.337	0.194	0.090605	1		0.388588	0.727	0.5	0.134817	1		-0.320213	0.438
Metap1d		0.2	0.23	0.14	0.15	0.18	0.22	0.33	0.2	0.13		-0.153901	0.128	0.075	0.0419513	1		-0.441507	0.077	0.06				1.01542	0.038	0.044				-0.500772	0.088	0.065				0.485299	0.141	0.075	0.205878	1		-0.302813	0.218	0.2	0.984594	1		1.12276	0.266
Dlx1as		0	0.01	0	0	0	0	0	0	0		1.59729	0.004	0				0.928944	0.005	0				1.63227	0	0				-2.57447	0	0				-0.457473	0	0				-0.874469	0	0				-3.67807	0
Platr26		0	0	0	0	0.01	0	0	0	0		0.684373	0	0				-2.09424	0	0				1.63227	0	0				-2.57447	0	0				0.398448	0.011	0				-0.874469	0	0				-3.67807	0
Itga6		0.67	0.14	0.23	0.61	0.3	0.14	0.55	0.41	0.1		0.320562	0.494	0.281	2.6452e-05	0.502932		0.967022	0.068	0.02				0.53999	0.112	0.093	0.696704	1		0.296105	0.274	0.152	0.119792	1		0.795614	0.109	0.075	0.511248	1		-0.612777	0.145	0.167	0.746677	1		2.02736	0.469
Pdk1		0.05	0.12	0.01	0.46	0.13	0.17	0.51	0.05	0.05		-0.133038	0.023	0.024				1.09005	0.061	0.01				1.20097	0.013	0.004				0.460067	0.241	0.13	0.133785	1		0.564473	0.098	0.045				-0.65563	0.145	0.133	0.981824	1		0.259805	0.422
Rapgef4		0.05	0.91	0.08	0.47	0.18	0.45	1	0.45	0.33		-2.21765	0.012	0.019				1.3692	0.356	0.15	0.000141904	1		-0.178921	0.05	0.028				0.479545	0.237	0.109	0.0830269	1		-0.288572	0.109	0.075	0.520134	1		0.192905	0.382	0.133	0.0475316	1		0.462247	0.703
Rapgef4os1		0	0.02	0	0.01	0	0	0	0	0		0.684373	0	0				1.2918	0.007	0				1.63227	0	0				-0.268112	0.004	0				-0.457473	0	0				-0.874469	0	0				-3.67807	0
Rapgef4os2		0	0	0	0	0	0.02	0.08	0	0		0.684373	0	0				-2.09424	0	0				1.63227	0	0				-2.57447	0	0				-0.457473	0	0				0.67962	0.018	0				-0.95379	0.031
Rapgef4os3		0	0	0	0	0	0	0	0	0		0.684373	0	0				-2.09424	0	0				1.63227	0	0				-2.57447	0	0				-0.457473	0	0				-0.874469	0	0				-3.67807	0
Map3k20		0.07	0.06	0.02	0.01	0.22	0.23	0.1	0.11	0.07		1.14728	0.086	0.024				-0.866137	0.023	0.02				-1.28965	0	0.012				-3.41245	0.004	0.022				-2.44269	0.054	0.164	0.017852	1		-0.387506	0.182	0.067	0.194077	1		-0.637003	0.078
Cdca7		0.04	0.09	0.05	0.06	0.08	0.27	0.07	0.07	0.15		-0.552132	0.023	0.022				-0.143538	0.037	0.02				-1.10123	0.013	0.028				-0.0738156	0.029	0.022				0.475645	0.054	0.045				0.912683	0.327	0.133	0.0801787	1		-1.17946	0.062
6430710C18Rik		0	0	0	0	0	0	0	0	0		0.684373	0	0				-2.09424	0	0				1.63227	0	0				-2.57447	0	0				-0.457473	0	0				-0.874469	0	0				-3.67807	0
Sp3		0.5	0.64	0.27	0.69	0.58	0.6	0.75	0.48	0.5		-0.161269	0.319	0.235	0.159474	1		1.28059	0.304	0.09	3.55871e-05	0.676618		-0.722084	0.088	0.113	0.490531	1		0.851287	0.423	0.152	0.00210362	1		0.291423	0.413	0.299	0.307103	1		0.770839	0.527	0.267	0.0417332	1		0.218799	0.578
Gm11084		0.12	0.12	0.07	0.07	0.09	0.04	0.09	0.08	0.14		0.485683	0.089	0.044				1.01186	0.059	0.01				2.5441	0.025	0.012				0.89326	0.055	0.022				1.83303	0.087	0.015				-0.664404	0.055	0.033				-2.85968	0.094
Sp3os		0.13	0.23	0.13	0.19	0.18	0.18	0.19	0.15	0.12		0.642347	0.125	0.053	0.00162295	1		-0.543892	0.077	0.07				-0.5131	0.025	0.04				-0.616899	0.077	0.043				0.414431	0.076	0.104	0.572616	1		-1.06332	0.145	0.233	0.228571	1		0.287398	0.141
Ola1		0.5	0.6	0.52	0.62	0.55	0.67	0.66	0.62	0.48		0.213457	0.416	0.249	0.00192566	1		0.493496	0.253	0.12	0.00876635	1		0.342277	0.275	0.218	0.462605	1		-0.0511199	0.347	0.217	0.260369	1		0.729072	0.446	0.254	0.0228929	1		0.862662	0.655	0.333	0.0215742	1		0.851453	0.547
Cir1		0.36	0.36	0.25	0.44	0.41	0.34	0.35	0.44	0.38		-0.378824	0.237	0.182	0.389671	1		-0.824517	0.133	0.08	0.191119	1		0.589729	0.062	0.085				0.7038	0.241	0.152	0.178221	1		0.134234	0.304	0.194	0.187566	1		0.599704	0.436	0.167	0.0386732	1		-1.28335	0.328
Scrn3		0.06	0.05	0.08	0.05	0.02	0.07	0.06	0.12	0.12		-0.211427	0.051	0.034				1.97187	0.026	0.01				3.00566	0.05	0.012				1.56933	0.033	0				-0.422995	0.022	0.015				-0.289406	0.091	0.067				-3.53418	0.031
Gpr155		0.2	0.1	0.12	0.09	0.1	0.02	0.01	0.15	0		-0.125715	0.113	0.099	0.687918	1		3.73668	0.047	0				-2.1572	0.013	0.065				2.38165	0.047	0				0.319765	0.076	0.045				0.733608	0.055	0				-2.9386	0.016
Gm13703		0.01	0	0	0	0	0	0	0	0		0.0732439	0.008	0.005				-2.09424	0	0				0.51092	0	0.004				-2.57447	0	0				-0.457473	0	0				-0.874469	0	0				-3.67807	0
D230022J07Rik		0.02	0.03	0.01	0.01	0.05	0.02	0.02	0.03	0		-0.24206	0.012	0.01				0.243568	0.007	0.01				0.0838672	0	0.004				-0.33552	0.007	0				1.55764	0.033	0.015				0.595519	0.036	0				-2.52385	0.016
Gm13707		0	0	0	0	0	0	0	0	0		0.684373	0	0				-2.09424	0	0				1.63227	0	0				-2.57447	0	0				-0.457473	0	0				-0.874469	0	0				-3.67807	0
Wipf1		1.19	0.89	0.69	1.1	1.17	1	1.16	1.06	1.17		-0.0507444	0.728	0.571	0.2702	1		0.494176	0.372	0.16	0.000599134	1		0.676323	0.3	0.246	0.396702	1		0.349451	0.515	0.391	0.364869	1		0.14102	0.674	0.493	0.213912	1		0.645369	0.8	0.467	0.0491248	1		0.658478	0.812
Gm13708		0.06	0.04	0	0.04	0.02	0.03	0.02	0.01	0		-0.895808	0.027	0.031				2.52246	0.021	0				1.63227	0	0				1.40036	0.018	0				1.85939	0.022	0				1.01659	0.055	0				-2.51926	0.016
Chrna1os		0	0.01	0	0.01	0	0	0	0.02	0		0.684373	0	0				-5.16308	0	0.01				1.63227	0	0				-0.659874	0.004	0				-0.457473	0	0				-0.874469	0	0				-3.67807	0
Chn1os3		0	0	0	0.01	0	0	0	0	0		0.684373	0	0				-2.09424	0	0				1.63227	0	0				-0.737197	0.004	0				-0.457473	0	0				-0.874469	0	0				-3.67807	0
Chn1		0.01	0.03	0.01	0.02	0.01	0.01	0	0.01	0		-1.51433	0	0.002				1.75554	0.009	0				-0.0795926	0	0.004				0.0701598	0.007	0				1.10328	0.011	0				-1.76232	0	0.033				-3.67807	0
Atf2		0.32	0.62	0.2	0.54	0.45	0.41	0.61	0.29	0.58		0.0241791	0.233	0.14	0.0198401	1		0.39313	0.246	0.13	0.029488	1		-0.61261	0.025	0.069				1.02575	0.277	0.087	0.0103811	1		-0.459911	0.304	0.269	0.94963	1		1.32534	0.509	0.167	0.00806085	1		-1.2676	0.484
Atp5g3		0.8	0.97	0.81	1.06	1.02	1.48	1.05	0.87	1.15		-0.114346	0.553	0.426	0.423998	1		0.137077	0.41	0.26	0.057411	1		-0.0141212	0.275	0.327	0.417102	1		0.0203402	0.588	0.37	0.162371	1		-0.371284	0.641	0.642	0.134081	1		-0.247797	0.891	0.867	0.988985	1		-0.887038	0.766
Lnpk		0.11	0.2	0.03	0.19	0.16	0.26	0.1	0.12	0.39		-0.47374	0.066	0.048				0.406652	0.075	0.02				1.33623	0.038	0.012				1.60817	0.106	0.022	0.0754374	1		-0.553108	0.109	0.104	0.961098	1		-0.433579	0.255	0.2	0.916276	1		-2.7513	0.125
Hoxd9		0	0	0	0	0	0	0	0	0		0.684373	0	0				-2.09424	0	0				1.63227	0	0				-2.57447	0	0				-0.457473	0	0				-0.874469	0	0				-3.67807	0
Hoxd3os1		0	0	0	0	0	0	0	0	0		0.684373	0	0				-2.09424	0	0				1.63227	0	0				-2.57447	0	0				-0.457473	0	0				-0.874469	0	0				-3.67807	0
Hoxd8		0	0	0	0	0	0	0	0	0		0.684373	0	0				-2.09424	0	0				1.63227	0	0				-2.57447	0	0				-0.457473	0	0				-0.874469	0	0				-3.67807	0
Hoxd4		0	0	0	0	0.01	0	0	0	0		0.684373	0	0				-2.09424	0	0				1.63227	0	0				-2.57447	0	0				0.48069	0.011	0				-0.874469	0	0				-3.67807	0
Mtx2		0.29	0.3	0.25	0.25	0.2	0.28	0.27	0.26	0.3		-0.0245723	0.233	0.126	0.00272307	1		1.27245	0.136	0.04	0.00909366	1		0.226783	0.112	0.105	0.892325	1		0.381727	0.139	0.109	0.593947	1		0.0913836	0.207	0.104	0.138499	1		0.940199	0.418	0.1	0.00442619	1		0.782087	0.281
Gm13652		0	0	0	0	0	0	0	0	0		0.684373	0	0				-2.09424	0	0				1.63227	0	0				-2.57447	0	0				-0.457473	0	0				-0.874469	0	0				-3.67807	0
2600014E21Rik		0	0	0.01	0	0	0	0	0	0.1		-1.13544	0	0.002				-2.09424	0	0				-0.594821	0	0.004				-1.43057	0.004	0				-0.457473	0	0				-0.874469	0	0				-3.67807	0
Hnrnpa3		1.02	1.12	0.95	1.19	1.2	1.58	1.1	0.94	1.22		-0.0119543	0.712	0.513	0.150429	1		0.773525	0.504	0.23	4.41212e-05	0.838877		0.515336	0.35	0.343	0.696879	1		0.113526	0.628	0.413	0.21335	1		-0.354831	0.761	0.612	0.919702	1		-0.114049	0.873	0.9	0.861186	1		0.388655	0.828
Nfe2l2		1.65	0.45	1.12	0.47	1.02	0.59	0.58	1.46	0.61		0.218149	0.914	0.777	0.0245254	1		1.14059	0.201	0.08	0.00562914	1		0.267307	0.462	0.46	0.971136	1		-0.134119	0.208	0.196	0.945625	1		-0.276194	0.533	0.418	0.685065	1		-0.262145	0.473	0.333	0.605517	1		0.475916	0.5
E030042O20Rik		0.05	0.02	0.02	0	0	0.01	0	0	0.09		0.298997	0.043	0.019				1.20347	0.007	0				0.7355	0.013	0.008				-1.85781	0.004	0				-0.457473	0	0				0.147953	0.036	0				-3.67807	0
Gm13657		0.04	0	0	0	0	0.02	0	0.03	0		-0.396666	0.023	0.015				-2.09424	0	0				2.3417	0.013	0				-2.57447	0	0				-0.457473	0	0				-2.30579	0	0.033				-3.67807	0
Agps		0.69	0.5	0.18	0.55	0.59	0.54	0.57	0.55	0.61		-0.0823218	0.471	0.337	0.111456	1		0.362702	0.218	0.08	0.00401741	1		0.217714	0.075	0.069				1.09505	0.307	0.13	0.0166855	1		0.285002	0.457	0.239	0.0169186	1		-0.183355	0.491	0.333	0.51901	1		2.08771	0.375
Ttc30b		0.01	0.01	0	0.02	0	0	0.03	0	0		0.316764	0.008	0.005				1.01435	0.005	0				1.63227	0	0				0.0147088	0.004	0				0.385376	0.011	0				-0.874469	0	0				-5.37234	0
Ttc30a2		0	0	0	0	0	0	0	0	0		0.684373	0	0				-1.09091	0.002	0				1.63227	0	0				-2.57447	0	0				-0.457473	0	0				-0.874469	0	0				-3.67807	0
Ttc30a1		0.01	0.01	0	0.02	0.01	0	0.01	0.02	0		1.57545	0.012	0.002				0.968849	0.005	0				1.63227	0	0				0.106312	0.015	0				-1.82584	0	0.015				-0.874469	0	0				-2.74299	0.016
Pde11a		0	0	0	0.23	0	0.01	0.12	0	0		0.684373	0	0				-0.672896	0.005	0				1.63227	0	0				-0.253204	0.077	0.087				-0.457473	0	0				0.168566	0.018	0				-0.407272	0.109
Rbm45		0.05	0.2	0.02	0.15	0.03	0.08	0.21	0.03	0		2.2246	0.062	0.01				2.02696	0.096	0.01				0.0852684	0.013	0.008				1.14708	0.084	0.022				0.0933796	0.043	0.015				2.1711	0.127	0	0.0438322	1		0.45493	0.203
Osbpl6		0.01	0.01	0.01	0.06	0	0.02	0.07	0	0		1.18806	0.016	0.002				-0.0650786	0.002	0				-0.908925	0	0.008				1.9119	0.029	0				0.120483	0.011	0				0.557881	0.036	0				-1.12483	0.062
Prkra		0.19	0.08	0.13	0.08	0.27	0.11	0.14	0.07	0.2		0.409848	0.171	0.092	0.00650971	1		3.38583	0.026	0				2.06159	0.075	0.028				-2.58306	0.033	0.065				-0.15722	0.228	0.134	0.232796	1		-1.78296	0.073	0.133	0.296587	1		-0.217274	0.125
Fkbp7		0.06	0.02	0.02	0	0.04	0.06	0.03	0.05	0		-0.861915	0.031	0.036				1.24	0.012	0				-0.0690468	0.013	0.008				-1.68306	0.004	0				2.42752	0.054	0				-2.65492	0.018	0.067				-2.15253	0.031
Plekha3		0.14	0.21	0.08	0.19	0.2	0.16	0.25	0.22	0.37		-0.24632	0.093	0.07				0.89257	0.087	0.02				0.0772484	0.05	0.032				1.50947	0.124	0.043	0.102919	1		-0.410945	0.185	0.119	0.412036	1		-0.793534	0.164	0.1	0.558712	1		-1.02987	0.25
Ttn		0	0	0	0.03	0.06	0	0.02	0	0		0.684373	0	0				-2.09424	0	0				1.63227	0	0				-1.51005	0.011	0.022				-0.515925	0.043	0.015				-0.874469	0	0				-2.55553	0.016
Ccdc141		0	0	0	0.01	0.01	0.02	0.03	0	0		-1.01639	0	0.002				-2.09424	0	0				1.63227	0	0				-0.197295	0.007	0				0.886885	0.011	0				-0.719281	0.018	0.033				-5.14449	0
Sestd1		0.1	0	0.03	0.06	0.14	0.05	0.03	0.09	0.05		1.52957	0.121	0.031	1.06148e-05	0.201819		-1.35999	0.002	0				1.08534	0.038	0.012				1.74106	0.029	0				0.532842	0.13	0.045	0.0836408	1		-3.2578	0	0.067				-2.13441	0.031
Zfp385b		0	0	0	0	0.02	0	0	0	0.03		0.684373	0	0				-2.09424	0	0				1.63227	0	0				-2.57447	0	0				-2.51045	0	0.015				-0.874469	0	0				-3.67807	0
Cwc22		0.25	0.57	0.04	0.54	0.26	0.22	0.74	0.38	0.46		1.40426	0.28	0.073	6.60378e-12	1.25558e-07		2.25266	0.276	0.04	1.05395e-06	0.0200388		1.30157	0.05	0.012				1.4169	0.299	0.087	0.00477982	1		1.73824	0.272	0.03	0.000110481	1		2.01514	0.327	0.033	0.00292282	1		0.981875	0.609
4930440I19Rik		0	0	0	0	0	0	0	0	0		-0.0144752	0.004	0.002				-2.09424	0	0				1.63227	0	0				-2.57447	0	0				-0.457473	0	0				-0.874469	0	0				-3.67807	0
Ube2e3		0.48	0.26	0.52	0.22	0.52	0.48	0.26	0.52	0.55		0.0532668	0.35	0.215	0.0088073	1		0.569753	0.089	0.04				0.448599	0.2	0.19	0.839796	1		1.73006	0.131	0.043	0.0846465	1		-1.24366	0.272	0.343	0.0886208	1		0.410467	0.545	0.3	0.151719	1		-1.1635	0.25
Itga4		0.67	1.12	0.29	1.32	1.38	0.6	1.26	0.72	1.52		-0.15154	0.397	0.322	0.435522	1		0.0146635	0.447	0.27	0.0514017	1		0.649373	0.162	0.097	0.146974	1		-0.225516	0.533	0.413	0.547895	1		0.257117	0.696	0.433	0.0196429	1		0.0616883	0.491	0.2	0.054646	1		-0.547226	0.75
Cerkl		0.03	0.07	0.05	0.07	0.07	0.06	0.09	0.03	0.23		0.148838	0.019	0.015				2.39504	0.03	0.01				-2.41321	0	0.016				-0.107763	0.036	0.022				3.22001	0.033	0				-1.35595	0.055	0.067				-0.810862	0.078
Neurod1		0.01	0.03	0.04	0.03	0.02	0	0	0	0.1		0.866507	0.012	0.002				2.11577	0.012	0				-0.892061	0.013	0.012				0.686602	0.022	0				-0.090108	0.022	0.015				-0.874469	0	0				-3.67807	0
Itprid2		0.31	0.14	0.16	0.08	0.53	0.14	0.18	0.18	0.05		-0.473431	0.206	0.167	0.573426	1		3.44258	0.063	0.01				0.255526	0.075	0.069				0.732719	0.055	0.022				0.107649	0.424	0.254	0.138392	1		-0.701552	0.145	0.133	0.957605	1		0.190113	0.141
Pde1a		0	0	0	0	0	0	0	0	0		0.684373	0	0				-2.09424	0	0				1.63227	0	0				-2.57447	0	0				-0.457473	0	0				-0.874469	0	0				-3.67807	0
Dnajc10		0.13	0.23	0.07	0.19	0.27	0.36	0.31	0.16	0.45		0.310853	0.113	0.058	0.0170104	1		2.32679	0.094	0.01				0.251914	0.062	0.028				-1.00079	0.084	0.109	0.533963	1		0.198186	0.239	0.134	0.190584	1		0.0851013	0.418	0.233	0.225679	1		1.03479	0.25
Frzb		0.01	0.02	0.05	0.03	0.07	0.02	0.02	0.03	0		1.38186	0.012	0.007				1.5775	0.009	0				-2.57824	0	0.016				0.683326	0.018	0				-0.749723	0.033	0.015				-1.65187	0.018	0.033				-2.46614	0.016
Nckap1		0.03	0.07	0.08	0.09	0.1	0.05	0.1	0.14	0.09		-0.026177	0.027	0.015				-0.106126	0.021	0.01				-0.106921	0.013	0.016				-0.0270441	0.055	0.022				-2.19085	0.033	0.104	0.0615815	1		-0.528935	0.055	0.033				-2.79602	0.062
Dusp19		0.14	0.1	0.12	0.15	0.09	0.16	0.13	0.08	0.16		0.642173	0.128	0.061	0.00452831	1		-1.42246	0.03	0.02				-1.17098	0.038	0.044				1.15729	0.088	0.043				-2.36788	0.033	0.06				1.35495	0.145	0.067	0.304325	1		-0.282884	0.125
Nup35		0.12	0.27	0.09	0.3	0.12	0.33	0.26	0.16	0.4		-0.300607	0.097	0.061				0.210882	0.105	0.04	0.0577253	1		2.42946	0.088	0.016				0.78454	0.146	0.087	0.278757	1		0.455262	0.152	0.045	0.0427859	1		-0.0129432	0.418	0.267	0.390648	1		0.765928	0.297
Zfp804a		0	0	0	0	0	0	0	0	0		0.684373	0	0				-2.09424	0	0				1.63227	0	0				-2.57447	0	0				-0.457473	0	0				-0.874469	0	0				-3.67807	0
Zc3h15		0.46	0.87	0.41	0.72	0.59	1	0.83	0.57	0.96		0.0147099	0.37	0.22	0.00639487	1		0.646717	0.393	0.16	0.000169429	1		0.394715	0.212	0.141	0.234871	1		0.169798	0.401	0.217	0.083574	1		0.689167	0.457	0.254	0.0337609	1		0.177267	0.818	0.633	0.342232	1		-0.996215	0.688
Itgav		0.94	0.33	0.42	0.5	0.54	0.35	0.5	0.85	0.68		0.563648	0.661	0.397	6.26681e-08	0.00119151		0.463089	0.126	0.06	0.0797483	1		-0.541948	0.162	0.177	0.589867	1		-0.864721	0.215	0.174	0.665559	1		-0.740279	0.272	0.194	0.454092	1		0.443889	0.4	0.167	0.0527357	1		1.83149	0.422
Gm13684		0.12	0.05	0	0.05	0.06	0.01	0	0.05	0.15		-0.508617	0.078	0.036				-1.68883	0.016	0.01				2.3417	0.013	0				-0.900961	0.015	0.022				-1.5706	0.033	0.015				0.0956841	0.018	0				-3.67807	0
Fam171b		0.01	0.02	0.03	0.02	0	0	0.02	0	0		-0.0893652	0.004	0.005				-2.92649	0.002	0.01				-1.8999	0	0.012				0.355972	0.011	0				0.120483	0.011	0				-0.874469	0	0				-2.41423	0.016
Calcrl		0.16	0.19	0.04	0.32	0.2	0.07	0.21	0.11	0.02		0.141371	0.113	0.073	0.107745	1		-0.313338	0.075	0.05				-0.151512	0.025	0.016				2.63463	0.172	0.043	0.0205799	1		1.74629	0.174	0.045	0.0158776	1		-0.524431	0.073	0.067				-2.16477	0.188
Tfpi		0.11	0.02	0.07	0.04	0.08	0.04	0.06	0.1	0.08		0.861057	0.109	0.044	0.00157315	1		1.46178	0.005	0				-1.47711	0.013	0.04				1.37429	0.029	0				1.81767	0.065	0.015				-0.908468	0.036	0.033				-1.29382	0.062
Gm13710		0.15	0	0.03	0.01	0.03	0.01	0.03	0.05	0		0.436922	0.093	0.058				-1.35999	0.002	0				0.354701	0.025	0.012				-0.994664	0.011	0				2.22347	0.054	0				-1.56483	0	0.033				-2.02943	0.016
Ctnnd1		0.52	0.03	0.19	0.04	0.54	0.1	0.08	0.26	0.13		-0.10188	0.346	0.254	0.143393	1		-0.959331	0.009	0.01				0.411925	0.088	0.081				1.29267	0.026	0				-0.812067	0.239	0.239	0.752886	1		-3.25403	0.018	0.167	0.0105405	1		-0.907285	0.094
Selenoh		0.45	0.57	0.51	0.49	0.5	1.54	0.57	0.51	0.56		-0.313532	0.304	0.232	0.360731	1		-0.768098	0.211	0.18	0.903669	1		0.648537	0.238	0.198	0.414906	1		0.156688	0.277	0.174	0.233369	1		0.489431	0.402	0.209	0.0289057	1		0.198771	0.873	0.833	0.543329	1		-0.324643	0.453
Tmx2		0.18	0.25	0.08	0.22	0.17	0.24	0.15	0.16	0.18		0.0755185	0.136	0.082	0.0518114	1		-0.667048	0.075	0.07				-0.213747	0.05	0.028				-0.210819	0.117	0.087	0.625436	1		0.802616	0.141	0.045	0.0555798	1		0.152758	0.345	0.2	0.301326	1		-0.0664034	0.156
Med19		0.22	0.27	0.1	0.31	0.27	0.47	0.24	0.19	0.45		0.164299	0.175	0.116	0.0644637	1		0.676728	0.098	0.05				0.761545	0.062	0.04				-0.537064	0.175	0.109	0.347025	1		0.722377	0.239	0.119	0.0952324	1		0.131949	0.509	0.267	0.210259	1		0.613539	0.234
Zdhhc5		0.15	0.24	0.17	0.13	0.23	0.14	0.19	0.25	0.28		-0.551523	0.078	0.056				0.531266	0.094	0.04				2.20503	0.075	0.036				0.941444	0.088	0.043				0.356392	0.217	0.104	0.101034	1		-0.235298	0.218	0.067	0.109239	1		0.248936	0.203
Clp1		0.11	0.24	0.06	0.2	0.11	0.23	0.18	0.11	0.14		-0.202751	0.089	0.048				1.21439	0.11	0.02	0.00655054	1		0.547584	0.05	0.02				-0.650021	0.102	0.065	0.453247	1		0.652036	0.141	0.06	0.126441	1		1.10724	0.327	0.1	0.0254203	1		-1.56477	0.156
Ypel4		0	0.01	0	0.01	0	0	0	0	0		0.684373	0	0				0.749677	0.005	0				1.63227	0	0				-0.659874	0.004	0				-0.457473	0	0				-0.874469	0	0				-3.67807	0
Gm19426		0	0	0	0	0	0	0	0	0		0.684373	0	0				-0.539962	0.002	0				1.63227	0	0				-2.57447	0	0				-0.457473	0	0				-0.874469	0	0				-3.67807	0
Serping1		0.02	0.01	0.06	0.02	0.01	0	0	0	0		-0.471778	0.016	0.01				0.407631	0.002	0				4.48932	0.025	0.004				-0.0164822	0.015	0				1.27141	0.022	0				-0.874469	0	0				-3.67807	0
Ube2l6		0.15	0.16	0.14	0.09	0.16	0.12	0	0.38	0.29		0.413332	0.117	0.058	0.0109071	1		-3.08104	0.028	0.06				-1.50555	0.025	0.06				-3.88765	0.018	0.087				0.973677	0.141	0.045	0.0581891	1		-1.56709	0.091	0.167	0.239947	1		-3.67807	0
Timm10		0.27	0.3	0.31	0.28	0.28	0.26	0.24	0.46	0.17		0.0932547	0.191	0.114	0.0182389	1		-0.877534	0.098	0.11	0.611853	1		-1.05027	0.112	0.149	0.293232	1		-0.446073	0.139	0.109	0.73501	1		0.341844	0.25	0.134	0.13445	1		-0.901587	0.218	0.267	0.363335	1		-2.36877	0.203
Slc43a1		0	0.01	0	0.05	0.01	0.05	0	0	0		0.684373	0	0				0.301035	0.002	0				1.63227	0	0				-3.63754	0.007	0.065				1.19905	0.022	0				0.36833	0.091	0.033				-3.67807	0
Slc43a3		0.02	0.02	0.01	0.02	0.03	0.16	0.07	0.04	0.02		0.822088	0.023	0.01				1.53927	0.014	0				3.69182	0.013	0				0.0709821	0.011	0				0.877466	0.043	0.015				-0.895003	0.109	0.2	0.227246	1		-1.07919	0.016
Prg2		0	0	0	0	0.23	0	0	0	0		0.684373	0	0				-2.09424	0	0				1.63227	0	0				-2.57447	0	0				3.40935	0.065	0.015				-0.874469	0	0				-3.67807	0
Prg3		0	0.01	0.02	0.01	1.12	0.12	0	0.02	0		0.684373	0	0				-0.152182	0.002	0				4.62814	0.013	0				-0.652797	0.004	0				2.3412	0.141	0.03	0.0179716	1		-3.68889	0.018	0.033				-3.67807	0
P2rx3		0	0	0	0	0.01	0	0	0	0		0.684373	0	0				-0.433751	0.002	0				1.63227	0	0				-2.57447	0	0				0.65389	0.011	0				-0.874469	0	0				-3.67807	0
Ssrp1		0.31	0.52	0.27	0.52	0.39	1.08	0.53	0.45	0.52		-0.145342	0.237	0.162	0.0978562	1		0.381785	0.225	0.12	0.0368919	1		-0.260913	0.15	0.109	0.44809	1		-0.0769788	0.299	0.196	0.267467	1		1.71309	0.402	0.119	0.000193896	1		0.460026	0.855	0.533	0.0486915	1		0.128938	0.406
Tnks1bp1		0.04	0.02	0.01	0.02	0.04	0.05	0.02	0.03	0.15		0.602719	0.027	0.015				1.74379	0.012	0				-0.454809	0	0.004				0.47837	0.018	0				0.875147	0.054	0.015				0.453067	0.073	0.033				-2.47953	0.031
Aplnr		0	0	0	0	0	0	0	0	0		0.684373	0	0				-2.09424	0	0				1.63227	0	0				-2.57447	0	0				-0.457473	0	0				-0.874469	0	0				-3.67807	0
Gm13713		0	0	0.01	0	0	0	0	0.06	0		-0.936269	0	0.002				-2.09424	0	0				0.0444145	0	0.004				-2.57447	0	0				-0.457473	0	0				-0.874469	0	0				-3.67807	0
Olfr1033		0	0	0	0	0.02	0	0.01	0	0		0.684373	0	0				-2.09424	0	0				1.63227	0	0				-1.53948	0.004	0				1.48884	0.011	0				-0.874469	0	0				-2.99793	0.016
Olfr73		0	0.01	0	0.01	0	0	0	0.01	0		0.684373	0	0				0.545764	0.005	0				1.63227	0	0				-0.158802	0.007	0				-0.457473	0	0				-0.874469	0	0				-3.67807	0
Olfr1220		0	0	0	0	0	0	0	0	0		0.684373	0	0				-2.09424	0	0				1.63227	0	0				-2.57447	0	0				-0.457473	0	0				-0.874469	0	0				-3.67807	0
Olfr1259		0	0	0	0.04	0	0.01	0	0	0.05		-0.520482	0	0.002				-2.09424	0	0				1.63227	0	0				-0.640956	0.011	0.022				-0.457473	0	0				0.313581	0.018	0				-3.67807	0
Ptprj		1.51	1.3	0.57	0.3	1.45	0.67	1.01	1.3	0.83		0.0385212	0.852	0.671	0.0242192	1		1.28278	0.494	0.2	1.78954e-06	0.0340245		-0.614666	0.2	0.258	0.216709	1		0.719242	0.128	0.065	0.234278	1		-0.420634	0.717	0.597	0.699737	1		-0.416097	0.418	0.333	0.821858	1		-0.473276	0.594
4933423P22Rik		0.02	0.01	0	0	0	0	0	0	0		0.544234	0.012	0.005				0.0598256	0.005	0				1.63227	0	0				-2.57447	0	0				-0.457473	0	0				-0.874469	0	0				-3.67807	0
Nup160		0.1	0.39	0.02	0.26	0.21	0.22	0.34	0.22	0.36		-0.576707	0.062	0.058				0.115261	0.141	0.07	0.0862361	1		-1.26062	0	0.016				-1.65895	0.106	0.13	0.483367	1		-1.80311	0.076	0.149	0.112554	1		-0.0702307	0.2	0.167	0.782224	1		1.18328	0.359
Fnbp4		0.22	0.47	0.05	0.36	0.32	0.41	0.56	0.22	0.35		0.68809	0.187	0.092	0.00103417	1		0.343681	0.199	0.1	0.0426159	1		1.38885	0.062	0.02				0.883959	0.212	0.087	0.0603025	1		1.20325	0.315	0.104	0.00309467	1		-0.255233	0.455	0.3	0.578468	1		-1.23544	0.5
Agbl2		0	0	0	0	0	0	0	0	0		0.684373	0	0				-2.09424	0	0				1.63227	0	0				-2.57447	0	0				-0.457473	0	0				-0.874469	0	0				-3.67807	0
Mtch2		0.28	0.46	0.27	0.39	0.33	0.5	0.42	0.32	0.4		0.138333	0.268	0.136	0.000647799	1		-0.0787944	0.185	0.11	0.127237	1		-2.39635	0.05	0.125	0.0425694	1		-0.0661459	0.204	0.152	0.484984	1		0.561027	0.337	0.119	0.00632884	1		0.0368421	0.527	0.367	0.635983	1		-1.30446	0.375
C1qtnf4		0.05	0.09	0.07	0.1	0.05	0.02	0.03	0.04	0.02		-1.35076	0.019	0.017				-0.914138	0.03	0.02				-0.787491	0.025	0.012				-0.0555435	0.051	0.022				1.20985	0.065	0.015				-2.51187	0	0.033				-2.07248	0.031
Ndufs3		0.55	0.68	0.66	0.65	0.62	0.73	0.66	0.56	0.66		-0.0937486	0.409	0.274	0.0491305	1		0.220664	0.297	0.17	0.0389485	1		-0.454668	0.275	0.306	0.242662	1		-0.535284	0.347	0.283	0.870047	1		0.173511	0.522	0.284	0.0821437	1		0.0712523	0.709	0.5	0.248154	1		0.0177111	0.594
Kbtbd4		0.08	0.11	0.05	0.11	0.07	0.1	0.12	0.08	0.02		0.21937	0.074	0.041				-1.36007	0.035	0.03				1.69275	0.062	0.02				-0.639486	0.055	0.043				0.674951	0.076	0.03				0.637429	0.2	0.067	0.132325	1		-0.420335	0.125
Ptpmt1		0.41	0.15	0.47	0.32	0.38	0.21	0.23	0.38	0.44		0.0452785	0.315	0.203	0.0234312	1		0.559984	0.07	0.02				-0.238068	0.212	0.19	0.915711	1		-0.91865	0.153	0.13	0.855902	1		-0.245841	0.272	0.239	0.985523	1		-0.00098653	0.236	0.167	0.584302	1		-2.14649	0.188
Celf1		0.62	0.87	0.22	0.87	0.68	0.72	1.01	0.77	0.66		0.0817975	0.424	0.303	0.107596	1		1.05795	0.384	0.13	2.19179e-05	0.416725		0.847202	0.162	0.077	0.0399551	1		0.30391	0.493	0.304	0.0788059	1		-0.464482	0.424	0.358	0.880691	1		0.372393	0.673	0.467	0.31597	1		3.23733	0.75
Rapsn		0.13	0	0.24	0.06	0.01	0.01	0.02	0.14	0		-0.567924	0.058	0.068				-2.09424	0	0				-0.084113	0.1	0.105	0.862648	1		-2.40836	0.022	0.043				0.906053	0.022	0				-0.260674	0.018	0				-2.54337	0.031
Gm13778		0.01	0.01	0.01	0.01	0.02	0.02	0	0.02	0		0.761841	0.008	0.002				0.33871	0.005	0				-0.0485263	0	0.004				-0.993727	0.004	0				-2.25663	0	0.015				-2.15579	0	0.033				-3.67807	0
Psmc3		0.55	0.42	0.54	0.69	0.58	0.78	0.53	0.63	0.54		0.18586	0.444	0.259	0.000947833	1		0.150297	0.169	0.1	0.125852	1		0.352895	0.3	0.222	0.276854	1		-0.521551	0.358	0.283	0.984631	1		0.293037	0.457	0.313	0.140144	1		-0.0701353	0.655	0.467	0.513678	1		0.327408	0.5
Slc39a13		0.11	0.04	0.06	0.06	0.09	0.02	0.07	0.1	0.15		0.997593	0.113	0.036	0.000173247	1		2.47003	0.023	0				1.0694	0.025	0.02				1.72302	0.033	0				-0.271374	0.054	0.045				0.716983	0.036	0				-3.45578	0.062
Spi1		1.53	0.65	1.59	0.22	1.48	0.98	0.5	1.38	0.51		0.211384	0.895	0.714	0.00167594	1		0.493098	0.283	0.15	0.0147611	1		-0.140299	0.588	0.706	0.246033	1		-1.45511	0.091	0.152	0.161697	1		-0.277823	0.815	0.776	0.225567	1		-0.873256	0.582	0.7	0.0342502	1		1.85404	0.422
Mybpc3		0.01	0	0	0	0.02	0.01	0	0.02	0		0.0662899	0.008	0.005				-2.09424	0	0				1.63227	0	0				-2.57447	0	0				1.80004	0.033	0				-0.0895351	0.018	0				-3.67807	0
Madd		0.22	0.22	0.09	0.38	0.35	0.12	0.39	0.14	0.28		0.127625	0.14	0.085	0.0393336	1		2.49647	0.108	0.02	0.00595576	1		1.13785	0.075	0.024				-0.346826	0.186	0.152	0.704335	1		1.27989	0.293	0.119	0.0141432	1		-0.550985	0.127	0.067	0.464289	1		1.39837	0.297
Nr1h3		0.04	0.02	0.08	0.02	0.24	0	0	0.01	0.19		1.81037	0.023	0.012				-2.65126	0.002	0.01				3.57894	0.062	0.008				-1.48984	0.007	0.022				-0.341931	0.076	0.06				-0.874469	0	0				-3.67807	0
Gm13783		0	0	0	0	0	0	0	0	0		0.684373	0	0				-2.09424	0	0				1.63227	0	0				-2.57447	0	0				0.327024	0.011	0				-0.874469	0	0				-3.67807	0
Acp2		0.33	0.03	0.2	0.05	0.24	0.06	0.08	0.23	0.04		0.0919561	0.265	0.162	0.0126907	1		2.03094	0.009	0				0.411667	0.15	0.077	0.0822395	1		-0.610601	0.044	0.022				0.720359	0.196	0.075	0.0462748	1		-1.3077	0.036	0.067				-0.978653	0.094
Ddb2		0.05	0.28	0.01	0.31	0.08	0.18	0.29	0.04	0.03		0.598811	0.047	0.022				0.160923	0.105	0.03	0.0233388	1		1.92512	0.025	0.004				-0.295138	0.142	0.109	0.655666	1		-0.550645	0.054	0.045				0.665453	0.255	0.067	0.0581585	1		0.919738	0.297
Pacsin3		0	0	0	0.01	0.01	0	0	0	0		0.684373	0	0				-2.09424	0	0				1.63227	0	0				-1.06326	0.004	0				0.455861	0.011	0				-0.874469	0	0				-3.67807	0
Arfgap2		0.23	0.36	0.15	0.39	0.39	0.23	0.38	0.16	0.21		0.506274	0.21	0.092	9.89728e-05	1		-0.271756	0.143	0.08	0.160904	1		1.27121	0.075	0.04				0.57423	0.204	0.065	0.038074	1		0.057689	0.315	0.179	0.159643	1		1.31507	0.345	0.1	0.0201837	1		-0.299791	0.359
1110051M20Rik		0.15	0.11	0.06	0.18	0.32	0.19	0.12	0.08	0.05		0.417014	0.117	0.073	0.0626326	1		1.22334	0.04	0.01				-0.9879	0.013	0.02				-0.966161	0.08	0.043				-1.75579	0.12	0.134	0.643225	1		1.88114	0.236	0.033	0.0199283	1		-0.407704	0.109
Lrp4		0.05	0	0	0	0.01	0	0	0.02	0		0.612877	0.039	0.019				-2.09424	0	0				2.80219	0.013	0				-1.97066	0.004	0				1.17416	0.033	0				-0.874469	0	0				-3.67807	0
Ckap5		0.26	0.34	0.08	0.33	0.34	0.81	0.28	0.13	0.09		0.955193	0.253	0.09	1.05576e-07	0.00200731		0.0152629	0.133	0.08	0.178434	1		0.675481	0.075	0.028				-0.249727	0.175	0.109	0.37642	1		0.2229	0.293	0.119	0.0246571	1		0.899861	0.582	0.433	0.122386	1		-3.06781	0.188
F2		0.01	0	0	0	0	0.01	0	0	0		-1.67893	0	0.005				-2.09424	0	0				1.63227	0	0				-2.57447	0	0				-0.457473	0	0				-0.0177635	0.018	0				-3.67807	0
Zfp408		0.05	0.07	0	0.15	0.08	0.11	0.09	0.03	0.05		-0.744752	0.031	0.027				0.734758	0.028	0.01				3.03098	0.013	0				0.661579	0.073	0.022				0.0591289	0.065	0.045				0.949128	0.145	0.067	0.267267	1		-0.786406	0.109
Arhgap1		0.16	0.18	0.07	0.46	0.29	0.14	0.37	0.29	0.5		0.128082	0.125	0.075	0.0525919	1		0.110955	0.08	0.06				1.30309	0.05	0.024				-0.694007	0.212	0.196	0.941123	1		0.04849	0.207	0.164	0.632802	1		0.147385	0.2	0.1	0.315531	1		-1.47982	0.297
Atg13		0.12	0.19	0.06	0.23	0.11	0.11	0.28	0.22	0.15		0.100716	0.105	0.056	0.0334143	1		1.27163	0.08	0.02				-0.179346	0.038	0.024				0.434686	0.153	0.087	0.243121	1		-0.582151	0.098	0.09				-0.304827	0.127	0.1	0.81164	1		0.847358	0.266
Harbi1		0.03	0.07	0.03	0.06	0.05	0.05	0.11	0.02	0.12		0.322527	0.027	0.015				3.20889	0.028	0				0.524942	0.025	0.012				-1.65703	0.029	0.043				-0.2677	0.043	0.045				1.57912	0.073	0				-2.33288	0.078
Ambra1		0.75	0.95	0.24	0.94	0.75	0.66	1.05	0.62	0.69		0.139263	0.537	0.337	0.00578597	1		0.386258	0.398	0.17	0.000767263	1		0.454844	0.1	0.089	0.803011	1		0.282088	0.46	0.283	0.133981	1		0.193399	0.457	0.269	0.0499528	1		0.753178	0.527	0.3	0.0800754	1		0.52401	0.781
Mdk		0	0	0	0.01	0.22	0.01	0.03	0	0.05		0.684373	0	0				-2.09424	0	0				1.63227	0	0				-0.300672	0.007	0				0.967832	0.098	0.03				-0.158423	0.018	0				-2.09981	0.031
Dgkz		0.43	0.28	0.21	0.67	0.37	0.41	0.55	0.19	0.34		-0.0377837	0.311	0.201	0.0284779	1		1.24841	0.117	0.04	0.0250359	1		0.198274	0.138	0.089	0.279318	1		1.31874	0.35	0.152	0.00604051	1		1.33894	0.283	0.119	0.0186658	1		0.811896	0.455	0.233	0.0961142	1		-0.277538	0.469
Gm9821		0	0	0	0	0	0	0	0	0		0.684373	0	0				-2.09424	0	0				1.63227	0	0				-2.57447	0	0				-0.457473	0	0				-0.874469	0	0				-3.67807	0
Creb3l1		0.03	0.02	0.06	0.03	0.04	0	0	0.03	0		0.327068	0.027	0.017				1.51259	0.009	0				-0.599249	0.013	0.024				-2.82731	0.007	0.043				-1.55024	0.022	0.03				-0.874469	0	0				-3.67807	0
Gm13780		0	0	0	0	0	0	0	0	0		0.684373	0	0				-2.09424	0	0				1.63227	0	0				-2.57447	0	0				-0.457473	0	0				-0.874469	0	0				-3.67807	0
2900072N19Rik		0	0	0	0	0	0	0	0	0		0.684373	0	0				-2.09424	0	0				1.63227	0	0				-2.57447	0	0				-0.457473	0	0				-0.874469	0	0				-3.67807	0
Phf21a		0.78	1.23	0.28	1.18	1.06	0.67	1.24	0.81	1.19		0.294206	0.533	0.332	0.000489212	1		0.865692	0.499	0.18	2.26753e-06	0.0431125		-1.23645	0.075	0.109	0.326815	1		0.567053	0.584	0.283	0.00690899	1		0.164371	0.598	0.343	0.0065214	1		1.83448	0.618	0.233	0.000840237	1		2.25484	0.812
Large2		0	0.01	0.03	0	0	0	0	0.03	0		0.684373	0	0				0.54986	0.005	0				-2.02473	0	0.004				-2.57447	0	0				0.38639	0.011	0				-0.874469	0	0				-3.67807	0
Pex16		0.11	0.13	0.16	0.14	0.19	0.15	0.16	0.13	0.17		-0.595533	0.07	0.065				1.4481	0.061	0.02				-0.749553	0.062	0.052				-1.26983	0.069	0.109	0.30857	1		0.54051	0.207	0.075	0.0364586	1		0.0192287	0.218	0.1	0.274248	1		0.0537391	0.156
1700029I15Rik		0	0	0	0.01	0.01	0	0	0	0		0.684373	0	0				-2.09424	0	0				1.63227	0	0				-1.03407	0.004	0				0.931493	0.011	0				-0.874469	0	0				-3.67807	0
Mapk8ip1		0.01	0.01	0.01	0.02	0.02	0	0.02	0.03	0		0.944405	0.012	0.005				0.108935	0.002	0				-0.241082	0	0.004				-0.0138686	0.011	0				-1.26749	0.011	0.015				-0.874469	0	0				-2.55553	0.016
Cry2		0.02	0.17	0.13	0.09	0.1	0.08	0.13	0.05	0.02		1.93766	0.027	0.005				0.308901	0.063	0.03				2.6243	0.038	0.02				2.34778	0.051	0				0.0120632	0.087	0.03				0.787227	0.091	0.033				-0.284978	0.125
D930015M05Rik		0	0	0	0	0	0	0.03	0	0.02		0.684373	0	0				-2.09424	0	0				1.63227	0	0				-2.57447	0	0				-0.457473	0	0				-0.874469	0	0				-2.19798	0.031
Slc35c1		0.06	0.12	0.08	0.08	0.1	0.11	0.15	0.09	0.05		-0.162274	0.047	0.031				-1.4784	0.03	0.04				0.507339	0.05	0.012				-1.40354	0.047	0.065				-0.160944	0.087	0.06				-0.860174	0.109	0.133	0.663175	1		-0.099452	0.125
Gm13814		0.03	0	0.01	0	0.01	0	0	0	0		-0.488496	0.016	0.017				-2.09424	0	0				-0.555159	0	0.004				-1.58602	0.004	0				0.931999	0.011	0				-0.874469	0	0				-3.67807	0
Chst1		0	0.01	0	0.03	0.12	0.02	0	0	0		-1.32323	0	0.002				-0.134581	0.005	0				1.63227	0	0				0.683892	0.007	0				2.49929	0.13	0.015	0.00925769	1		0.713356	0.036	0				-3.67807	0
Gm13791		0	0	0	0	0	0	0	0	0		1.94586	0.004	0				-2.09424	0	0				1.63227	0	0				-2.57447	0	0				-0.457473	0	0				-0.874469	0	0				-3.67807	0
Syt13		0.08	0.22	0.31	0.17	0.09	0.12	0.05	0.13	0		-0.60714	0.051	0.039				-0.531935	0.056	0.06				0.21006	0.088	0.048				-1.52651	0.069	0.109	0.299697	1		-1.56925	0.043	0.075				0.22099	0.055	0.033				-1.38553	0.047
Prdm11		0.04	0.07	0	0.08	0.11	0.04	0.11	0.04	0.05		0.275424	0.035	0.027				-0.714203	0.028	0.02				1.63227	0	0				-0.936863	0.04	0.022				-0.790961	0.065	0.06				1.39717	0.091	0				-2.53855	0.094
Trp53i11		0.05	0.48	0.05	0.11	0.13	0.58	0.32	0.13	0.27		1.21749	0.054	0.017				0.652433	0.211	0.08	0.00589348	1		-0.802304	0.013	0.016				-1.27704	0.051	0.065				2.78164	0.087	0.015				1.69985	0.545	0.233	0.00247544	1		-1.87057	0.25
Tspan18		0	0	0	0	0.01	0.01	0	0	0		0.684373	0	0				-2.09424	0	0				3.00203	0.013	0				-2.57447	0	0				0.646567	0.011	0				0.107829	0.018	0				-3.67807	0
Cd82		0.38	0.36	0.24	0.62	0.39	0.43	0.51	0.39	0.87		0.352367	0.311	0.177	0.00175549	1		-0.291609	0.143	0.09	0.231906	1		-1.04001	0.062	0.101	0.274521	1		0.707758	0.31	0.174	0.103768	1		0.388622	0.326	0.179	0.0829667	1		-0.459161	0.436	0.2	0.122245	1		-1.16026	0.391
Gm10804		0	0	0	0	0.03	0.02	0	0	0		-0.0855085	0.004	0.005				-2.09424	0	0				1.63227	0	0				-2.57447	0	0				-2.92918	0	0.03				0.606627	0.036	0				-3.67807	0
Ext2		0.21	0.15	0.16	0.23	0.24	0.09	0.23	0.24	0.3		0.200604	0.175	0.099	0.0129652	1		1.48953	0.068	0.02				0.959335	0.05	0.048				0.120729	0.139	0.109	0.595959	1		0.500757	0.196	0.09	0.093476	1		-1.06714	0.091	0.1	0.806409	1		0.548802	0.266
Accs		0.11	0.03	0.02	0.08	0.11	0.04	0.08	0.1	0		0.365848	0.086	0.048				1.14099	0.014	0.01				2.0744	0.038	0.004				-0.299638	0.033	0.043				1.71673	0.087	0.03				-0.88572	0.036	0.033				-2.9934	0.047
Gm13889		0	0	0.01	0	0.01	0	0	0	0		1.36075	0.004	0				-2.09424	0	0				3.04491	0.013	0				-2.57447	0	0				-2.19049	0	0.015				-0.874469	0	0				-3.67807	0
Alkbh3		0.2	0.22	0.17	0.19	0.12	0.24	0.22	0.19	0.35		-0.87101	0.105	0.102	0.876318	1		2.0984	0.091	0.02				-0.501371	0.062	0.065				-0.570658	0.117	0.087	0.612158	1		-0.448455	0.087	0.045				0.292831	0.273	0.167	0.356843	1		0.490323	0.188
Hsd17b12		0.52	0.38	0.38	0.43	0.43	0.44	0.35	0.34	0.51		0.213583	0.412	0.23	0.000259696	1		0.0617798	0.152	0.1	0.217679	1		0.309094	0.188	0.145	0.484028	1		0.595979	0.223	0.109	0.0881857	1		-0.0801708	0.326	0.269	0.804965	1		0.313497	0.473	0.267	0.188926	1		-0.921752	0.328
Mir670hg		0.03	0.06	0.12	0.04	0	0.04	0.01	0.02	0.08		-0.764924	0.016	0.017				-0.954725	0.014	0.02				3.63955	0.05	0.008				-3.06578	0.015	0.043				-0.457473	0	0				-0.570884	0.036	0.033				-2.77215	0.016
Ttc17		0.3	0.42	0.11	0.41	0.39	0.24	0.42	0.32	0.18		0.224528	0.21	0.138	0.0505278	1		-0.175425	0.159	0.09	0.130897	1		-1.64906	0.025	0.044				1.36172	0.19	0.087	0.0906812	1		-0.366103	0.283	0.149	0.128326	1		0.496104	0.291	0.167	0.253549	1		-0.974474	0.297
2810002D19Rik		0.04	0.06	0.01	0.07	0.01	0.08	0.05	0.1	0.2		-0.0319602	0.031	0.019				-0.864669	0.019	0.03				0.145244	0	0.004				-1.587	0.029	0.043				1.11864	0.022	0				0.914356	0.127	0.033	0.170521	1		-1.48495	0.062
Api5		0.36	0.45	0.28	0.45	0.53	0.4	0.37	0.33	0.38		0.0689113	0.28	0.165	0.00547827	1		0.836434	0.19	0.07	0.00747938	1		0.194357	0.112	0.097	0.776085	1		-0.525992	0.23	0.196	0.746909	1		0.33801	0.413	0.239	0.0631474	1		-0.0333532	0.455	0.3	0.426911	1		1.31347	0.312
Lrrc4c		0.02	0	0.01	0.02	0.04	0.01	0	0	0		1.03154	0.027	0.01				-1.30548	0.002	0				-0.0696211	0	0.004				0.234271	0.007	0				-0.103251	0.011	0.015				-0.328874	0.018	0				-3.67807	0
Gm10800		0	0	0	0	0.01	0	0	0.02	0		-0.471896	0	0.002				-2.09424	0	0				1.63227	0	0				-2.57447	0	0				0.643119	0.011	0				-0.874469	0	0				-3.67807	0
B230118H07Rik		0.2	0.06	0.19	0.07	0.18	0.07	0.08	0.11	0.19		-0.0503911	0.163	0.092	0.0192973	1		2.95136	0.023	0				1.11582	0.1	0.056	0.188558	1		-0.52688	0.04	0.022				0.0348505	0.163	0.06	0.0725533	1		-1.59703	0.036	0.1	0.223342	1		-0.860275	0.109
Traf6		0.36	0.46	0.2	0.38	0.47	0.36	0.42	0.35	0.39		-0.0662522	0.241	0.162	0.0527656	1		0.618186	0.187	0.06	0.003654	1		0.628798	0.125	0.073	0.163104	1		0.163236	0.215	0.13	0.249961	1		-0.159214	0.293	0.254	0.962949	1		-0.583108	0.327	0.267	0.84363	1		1.5269	0.438
Prr5l		0.17	0	0.09	0.05	0.23	0.05	0.01	0.08	0.6		0.765731	0.163	0.065	0.000137217	1		-2.04977	0.002	0.01				-0.554076	0.038	0.04				1.62783	0.022	0				0.154487	0.174	0.134	0.618311	1		-1.14904	0.036	0.067				-2.90346	0.016
Commd9		0.19	0.21	0.28	0.08	0.18	0.29	0.07	0.13	0.11		0.298964	0.156	0.087	0.0151303	1		0.551596	0.075	0.03				1.25003	0.1	0.077	0.537977	1		-0.246377	0.047	0.043				0.904808	0.174	0.06	0.0440903	1		-0.72562	0.291	0.267	0.758907	1		-1.15234	0.094
Ldlrad3		0.02	0.04	0	0.03	0.32	0	0.08	0.02	0		-0.0366356	0.019	0.015				-1.436	0.009	0.01				1.63227	0	0				0.637473	0.018	0				-0.463806	0.141	0.104	0.600457	1		-0.874469	0	0				-0.974032	0.078
Gm13919		0	0.04	0	0	0.06	0	0.02	0	0		0.684373	0	0				-0.159329	0.014	0.01				1.63227	0	0				-1.76431	0.004	0				2.92877	0.043	0				-0.874469	0	0				-2.52676	0.016
Trim44		0.39	0.64	0.23	0.55	0.46	0.33	0.74	0.49	0.53		0.522862	0.331	0.167	2.67067e-05	0.507774		0.601244	0.262	0.12	0.00733603	1		-1.33905	0.075	0.065				1.21768	0.314	0.13	0.0142911	1		0.226047	0.38	0.194	0.0370768	1		-0.0401926	0.327	0.267	0.722549	1		-0.446627	0.562
Fjx1		0	0	0	0	0	0	0	0	0		0.684373	0	0				-2.09424	0	0				1.63227	0	0				-2.57447	0	0				-0.457473	0	0				-0.874469	0	0				-3.67807	0
Pamr1		0.02	0	0.01	0.04	0.01	0	0	0.01	0		-1.77205	0.004	0.01				-1.0312	0.002	0				0.0376232	0	0.004				1.33587	0.007	0				0.48069	0.011	0				-0.874469	0	0				-3.67807	0
Cd44		0.47	0.4	0.27	0.63	1.32	0.62	0.41	0.43	1.25		0.233626	0.342	0.208	0.00314929	1		0.516584	0.129	0.07	0.116279	1		-0.191303	0.138	0.093	0.344271	1		-0.579702	0.255	0.261	0.66402	1		-0.181893	0.565	0.552	0.668251	1		-0.131649	0.509	0.3	0.360721	1		-0.0488853	0.328
Pdhx		0.07	0.17	0.06	0.07	0.15	0.22	0.09	0.11	0.02		-0.012584	0.058	0.031				3.15724e-06	0.061	0.03				-1.63473	0.013	0.028				0.828758	0.058	0.022				0.899533	0.152	0.045	0.0408249	1		0.580151	0.255	0.167	0.344312	1		-0.752839	0.094
Apip		0.26	0.24	0.26	0.16	0.37	0.39	0.13	0.32	0.19		-0.130018	0.206	0.128	0.0377521	1		0.00369592	0.087	0.06				0.723831	0.112	0.097	0.732675	1		0.229297	0.091	0.043				0.211614	0.315	0.224	0.354006	1		-0.02547	0.4	0.3	0.669703	1		-0.317277	0.172
Gm13874		0	0	0	0	0	0	0	0	0		0.684373	0	0				-2.09424	0	0				1.63227	0	0				-2.57447	0	0				-0.457473	0	0				-0.874469	0	0				-3.67807	0
Ehf		0	0.01	0.04	0	0.15	0.12	0	0	0		1.75926	0.004	0				0.494057	0.005	0				5.63645	0.025	0				-2.57447	0	0				-0.871816	0.087	0.09				-1.26844	0.091	0.067				-3.67807	0
Cat		0.37	0.3	0.33	0.26	0.4	0.39	0.27	0.26	0.17		0.0233207	0.257	0.189	0.169493	1		0.707528	0.129	0.05	0.0339024	1		0.157518	0.15	0.105	0.316575	1		-1.30329	0.124	0.174	0.23632	1		0.0843556	0.348	0.224	0.278638	1		0.959293	0.455	0.167	0.0197222	1		0.796453	0.312
Abtb2		0.04	0.11	0	0.92	0.21	0.16	0.7	0.09	0.57		1.722	0.039	0.015				0.143113	0.052	0.02				0.51092	0	0.004				1.09944	0.394	0.152	0.0034814	1		0.256609	0.163	0.09	0.21098	1		1.90468	0.182	0.033	0.0524653	1		-0.0401536	0.531
Nat10		0.06	0.09	0.02	0.07	0.04	0.12	0.07	0.07	0.07		-0.150043	0.047	0.031				1.60432	0.044	0.01				-0.980561	0	0.008				2.00243	0.055	0				2.54838	0.087	0				0.13756	0.145	0.033	0.129706	1		-1.00709	0.062
Caprin1		0.57	0.68	0.41	0.74	0.79	0.88	0.83	0.62	0.97		-0.096472	0.424	0.269	0.0144744	1		0.241978	0.272	0.14	0.0225006	1		1.6007	0.25	0.117	0.0042818	1		1.19385	0.401	0.13	0.00183193	1		0.255661	0.543	0.373	0.0931093	1		1.01645	0.818	0.433	0.00381772	1		1.08925	0.672
Lmo2		0.9	1.16	0.76	0.09	0.79	0.76	0.75	1.16	0.32		-0.09192	0.626	0.494	0.641337	1		0.114856	0.499	0.31	0.0381127	1		-0.12229	0.275	0.343	0.21705	1		0.710678	0.066	0.022				-0.22327	0.478	0.373	0.623045	1		0.960397	0.582	0.267	0.0246377	1		-0.144151	0.609
4931422A03Rik		0.03	0.06	0.01	0	0.03	0.05	0	0.03	0		-0.293877	0.019	0.012				2.89982	0.026	0				-0.393539	0	0.004				-1.95365	0.004	0				-3.00647	0	0.03				-2.44758	0.018	0.033				-3.67807	0
Fbxo3		0.19	0.2	0.15	0.2	0.27	0.27	0.24	0.13	0.13		-0.32438	0.136	0.087	0.0879194	1		0.0692837	0.087	0.03				-1.43136	0.05	0.056				1.51242	0.135	0.022	0.0321308	1		1.30665	0.239	0.09	0.0206411	1		-0.490874	0.255	0.2	0.819022	1		-1.10963	0.266
Cd59b		0	0	0	0.01	0	0.05	0	0	0		2.45333	0.008	0				-2.09424	0	0				1.63227	0	0				-0.0939475	0.007	0				-0.457473	0	0				1.46574	0.073	0				-3.67807	0
Cd59a		0	0.02	0	0	0.04	0.03	0.03	0.01	0		1.58924	0.004	0				-2.34968	0.002	0.01				1.63227	0	0				-2.57447	0	0				-2.12812	0.022	0.03				0.876735	0.036	0				-2.11628	0.031
D430041D05Rik		0	0	0	0	0	0	0	0	0		0.684373	0	0				-2.09424	0	0				1.63227	0	0				-2.57447	0	0				-0.457473	0	0				-0.874469	0	0				-3.67807	0
Hipk3		0.23	0.36	0.17	0.36	0.38	0.45	0.4	0.28	0.23		0.094939	0.183	0.114	0.0356502	1		0.449023	0.138	0.06	0.0433849	1		-1.4656	0.05	0.073				-0.756403	0.179	0.152	0.869849	1		0.0898109	0.283	0.134	0.0540043	1		-0.457437	0.436	0.4	0.542837	1		1.43669	0.422
Platr14		0	0	0	0	0	0	0	0	0		0.684373	0	0				-2.09424	0	0				1.63227	0	0				-2.57447	0	0				-0.457473	0	0				-0.874469	0	0				-3.67807	0
Cstf3		0.31	0.59	0.11	0.58	0.34	0.67	0.68	0.28	0.39		-0.272044	0.206	0.136	0.0659208	1		0.175188	0.22	0.12	0.0535622	1		1.24016	0.062	0.04				0.919955	0.274	0.109	0.0280156	1		-0.452075	0.25	0.194	0.629016	1		0.441167	0.618	0.367	0.0803136	1		-1.32395	0.484
Tcp11l1		0.13	0.03	0.14	0.05	0.17	0.02	0	0.07	0.31		0.131393	0.121	0.048	0.00142417	1		1.93061	0.014	0				-1.19333	0.038	0.04				0.41645	0.022	0.022				-0.331272	0.098	0.104	0.833297	1		-0.319682	0.018	0.033				-3.67807	0
Depdc7		0.09	0	0.06	0.02	0.13	0.03	0.03	0.15	0		0.217414	0.066	0.041				-2.09424	0	0				0.138594	0.05	0.028				0.00119429	0.018	0				0.208073	0.109	0.06	0.295196	1		-0.461779	0.036	0.033				-2.19068	0.047
Qser1		0.1	0.17	0.02	0.12	0.11	0.17	0.17	0.16	0.23		0.020715	0.07	0.051				4.5705	0.063	0				0.328494	0.013	0.004				0.917553	0.066	0.043				1.36686	0.152	0.03	0.0140675	1		1.28837	0.218	0.067	0.0811606	1		0.10568	0.188
Prrg4		0	0.02	0	0.02	0.02	0.03	0.07	0	0		0.684373	0	0				1.48969	0.009	0				1.63227	0	0				0.0457324	0.011	0				1.77484	0.033	0				-1.37621	0.036	0.033				-1.14042	0.094
Ccdc73		0.01	0.05	0.01	0.05	0.02	0.02	0.09	0.03	0.02		0.227388	0.012	0.01				1.83514	0.021	0.01				1.90461	0.013	0.004				1.50302	0.033	0				1.70005	0.033	0				0.438579	0.036	0				-0.80348	0.078
Eif3m		0.88	1.24	0.88	1.4	1.12	1.4	1.18	1.1	1.39		0.173144	0.669	0.448	0.00968794	1		-0.460186	0.496	0.41	0.802698	1		0.182076	0.388	0.371	0.996889	1		-0.22054	0.741	0.522	0.689019	1		0.245312	0.783	0.478	0.0909348	1		0.441049	0.964	0.767	0.0484157	1		0.501236	0.844
Rcn1		0.02	0.03	0	0.1	0.08	0.01	0.14	0	0.37		1.81752	0.019	0.005				0.349873	0.014	0.01				2.76501	0.013	0				-0.210366	0.055	0.043				1.78066	0.087	0.015				0.114619	0.018	0				-0.185101	0.141
Pax6os1		0.01	0.01	0.04	0.02	0.02	0	0	0	0		-1.15026	0.004	0.007				-5.24181	0	0.01				-2.12396	0	0.012				-1.26945	0.004	0.022				1.33482	0.011	0				-0.874469	0	0				-3.67807	0
Paupar		0	0	0	0	0	0	0	0	0		0.684373	0	0				-2.09424	0	0				1.63227	0	0				-2.57447	0	0				-0.457473	0	0				-0.874469	0	0				-3.67807	0
Pax6		0.09	0.09	0.04	0.06	0.04	0.05	0.03	0.03	0.03		-0.582412	0.039	0.029				-1.14374	0.026	0.04				-1.01787	0.013	0.016				1.89423	0.026	0				2.3224	0.043	0				-0.982178	0.055	0.033				-2.01749	0.031
Elp4		0.31	0.51	0.08	0.48	0.26	0.41	0.6	0.28	0.49		0.406968	0.206	0.119	0.00837433	1		0.399514	0.178	0.07	0.0141564	1		-0.260332	0.05	0.032				-0.779778	0.208	0.217	0.595048	1		-0.357698	0.152	0.134	0.790896	1		0.212588	0.418	0.267	0.303449	1		-0.886722	0.359
Immp1l		0.47	0.58	0.5	0.66	0.56	0.65	0.62	0.49	0.53		-0.0789062	0.327	0.249	0.261989	1		-0.134434	0.225	0.15	0.214059	1		-0.234878	0.188	0.214	0.476499	1		0.0544109	0.372	0.174	0.0464091	1		-0.161958	0.391	0.343	0.931048	1		0.193943	0.6	0.4	0.439867	1		0.422326	0.562
Dnajc24		0.31	0.35	0.37	0.27	0.34	0.36	0.2	0.24	0.41		0.0802771	0.245	0.148	0.0145132	1		0.0455107	0.129	0.06	0.0655895	1		0.608695	0.2	0.105	0.0397481	1		-0.71759	0.157	0.087	0.288451	1		-0.392265	0.239	0.164	0.449988	1		-0.791563	0.345	0.3	0.728892	1		0.346794	0.219
BB218582		0.01	0	0	0	0.02	0	0	0	0		-0.818672	0.004	0.005				-2.09424	0	0				1.63227	0	0				-2.57447	0	0				-2.7593	0	0.015				-0.874469	0	0				-3.67807	0
Mpped2		0.01	0.01	0	0.02	0.03	0.01	0	0.01	0.13		-0.74632	0.004	0.007				-0.072765	0.002	0				1.63227	0	0				-3.41139	0.004	0.022				-0.719265	0.022	0.03				0.313581	0.018	0				-3.67807	0
Arl14ep		0.08	0.08	0.1	0.14	0.11	0.08	0.17	0.09	0.02		-0.0669691	0.054	0.039				-0.10574	0.037	0.02				-2.0642	0.013	0.048				-2.63774	0.051	0.065				0.0375724	0.087	0.045				-0.745618	0.073	0.1	0.643412	1		0.117666	0.188
Kcna4		0	0	0	0	0	0	0	0	0		0.684373	0	0				-2.09424	0	0				1.63227	0	0				-2.57447	0	0				-0.457473	0	0				-0.874469	0	0				-3.67807	0
Gm13912		0	0	0	0	0	0	0	0	0		1.89739	0.004	0				-2.09424	0	0				1.63227	0	0				-2.57447	0	0				-0.457473	0	0				-0.874469	0	0				-3.67807	0
Mettl15		0.13	0.18	0.06	0.17	0.11	0.19	0.17	0.21	0.06		-0.0302773	0.086	0.053				-0.30948	0.047	0.03				0.833219	0.038	0.028				-0.225003	0.088	0.043				1.0943	0.098	0.03				1.33527	0.236	0.067	0.0626831	1		0.108602	0.172
Kif18a		0.06	0.21	0.01	0.05	0	0.4	0.14	0.09	0		-0.043736	0.031	0.019				-0.994244	0.066	0.07				0.0724741	0.013	0.008				1.45629	0.036	0				-0.457473	0	0				0.228451	0.364	0.333	0.816892	1		-2.97221	0.094
Bdnf		0	0	0	0	0	0	0	0	0		0.684373	0	0				-2.09424	0	0				1.63227	0	0				-2.57447	0	0				-0.457473	0	0				-0.874469	0	0				-3.67807	0
Lin7c		0.25	0.46	0.12	0.39	0.37	0.35	0.32	0.27	0.4		0.0424014	0.183	0.136	0.215343	1		-0.0326514	0.166	0.08	0.0519374	1		-1.51786	0.038	0.036				0.47454	0.193	0.109	0.20255	1		0.782127	0.391	0.119	0.000988652	1		-0.0883768	0.418	0.233	0.362812	1		-0.732543	0.359
Platr8		0	0.01	0	0	0	0	0	0	0		1.76145	0.004	0				0.134944	0.002	0				1.63227	0	0				-2.57447	0	0				-0.457473	0	0				-0.874469	0	0				-3.67807	0
Lgr4		0.03	0.01	0.01	0.01	0	0.03	0	0	0		0.0978377	0.023	0.01				-0.134402	0.002	0				3.28217	0.013	0				-1.13227	0.007	0				-0.457473	0	0				1.04196	0.055	0				-3.67807	0
Ccdc34		0.21	0.1	0.17	0.15	0.2	0.78	0.09	0.22	0.04		-0.433421	0.125	0.104	0.622774	1		0.161728	0.037	0.03				-1.38074	0.062	0.073				-0.579257	0.069	0.043				0.676576	0.174	0.075	0.0872068	1		-1.04095	0.509	0.567	0.104683	1		-0.736942	0.109
Fibin		0	0	0	0	0	0	0	0	0		0.684373	0	0				-2.09424	0	0				1.63227	0	0				-2.57447	0	0				-0.457473	0	0				-0.874469	0	0				-3.67807	0
Ano3		0	0	0.01	0	0	0	0	0	0		0.684373	0	0				-2.09424	0	0				-0.240245	0	0.004				-2.57447	0	0				-0.457473	0	0				-0.874469	0	0				-3.67807	0
Lpcat4		0.04	0.02	0.04	0.04	0.05	0.04	0.12	0.06	0.09		-1.51298	0.012	0.019				-0.667248	0.009	0.01				-0.621384	0.013	0.012				1.34973	0.033	0				-1.8395	0.022	0.045				-1.47312	0.036	0.067				-0.357015	0.078
Nop10		0.81	1.04	1.01	1.15	0.82	1.06	0.92	0.89	1.05		-0.194087	0.588	0.421	0.426668	1		-0.635403	0.403	0.37	0.40349	1		0.0916768	0.375	0.423	0.402467	1		-0.778271	0.547	0.63	0.0116611	1		-0.656413	0.5	0.433	0.5001	1		-0.404142	0.709	0.667	0.358077	1		-1.09976	0.75
Slc12a6		0.94	1.47	0.29	0.84	1	0.85	1.46	1.08	1.04		-0.0293517	0.623	0.436	0.0433047	1		0.537822	0.611	0.33	0.000144685	1		-1.32093	0.088	0.145	0.140543	1		0.302771	0.391	0.217	0.0966331	1		-0.493171	0.554	0.388	0.228042	1		1.38236	0.691	0.367	0.00103347	1		-0.487501	0.875
Emc4		0.3	0.25	0.28	0.32	0.33	0.23	0.29	0.32	0.07		-0.140919	0.233	0.165	0.144708	1		0.087726	0.096	0.05				-1.15599	0.075	0.133	0.131359	1		0.770605	0.197	0.065	0.0350033	1		-0.848153	0.25	0.164	0.423559	1		0.238898	0.273	0.133	0.209623	1		0.897244	0.297
Katnbl1		0.11	0.25	0.07	0.26	0.26	0.29	0.35	0.22	0.29		0.367458	0.109	0.058	0.0274327	1		1.32067	0.112	0.03	0.0142653	1		0.278967	0.05	0.02				3.01116	0.164	0.022	0.0102905	1		-0.26321	0.207	0.075	0.044668	1		0.525833	0.255	0.2	0.50818	1		1.23464	0.328
Emc7		0.54	0.47	0.56	0.48	0.38	0.5	0.52	0.55	0.5		0.0270774	0.416	0.252	0.00404171	1		-0.559656	0.18	0.14	0.557494	1		-0.212538	0.2	0.234	0.428354	1		0.714439	0.303	0.109	0.0131292	1		0.208641	0.348	0.224	0.186417	1		-0.0563618	0.436	0.333	0.629149	1		-2.05905	0.391
Aven		0.2	0.26	0.1	0.58	0.31	0.28	0.4	0.23	0.29		0.949953	0.152	0.065	0.000596146	1		0.533232	0.11	0.05	0.0850404	1		1.77461	0.062	0.032				0.19326	0.285	0.152	0.102185	1		1.45306	0.283	0.09	0.00421551	1		0.638043	0.345	0.1	0.0340159	1		-0.0737262	0.328
Ryr3		0	0	0	0	0.1	0.01	0.01	0	0.02		1.99788	0.004	0				-2.09424	0	0				1.63227	0	0				-2.57447	0	0				3.70031	0.054	0				-0.0714798	0.018	0				-2.80459	0.016
Fmn1		0.39	0.01	0.06	0.03	0.33	0.03	0.05	0.23	0.04		0.854791	0.335	0.136	4.40827e-08	0.000838145		-0.190228	0.005	0				0.770787	0.05	0.024				-1.82306	0.022	0.043				0.126499	0.185	0.134	0.453145	1		0.843265	0.036	0				-1.52001	0.062
Scg5		0.28	0.59	0.57	0.51	0.35	0.29	0.36	0.28	0.57		0.238409	0.195	0.102	0.00285094	1		0.256645	0.211	0.13	0.114155	1		0.183857	0.188	0.177	0.970118	1		0.521861	0.241	0.13	0.143836	1		-0.555104	0.25	0.179	0.488446	1		-1.1231	0.164	0.3	0.114803	1		-0.266866	0.375
Arhgap11a		0.12	0.03	0.09	0.02	0.13	0.42	0	0.08	0		0.153675	0.097	0.036				2.11018	0.016	0				-0.0696348	0.038	0.028				0.197893	0.022	0				1.49374	0.13	0.045	0.0709801	1		-0.0971323	0.418	0.267	0.384789	1		-3.67807	0
Gjd2		0.02	0.04	0.13	0.03	0.02	0.04	0.02	0.01	0		0.683007	0.016	0.007				2.4288	0.014	0				-3.87693	0	0.028				1.03277	0.018	0				1.6643	0.022	0				-0.64122	0.036	0.033				-2.61191	0.016
A530058N18Rik		0.04	0.03	0.05	0.01	0.01	0.04	0	0.01	0		-0.739598	0.019	0.012				-1.29858	0.007	0.01				-0.875594	0.013	0.02				-0.577945	0.007	0				0.569827	0.011	0				-1.29167	0.018	0.033				-3.67807	0
C130080G10Rik		0	0	0	0	0	0	0	0	0		0.684373	0	0				-1.08359	0.002	0				1.63227	0	0				-2.57447	0	0				-0.457473	0	0				-0.874469	0	0				-3.67807	0
Aqr		0.23	0.33	0.09	0.45	0.29	0.28	0.53	0.26	0.4		-0.618746	0.136	0.126	0.966927	1		2.50317	0.152	0.01	0.000137787	1		2.29402	0.05	0.02				0.712039	0.277	0.109	0.032098	1		0.718825	0.283	0.09	0.00629392	1		-0.0267779	0.291	0.167	0.355937	1		1.95474	0.547
Zfp770		0.11	0.05	0.03	0.14	0.12	0.03	0.12	0.07	0.06		0.366597	0.093	0.024				2.61257	0.016	0				0.733716	0.025	0.012				-1.66645	0.058	0.065				0.750908	0.109	0.03	0.0753429	1		0.0656916	0.036	0.033				-0.347069	0.078
Dph6		0.16	0.37	0.18	0.27	0.14	0.26	0.44	0.19	0.1		0.0610743	0.097	0.07				0.606508	0.119	0.06	0.0994405	1		1.83909	0.075	0.028				0.843437	0.164	0.065	0.0956685	1		-0.00049807	0.141	0.075	0.255051	1		0.307631	0.309	0.167	0.203398	1		-0.469873	0.344
Gm13974		0	0	0	0	0	0	0	0	0		0.684373	0	0				-2.09424	0	0				1.63227	0	0				-2.57447	0	0				-0.457473	0	0				-0.874469	0	0				-3.67807	0
Gm28494		0	0	0	0	0	0	0	0	0		0.684373	0	0				-0.434177	0.002	0				1.63227	0	0				-2.57447	0	0				-0.457473	0	0				-0.874469	0	0				-3.67807	0
Gm13977		0	0.01	0	0.01	0	0.01	0	0	0		0.684373	0	0				1.03552	0.005	0				1.63227	0	0				-1.14898	0.004	0				-0.457473	0	0				-0.0177635	0.018	0				-3.67807	0
BC052040		0.17	0.16	0.02	0.2	0.15	0.24	0.34	0.15	0.23		0.0121924	0.117	0.058	0.0117497	1		4.48107	0.07	0				-1.34166	0	0.012				1.07545	0.088	0.043				0.695569	0.141	0.06	0.117043	1		-0.846419	0.218	0.2	0.892478	1		1.17446	0.312
Meis2		0.04	0.08	0.2	0.12	0.05	0	0	0.11	0		-0.709597	0.019	0.017				-1.17429	0.021	0.03				0.104466	0.038	0.028				-0.952858	0.051	0.043				0.487961	0.033	0.015				-0.874469	0	0				-3.67807	0
2700033N17Rik		0	0	0	0	0	0	0	0	0		0.684373	0	0				-2.09424	0	0				1.63227	0	0				-2.57447	0	0				-0.457473	0	0				-0.874469	0	0				-3.67807	0
G630016G05Rik		0	0	0	0	0	0	0	0	0		0.684373	0	0				-2.09424	0	0				1.63227	0	0				-2.57447	0	0				-0.457473	0	0				-0.874469	0	0				-3.67807	0
D330050G23Rik		0.02	0	0.01	0.01	0.02	0.01	0	0.02	0.02		2.39644	0.027	0.002				-2.09424	0	0				-0.0504998	0	0.004				-0.625104	0.004	0				1.72449	0.022	0				0.114408	0.018	0				-3.67807	0
Gm29340		0.05	0	0.04	0	0.02	0.01	0	0.02	0		0.0769839	0.051	0.027				-2.09424	0	0				-2.11429	0	0.02				-1.54392	0.007	0				1.45948	0.033	0				-1.56483	0	0.033				-3.67807	0
Spred1		0.66	0.03	0.25	0.2	0.54	0.24	0.19	0.37	0.15		0.183804	0.51	0.308	0.00076057	1		2.16274	0.014	0				0.413189	0.1	0.101	0.889478	1		-0.136374	0.099	0.109	0.811731	1		-0.100396	0.359	0.284	0.658962	1		-1.37333	0.182	0.267	0.228727	1		0.299575	0.172
Fam98b		0.14	0.2	0.06	0.21	0.16	0.27	0.28	0.16	0.14		-0.352015	0.101	0.073	0.293431	1		0.200194	0.063	0.03				0.0266427	0.038	0.028				-0.645537	0.12	0.087	0.594778	1		0.416773	0.152	0.06	0.0972957	1		0.759716	0.382	0.1	0.0110158	1		-0.980183	0.281
Rasgrp1		0.14	0.41	0.12	0.71	0.12	0.48	0.55	0.26	0.26		0.0673789	0.101	0.065	0.128304	1		0.204726	0.171	0.09	0.0753768	1		-1.34147	0.025	0.056				2.00664	0.401	0.109	0.000236983	1		-0.0940042	0.098	0.06				0.432886	0.491	0.233	0.0837764	1		0.498405	0.5
Gm13986		0.03	0	0.02	0	0.05	0	0	0.04	0		0.190292	0.016	0.017				-2.09424	0	0				2.30694	0.025	0.004				-2.57447	0	0				0.307456	0.033	0.03				-0.874469	0	0				-3.67807	0
Thbs1		0.05	0.01	0.03	0	0.48	0.02	0	0.08	0		-1.15103	0.023	0.022				-0.00894947	0.002	0				1.55695	0.038	0.008				-2.57447	0	0				-2.91583	0.043	0.104	0.124954	1		-2.28397	0	0.033				-3.67807	0
Fsip1		0	0	0	0	0	0	0	0.02	0		0.684373	0	0				-2.09424	0	0				1.63227	0	0				-1.85781	0.004	0				-0.457473	0	0				-0.874469	0	0				-3.67807	0
Gpr176		0	0	0	0	0.02	0.02	0	0	0		-1.053	0	0.002				-2.09424	0	0				1.63227	0	0				-2.57447	0	0				1.48226	0.011	0				0.435585	0.018	0				-3.67807	0
Eif2ak4		0.22	0.2	0.06	0.1	0.24	0.23	0.25	0.12	0.09		-0.210184	0.163	0.104	0.0661854	1		0.603129	0.087	0.04				-0.351478	0.013	0.024				2.49616	0.062	0				0.0689477	0.152	0.119	0.652452	1		1.59705	0.236	0.033	0.0214924	1		0.703491	0.281
Srp14		1.1	1.09	1.25	1.25	1.18	1.23	1.23	1.03	1.2		-0.126381	0.724	0.605	0.669488	1		-0.35202	0.485	0.39	0.933404	1		-0.261622	0.462	0.54	0.0858173	1		0.534846	0.686	0.391	0.0152626	1		-0.487109	0.761	0.746	0.0179422	1		-0.0436931	0.873	0.8	0.602714	1		0.518581	0.922
Bmf		0.2	0.02	0.11	0.01	0.09	0.03	0.04	0.13	0		-0.0303404	0.14	0.085	0.0540768	1		-1.99825	0.002	0.01				-0.262874	0.062	0.04				-0.180187	0.011	0				0.314017	0.076	0.045				-1.84542	0.018	0.067				-1.69531	0.047
Bub1b		0.02	0.02	0.04	0.01	0.05	0.67	0.04	0.01	0		1.08998	0.023	0.007				1.3207	0.007	0				-0.702338	0.013	0.016				-0.212506	0.007	0				1.28981	0.043	0.015				-0.478904	0.455	0.533	0.338983	1		-1.71123	0.062
Pak6		0	0	0	0.02	0	0.01	0	0	0		0.684373	0	0				-2.09424	0	0				1.63227	0	0				0.0121151	0.007	0				-0.457473	0	0				0.0660693	0.018	0				-3.67807	0
Plcb2		0.23	0.1	0.05	0.21	0.28	0.09	0.13	0.2	0.24		0.0329032	0.191	0.107	0.0106685	1		-0.514085	0.037	0.02				-1.02713	0.013	0.028				0.698513	0.12	0.043	0.13394	1		0.577896	0.217	0.119	0.166209	1		-1.94452	0.055	0.133	0.173871	1		-0.284047	0.094
Inafm2		0.06	0.07	0.06	0.07	0.1	0.01	0.08	0.09	0.03		-0.0082835	0.047	0.027				-0.763711	0.026	0.02				1.94067	0.062	0.012				1.97275	0.04	0				-0.0724983	0.065	0.045				-0.0676085	0.018	0				-2.97462	0.062
Ccdc9b		0	0	0.01	0	0	0	0	0	0		1.39416	0.004	0				-2.09424	0	0				-0.0231181	0	0.004				-2.57447	0	0				0.120483	0.011	0				-0.874469	0	0				-3.67807	0
Disp2		0.01	0.02	0.02	0.01	0	0	0.03	0.01	0		-1.20102	0.004	0.007				-2.63591	0.002	0.01				-1.19216	0	0.008				-2.32653	0.004	0.022				0.186027	0.011	0				-0.874469	0	0				-2.12404	0.031
Knstrn		0.05	0.05	0.04	0.05	0.05	0.59	0.07	0.09	0		0.400321	0.035	0.017				2.74853	0.023	0				0.211191	0.025	0.016				1.55841	0.044	0				-2.22785	0.022	0.03				-0.214735	0.436	0.433	0.815314	1		-1.14221	0.078
Ivd		0.18	0.25	0.1	0.15	0.16	0.1	0.19	0.14	0.1		0.535281	0.163	0.073	0.000544528	1		0.88312	0.101	0.04	0.0628623	1		-0.509972	0.05	0.048				0.863713	0.095	0.043				1.01675	0.163	0.075	0.102727	1		-0.301214	0.109	0.067	0.579813	1		-1.72701	0.172
Bahd1		0.05	0.06	0.08	0.06	0.09	0.05	0.07	0.01	0.08		-0.245509	0.031	0.024				1.23893	0.028	0.01				2.13645	0.025	0.012				-1.36994	0.033	0.022				0.698052	0.087	0.045				-1.37678	0.055	0.067				-1.10701	0.078
Chst14		0.05	0.01	0.03	0.03	0.01	0.02	0.06	0.04	0		-0.108947	0.043	0.024				0.144795	0.007	0.01				-0.372313	0.013	0.008				0.700823	0.022	0				-1.33541	0.011	0.015				-0.963956	0.018	0.033				-1.30289	0.047
Ccdc32		0.12	0.17	0.19	0.18	0.12	0.16	0.2	0.24	0.28		-0.0635452	0.109	0.061	0.043579	1		2.3668	0.08	0.01				0.650223	0.088	0.073				-0.292109	0.095	0.043				0.893561	0.163	0.03	0.0100145	1		1.60133	0.236	0.067	0.0518388	1		-1.57258	0.188
Rpusd2		0.01	0.04	0.01	0.02	0	0.03	0.03	0	0.05		0.939426	0.008	0.002				2.48931	0.012	0				-0.240245	0	0.004				0.397095	0.015	0				-0.457473	0	0				-1.09899	0.036	0.033				-1.91571	0.047
Knl1		0	0.04	0	0.01	0.03	0.72	0.01	0.01	0		0.684373	0	0				2.42058	0.016	0				1.63227	0	0				-0.399773	0.007	0				0.844204	0.033	0.015				1.00976	0.636	0.333	0.0104627	1		-3.05216	0.016
Rad51		0.01	0.04	0.03	0.05	0.04	0.37	0.04	0	0.08		3.28306	0.019	0				-0.848686	0.019	0.01				-1.72065	0	0.012				0.101505	0.026	0.022				-1.37573	0.022	0.045				0.687812	0.436	0.2	0.0695767	1		-1.75005	0.031
Rmdn3		0.06	0.17	0.02	0.08	0.08	0.04	0.09	0.06	0.25		0.651989	0.066	0.027				1.07239	0.073	0.03				2.1061	0.025	0.004				2.27497	0.047	0				3.45356	0.13	0	0.00222905	1		-1.64971	0.036	0.067				-0.729231	0.109
Gchfr		0.01	0	0	0	0	0	0	0	0		2.9321	0.008	0				-0.820399	0.002	0				3.00203	0.013	0				-2.57447	0	0				0.220361	0.011	0				-0.874469	0	0				-3.67807	0
Dnajc17		0.09	0.13	0.14	0.14	0.12	0.18	0.11	0.16	0.06		-0.354378	0.066	0.046				-0.082286	0.042	0.04				-0.111017	0.075	0.052				-1.54666	0.066	0.065				0.085069	0.054	0.06				-0.798942	0.182	0.1	0.419344	1		-0.49155	0.141
Zfyve19		0.14	0.12	0.14	0.1	0.1	0.19	0.11	0.16	0.05		0.229385	0.125	0.063	0.0121546	1		-0.533324	0.04	0.03				-0.185161	0.038	0.06				0.563377	0.055	0.022				0.307578	0.098	0.03				1.47226	0.291	0.067	0.0194658	1		-0.474799	0.125
Ppp1r14d		0	0	0	0	0	0	0	0	0		0.684373	0	0				-2.09424	0	0				1.63227	0	0				-2.57447	0	0				-0.457473	0	0				-0.874469	0	0				-3.67807	0
Spint1		0.36	0.03	0.24	0.05	0.22	0.17	0.04	0.35	0		0.0593364	0.276	0.177	0.0348064	1		1.99233	0.016	0				-0.555508	0.062	0.117	0.166346	1		1.5365	0.044	0				-0.920396	0.098	0.104	0.791835	1		-4.19613	0.018	0.167	0.00992921	1		-1.70225	0.047
Rhov		0	0	0	0	0	0	0.07	0	0		0.684373	0	0				-2.09424	0	0				1.63227	0	0				-2.57447	0	0				0.266757	0.011	0				-0.874469	0	0				-1.07919	0.016
Vps18		0.22	0.21	0.1	0.09	0.2	0.25	0.23	0.19	0.35		0.0910689	0.187	0.099	0.00723456	1		0.861381	0.073	0.04				0.177207	0.05	0.048				-0.167321	0.044	0.043				0.454449	0.163	0.09	0.231104	1		1.14315	0.309	0.133	0.0834739	1		0.551787	0.234
Gm14207		0	0	0	0	0.03	0	0	0	0		0.684373	0	0				-2.09424	0	0				1.63227	0	0				-1.95365	0.004	0				2.15833	0.054	0				-0.874469	0	0				-3.67807	0
Dll4		0	0.01	0.01	0	0.01	0.01	0	0	0		0.684373	0	0				-0.00894947	0.002	0				3.69182	0.013	0				-2.57447	0	0				0.963813	0.022	0				0.118087	0.018	0				-3.67807	0
Chac1		0	0.01	0	0	0	0	0	0	0		0.684373	0	0				0.415264	0.005	0				1.63227	0	0				-2.57447	0	0				-0.457473	0	0				-0.874469	0	0				-3.67807	0
Ino80		0.33	0.5	0.06	0.51	0.4	0.28	0.56	0.32	0.49		-0.339256	0.198	0.162	0.553644	1		-0.600634	0.183	0.11	0.160957	1		-0.691926	0.025	0.024				-0.544928	0.248	0.217	0.991792	1		0.717907	0.337	0.179	0.0661361	1		0.518921	0.309	0.167	0.22543	1		2.03355	0.453
Exd1		0	0	0	0	0.03	0	0	0	0		0.684373	0	0				-2.09424	0	0				1.63227	0	0				-2.57447	0	0				2.09053	0.043	0				-0.874469	0	0				-3.67807	0
Chp1		0.2	0.24	0.16	0.28	0.32	0.26	0.26	0.27	0.31		-0.3068	0.152	0.104	0.16911	1		-0.382182	0.087	0.08				0.555993	0.1	0.044	0.0778552	1		0.144343	0.164	0.087	0.238905	1		0.713137	0.283	0.119	0.0226571	1		0.499545	0.291	0.167	0.238713	1		0.760596	0.234
Oip5os1		0.33	0.57	0.24	0.41	0.47	0.63	0.49	0.33	0.69		0.270534	0.253	0.145	0.00332166	1		0.0755043	0.227	0.12	0.0479934	1		-0.361383	0.112	0.089	0.627758	1		0.130057	0.219	0.13	0.280022	1		-0.0452208	0.391	0.209	0.0694538	1		0.660467	0.655	0.367	0.0828223	1		-1.60353	0.375
Oip5		0.01	0	0.01	0.01	0.01	0.06	0	0	0		0.297193	0.004	0.002				-2.09424	0	0				-0.38555	0	0.004				-0.473044	0.007	0				0.65389	0.011	0				-0.136893	0.073	0.033				-3.67807	0
Nusap1		0	0.04	0	0.01	0.04	1.06	0	0	0		0.830539	0.004	0.002				-6.40783	0	0.04				1.63227	0	0				-0.148694	0.007	0				-3.22525	0	0.015				0.34893	0.655	0.633	0.749146	1		-3.67807	0
Ndufaf1		0.07	0.09	0.04	0.09	0.06	0.08	0.13	0.11	0.02		0.825259	0.086	0.031				-0.627915	0.037	0.03				-2.27154	0	0.028				-0.24665	0.058	0.043				-1.34572	0.033	0.015				-0.283145	0.109	0.033	0.255101	1		-3.26296	0.094
Rtf1		0.54	0.7	0.33	0.76	0.66	0.57	0.76	0.49	1.03		0.197166	0.444	0.259	0.00152146	1		0.370456	0.288	0.16	0.0244627	1		0.292565	0.15	0.125	0.633087	1		0.594458	0.394	0.196	0.0360416	1		0.379354	0.511	0.328	0.0942955	1		-0.521995	0.564	0.5	0.618304	1		0.213261	0.641
Itpka		0.01	0.01	0	0	0	0	0	0	0		-1.66204	0	0.005				-0.219487	0.002	0				1.63227	0	0				-1.60282	0.004	0				-0.457473	0	0				-0.874469	0	0				-3.67807	0
Ltk		0	0.02	0	0.02	0	0.08	0.02	0	0		2.02981	0.004	0				1.64315	0.009	0				1.63227	0	0				0.282307	0.007	0				-0.457473	0	0				-1.4842	0.055	0.067				-2.28565	0.031
Rpap1		0.07	0.15	0.05	0.09	0.11	0.14	0.14	0.08	0.07		1.2388	0.07	0.022				0.467377	0.059	0.02				-0.934659	0.013	0.016				-0.285596	0.055	0.043				-1.04079	0.087	0.075				-0.733826	0.127	0.133	0.806934	1		-0.16325	0.125
Tyro3		0	0	0	0.01	0	0	0	0	0		0.684373	0	0				-2.09424	0	0				1.63227	0	0				-4.67418	0	0.022				-0.457473	0	0				-0.874469	0	0				-3.67807	0
Mga		0.39	0.53	0.11	0.51	0.5	0.31	0.61	0.48	0.35		-0.162824	0.28	0.165	0.0072392	1		-0.192718	0.194	0.14	0.371146	1		-1.8041	0.025	0.065				1.46918	0.27	0.087	0.00725133	1		0.0552129	0.326	0.179	0.0745543	1		0.565613	0.364	0.133	0.063045	1		-1.0156	0.469
Mapkbp1		0.03	0.03	0.01	0.08	0.03	0.02	0.05	0.04	0.02		2.75947	0.039	0.005				1.85328	0.014	0				-0.49625	0	0.004				-0.761003	0.04	0.022				0.0638759	0.033	0.015				-2.15579	0	0.033				-1.50817	0.047
Jmjd7		0.01	0.13	0.03	0.07	0.03	0.11	0.14	0.04	0.18		2.95987	0.016	0.002				4.11838	0.037	0				0.328723	0.013	0.008				1.97023	0.044	0				-0.446695	0.022	0.015				0.537195	0.164	0.033	0.0920636	1		-0.122369	0.109
Pla2g4b		0	0.04	0	0.02	0	0.03	0	0.01	0.03		-0.844267	0	0.005				-0.52683	0.016	0.01				1.63227	0	0				0.213198	0.011	0				-0.457473	0	0				0.966946	0.055	0				-3.67807	0
Sptbn5		0.01	0.01	0	0	0.01	0	0	0	0		0.502862	0.004	0.002				-0.21133	0.002	0				1.63227	0	0				-2.57447	0	0				1.21662	0.022	0				-0.874469	0	0				-3.67807	0
Ehd4		1.11	0.47	0.78	0.24	0.89	0.56	0.47	0.93	0.41		-0.181617	0.673	0.562	0.875733	1		1.0504	0.194	0.07	0.00449761	1		0.560701	0.325	0.294	0.532949	1		-0.22502	0.135	0.109	0.694115	1		0.644318	0.598	0.418	0.0850264	1		-0.414285	0.527	0.4	0.964435	1		1.72007	0.438
Pla2g4e		0	0	0	0	0	0	0	0.01	0		0.684373	0	0				-2.09424	0	0				1.63227	0	0				-2.57447	0	0				-0.457473	0	0				-0.874469	0	0				-3.67807	0
Vps39		0.13	0.12	0.11	0.05	0.16	0.09	0.02	0.14	0.29		-0.360388	0.086	0.063				0.188566	0.044	0.02				-0.475163	0.05	0.032				1.50979	0.044	0				0.119165	0.12	0.03	0.0508541	1		1.11283	0.145	0.033	0.121214	1		-2.37521	0.031
Tmem87a		0.37	0.36	0.1	0.38	0.36	0.24	0.37	0.21	0.13		0.179064	0.265	0.162	0.013969	1		1.5541	0.152	0.03	0.00139497	1		0.0261853	0.038	0.024				0.852051	0.193	0.087	0.0981555	1		-1.38883	0.13	0.209	0.13143	1		0.703027	0.345	0.133	0.0711621	1		1.31103	0.344
Ganc		0.51	0.28	0.29	0.21	0.21	0.27	0.17	0.45	0.19		0.0692677	0.354	0.215	0.00439067	1		-0.262968	0.11	0.05	0.09576	1		1.45177	0.175	0.085	0.0212397	1		-0.0324747	0.124	0.087	0.522722	1		-0.25864	0.174	0.104	0.314215	1		0.225178	0.291	0.167	0.349644	1		0.14642	0.172
[truncated: 17,073 more rows]
[truncated: 18 more columns]

## Sheet: Markers
gene	p_val	avg_log2FC	pct.1	pct.2	p_val_adj	cluster
[truncated: 3,272 more rows]
