# Supplementary material for: Beneficial islet inflammation in health depends on pericytic TLR/MyD88 signaling
Source: J Clin Invest. 2024 Jun 17;134(14):e179335. doi: 10.1172/JCI179335 (PMC11245159; doi:10.1172/JCI179335)
Supplement: Supporting data values [file jci-134-179335-s014.xlsx]

## Sheet: Fig. 1D
	Pancreas, bulk		Islets		Endothelial cells		Immune cells		Pericytes
Il-1b	0.040699		1.67674		0.055167		0.002027		0.262726
	0.012324		1.0955		0.05138		0.004051		0.201881
	0.021776		0.436313		0.055372		0.007458		0.289478
			0.760283
			1.17452
			0.856649

## Sheet: Fig. 1E
	Pancreas, bulk		Islets		Endothelial cells		Immune cells		Pericytes
Tlr4	1.74199		1.02908		9.16846		12.2646		82.3484
	0.290569		0.941186		5.06952		11.2442		45.6747
	1.25687		1.66585		10.1117		3.06347		51.4482
			0.760785		12.2646		5.58824		33.7426
			0.603106		11.2442		11.1351

## Sheet: Fig. 1G
	DMEM only		DMEM only		DMEM only		DMEM only		DMEM only		LPS		LPS		LPS		LPS		LPS
Il6	0.923331		0.827916		1.17623		1.01165		1.06087		4.37221		5.48425		4.76948		5.87028		7.70763
Cxcl1	0.748318		0.672471		1.12203		1.04391		1.41326		51.0441		59.707		43.9304		70.3265		62.9891
Ccl2	0.856862		0.579007		1.39222		1.0766		1.09531		39.3642		45.4796		30.6222		47.5886		52.1347
Ccl7	1.03852		0.727864		1.18204		1.04098		1.0106				90.1793		52.2333		86.2873		84.2929

## Sheet: Fig. 1H
Pericytes	Non-tg		∆MyD88peri
MyD88	0.679282		0.060127
	1.11746		0.059565
	1.25208		0.052992
	0.951188		0.042441

## Sheet: Fig. 2BC
CD45 (n)	Non-tg		∆MyD88peri
	396		833
	598		563
	1063		513
	814		500
	522		377
	521		512
	892		403
	661		552
	742		644
	1270		445
	549		289
	826		446
			317
			410

## Sheet: FIg. 2D
	Non-tg									∆MyD88peri
	MΦ (n)		B cell (n)		T cell (n)		DC (n)			MΦ (n)		B cell (n)		T cell (n)		DC (n)
	616		247		56		30			309		84		28		15
	420		591		47		28			425		59		30		22
	712		123		42		17			361		83		31		17
	507		267				15			393		37		19		16
	291						13			465		49				5
	308						11			174						10
	532						22			321						15
	388						14			220						12
										350						6
										218						5

## Sheet: Fig. 3B
Blood glucose (%)	Non-tg									∆MyD88peri
Time (min)
0	100	100	100	100	100	100	100	100		100	100	100	100	100	100	100	100	100	100
15	66	72.5352	66.1017	75.4902	56.8493	73.7226	83.1579	51.8519		66.9014	51.938	53.3333	74.4	72.7941	75.7282	80.198	81.1765	93.9394	71.6312
30	54	50.7042	55.9322	66.6667	56.1644	64.2336	74.7368	49.6296		45.0704	55.0388	45.3333	56.8	55.8824	66.0194	64.3564	78.8235	65.9091	57.4468
45	44	35.9155	46.6102	48.0392	41.0959	39.4161	64.2105	40.7407		35.9155	51.938	34.6667	48.8	42.6471	48.5437	24.7525	65.8824	55.303	52.4823
60	35.3333	30.9859	37.2881	33.3333	41.7808	29.927	64.2105	44.4444		29.5775	45.7364	27.3333	43.2	37.5	40.7767	43.5644	71.7647	45.4545	48.9362

## Sheet: Fig. 3C
Blood glucose (mg/dL)	Non-tg										∆MyD88peri
Time (min)
0	58	44	66	63	64	62	73	58	71		61	49	76	60	58	62	71	71	61	65	58	86
15	272	327	264	311	395	271	316	270	325		383	398	359	455	468	484	388	343	325	345	343	345
30	424	370	311	351	459	308	325	291	336		433	441	360	535	486	504	424	400	431	459	412	404
60	214	316	156	270	310	196	253	200	277		240	277	322	416	437	288	274	304	240	350	283	375
90	127	172	117	200	153	140	155	148	179		171	141	139	201	185	195	167	208	151	208	194	226
120	104	122	116	87	105	100	114	111	118		120	117	118	118	129	117	122	102	115	139	128	149

## Sheet: Fig. 3D
Secreted insulin (ng/mL)	Non-tg				∆MyD88peri
	1.67 mM glucose		16.7 mM glucose		1.67 mM glucose		16.7 mM glucose
	2.6182		14.79		2.726		11.468
	2.6158		16.0033		2.8472		10.4967
	2.794		14.488		2.9652		10.777
	3.4808		17.478		2.9958		12.169
	3.5616		17.2687		3.5427		14.3427
	3.01408				3.01538		16.4453

## Sheet: Fig. 3E
Islets insulin (ng/mL)	Non-tg		∆MyD88peri
	574.767		459.867
	469.6		314.3
	595.2		385.767
	559.133		359.767
	564.033		401.5
			304.767

[truncated: 38 more sheets: Fig. 3F, Fig. 3G, Fig. 3H, Fig. 3I, FIg. 4B, Fig. 4C, Fig. 4D, Fig. 4E, Fig. 4F, Fig. 4G, Fig. 5B, Fig. 5C, Fig. 5D, Fig. 5E, Fig. S1D, Fig. S1F, Fig. S2B, Fig. S2C, Fig. S2F, Fig. S3A …]
